# Supplementary material for: OsSIDP301, a Member of the DUF1644 Family, Negatively Regulates Salt Stress and Grain Size in Rice
Source: Front Plant Sci. 2022 Jul 28;13:863233. doi: 10.3389/fpls.2022.863233 (PMC9366248; doi:10.3389/fpls.2022.863233)
Supplement: Supplementary Table 1 — Primers in this study. [file Table_1.XLSX]

## Sheet: Sheet1
Primer name	F:5’-3’	R:5’-3’
ActinI-RT-primer	ACATCGCCCTGGACTATGACCA	GTCGTACTCAGCCTTGGCAAT
OsSIDP301-RT-primer	GCTAGAGCTCCAAGAGACCG	TGGCACGTTTCCAGTCCTTT
CycB1;1-RT-primer	AATCTCACCGTTCCTACAGC	AGTAGAGTGCGAGGTAACAAG
CycB2;1-RT-primer	GTGTTCTAGGATGATGGTAGA	GTTGTAACCTCCTGCTCCTGACT
OsEXPA4-RT-primer	CCGTCTCCGACACCCACATAT	TGGACGAAGTCCAGAGAAGGAA
OsPHI1-RT-primer	ACGGGAGGAAATACCTGGTC	AATTTTAGCCGCGTGGAAC
CDKB2.1-RT-primer	CTGTCCCTCTCAAGAAGTACAC	GCGAAAAGAGGTTGGTTAGTG
CSLD4-RT-primer	ACCTATGGCTACGGCAAC	GAATCGCAATCAACAACCTG
ABI5-RT-primer	AAGAAAGCGTCCCCACAGAG	CGAGCTCCACCGTATAAGCC
OsPP108-RT-primer	TATCCTCCGACCACAAGC	CCCTCCCAGAAGATGACG
ABIL2-RT-primer	GAGATGGAGGACGACTATG	AAGAAATGGGCTGGAAGG
OsPP2C09-RT-primer	GGCGGAAACCGAGAAC	CAACTTCGTCAGCAGCAT
NCED1-RT-primer	TCGGTCACTCACTCACTCAC	CGTTCTTCTTCCTGCCATAGC
NCED2-RT-primer	TCCGTTGCCCAAGATCAAG	CGTCCAACCGTGCAATCAC
NCED3-RT-primer	ACGTGATCAAGAAGCCGTACCT	GCTGGTCGAGCGGGATCT
NCED4-RT-primer	GATTGCACGGCACCTTCATT	CTCTGTAATTTGATTTTTCACTGGCTAAT
NCED5-RT-primer	GGATGGGCTGAACTTCTTCCAG	CAGCACATTCGTGATGAACCCT
OsP5Cs-RT-primer	CTCAAATCAAGGCGTCAACTAAGA	TTTGTCAATATATACGTGGCATATACCA
OsHKT1;1-RT-primer	TTCACCACTCTTGCGGCTATG	TGTTTGTAGCCAGTCTCCCCAG
OsHAK21-RT-primer	GCGTAGCCCTGTTCTACACTGA	CGTTGGGATCTTCTCGATGAG
OsHAK22-RT-primer	GTTCATACAGAGGGAGATGGAG	GATGCATGAGAGATCGATCAGA
4g06804-RT-primer	CAGGTGGCATTACAACATTAG	ACTTGGATTGAGGGCATTC
3g03644-RT-primer	TGGCGGAGGTGATCTTCTTG	CGTCCTCGCAGCAGTAGC
2g08229-RT-primer	GCAGAGGAGGAGGTGAATG	GTCGTCGCAGGAGAAGATG
11g01686-RT-primer	TTCGGCGTGCTACTGATG	CCTCTCTCCCTTCCCATTG
7g06909-RT-primer	GTTCATCATCGCCAATAATC	GAGGTTGTAGGTGAGGAG
9g05712-RT-primer	TCCTACTCAACCTGCCTATG	CATCTTGCTCTTCTTCTTTGC
2g06004-RT-primer	GGTTGCTTGTCCATTGTG	CGTTCTCTTAATCCATCATCC
5g05304-RT-primer	CACTGCTATATGTCCTGAAG	CACGAATCTCTGCCATTG
5g03229-RT-primer	GACCAGATTCTCCACACCTTC	CACCTCCGACCCTTCTCC
1g09630-RT-primer	CACTTCCACGACTGCTTC	GCCAACTTCTCGCTCTTC
2g01157-RT-primer	GCGACGATACACAAGCAGAAC	CGAAGCGGCGGATGAACC
7g02253-RT-primer	GCTGGATGACTGGGTGCTGTG	TCCTCCTCCTTCCTGCTCTGC
4g04450-RT-primer	GTCAAGGAGAAGCAGCAG	GAAGAAGGTGGAGTAGATGG
6g06128-RT-primer	AGGTGAAGACGCTTGTTG	ACATCGGCAGTTGAATCC
3g08332-RT-primer	AGCCGTTCTACTCCAAGG	TGTCGCAAGCATCTGTAAC
OsHAK17-RT-primer	CGAGATGACAAACAAAGTG	GTAATGGCTGAGGATTGG
OsHKT3-RT-primer	GTCACCTGCTGCCTAACTTG	TTCTCCTGCCTGCCTTGC
OsHKT9-RT-primer	ATCGGTCACAGTCTCCTC	CTAATCTTAGTCCTCTCAATGC
OsSIDP301-BiFC-primer	TACGAACGATAGTTAATTAACATGGCTAGAGCTCCAAGAGACC	TCCTCCACTAGTGGCGCGCCCGTATCTTACACGGGCATTAGGA
OsBC1-BiFC-primer	TACGAACGATAGTTAATTAACATGGCAGGCTTCTCACACCT	TCCTCCACTAGTGGCGCGCCCCTGGAAAGAGCACATGTAAT
OsBC1-AD-primer	CCGAATTCATGGCAGGCTTCTCACACCTCC	ACGGATCCCTACTGGAAAGAGCACATGTAA
OsSIDP301-AD/BD-primer	GCGAATTCATGGCTAGAGCTCCAAGAGACC	GCGGATCCTTAGTATCTTACACGGGCATTA
OsSIDP301N-BD-primer	GGGGATCCCCATGGCTAGAGCTCCAAGAGACCG	GGGGATCCTTATTTCCAGTCCTTTTTCTCTG
OsSIDP301DUF1644-BD-primer	GGGGATCCCCATGCGTGCCACTTGCTCAATATG	GGGGATCCTTAGCTTATTGCATCCTGCCTAT
OsSIDP301C- BD-primer	GGGGATCCCCATGATAATTACAGCATTGAATCC	GGGGATCCTTATTAGTATCTTACACGGGCAT
OsSIDP301-pCXUN	AATGGCTAGAGCTCCAAGAGACC	TTAGTATCTTACACGGGCATTA
