# Supplementary material for: OsSIDP301, a Member of the DUF1644 Family, Negatively Regulates Salt Stress and Grain Size in Rice
Source: Front Plant Sci. 2022 Jul 28;13:863233. doi: 10.3389/fpls.2022.863233 (PMC9366248; doi:10.3389/fpls.2022.863233)
Supplement: Supplementary Table 2 — Differentially Expressed Genes (DEGs) between WT, OsSIDP301OE, and OsSIDP301RNAi from RNA-seq analysis, and using leaves as the material with 150 mM NaCl treatment for 3 days. [file Table_2.XLSX]

## Sheet: OE VS WT
gene_id	OE_1	OE_2	OE_3	WT_1	WT_2	WT_3	OE	WT	log2FoldChange	pvalue	padj	gene_name	gene_chr	gene_start	gene_end	gene_strand	gene_length	gene_biotype	gene_description	tf_family
Os12g0190000	40959.7	42470.3	42539.3	89102.8	87291.6	84639.5	41989.8	87011.3	-1.05115	0	0	GDP-L-galactose phosphorylase	12	4533049	4537221	-	2086	protein_coding	Similar to VTC2	-
Os07g0509800	15327.4	15376.3	14537.5	34347.4	34666.5	34467.4	15080.4	34493.8	-1.19365	0	0	adenosine 5'-phosphosulfate reductase-like protein 1	7	19409979	19413299	-	2144	protein_coding	Similar to adenosine 5'-phosphosulfate reductase 2	-
Os12g0236100	5939.81	5836.47	5961.24	13280.1	13515.3	13113.8	5912.51	13303.1	-1.16989	0	0	-	12	7441389	7446142	-	2764	protein_coding	Hypothetical conserved gene	-
Os05g0247100	35726.1	36752.7	34998.6	17226.4	16875.5	16733.8	35825.8	16945.2	1.08016	0	0	drought-induced protein 3, Xylanase inhibitor protein 2	5	8902501	8903789	-	1289	protein_coding	Similar to Glycosyl hydrolases family 18	-
Os03g0227800	3594.93	3648.55	3611.98	10607.8	10255.1	10207.5	3618.49	10356.8	-1.51706	0	0	-	3	6754275	6756589	+	1833	protein_coding	Conserved hypothetical protein	-
Os10g0505900	18650.4	19060.4	18374.6	5267.08	5107.93	5432.31	18695.1	5269.11	1.8269	0	0	-	10	19346334	19348263	+	1607	protein_coding	Conserved hypothetical protein	-
Os03g0327600	14132.2	13507.4	13901.1	3785.22	3983.62	3902.41	13846.9	3890.42	1.8315	0	0	R40C1	3	11957336	11959565	-	1763	protein_coding	Ricin B-related lectin domain containing protein	-
Os03g0277300	12501.6	12105.6	12905.2	4393.87	4369.82	4651.83	12504.1	4471.84	1.48328	0	0	HEAT SHOCK PROTEIN 70KD	3	9411494	9416082	-	2485	protein_coding	Heat shock protein 70	HSP70
Os01g0910900	817.814	801.422	815.674	5771.31	6220.48	5244.02	811.637	5745.27	-2.82334	0	0	-	1	39682842	39683433	-	592	protein_coding	Conserved hypothetical protein	-
Os01g0200700	2022.21	2155.41	2054.97	9483.93	9642.43	9160.55	2077.53	9428.97	-2.18217	0	0	METALLOTHIONEIN I-3A	1	5478545	5479749	+	565	protein_coding	Similar to Metallothionein-like protein type 3 (MT-3) (MWMT3)	-
Os02g0137700	1405.3	1424.07	1427.68	5110.94	5349.06	5209.18	1419.02	5223.06	-1.88002	0	0	-	2	2001887	2005864	+	2311	protein_coding	NAD(P)-binding domain containing protein	-
Os02g0181300	1532.13	1462.67	1359.46	6264.6	6259.69	6242.92	1451.42	6255.74	-2.10767	0	0	WRKY GENE 71	2	4542938	4544874	+	1591	protein_coding	WRKY transcription factor, Defense respons	WRKY
Os07g0529600	10927.9	10086.3	10281	2273.52	2373.11	2216.23	10431.7	2287.62	2.18923	0	0	PATHOGEN-INDUCED DEFENSE-RESPONSIVE PROTEIN 8	7	20724581	20726069	+	1489	protein_coding	Similar to Thiazole biosynthetic enzyme 1-1, chloroplast precursor	-
Os02g0626100	5158.52	4788.22	5245.36	1223.28	1218.41	1245.57	5064.03	1229.09	2.04258	0	0	PHENYLALANINE AMMONIA-LYASE 1	2	24973448	24977287	-	2503	protein_coding	Similar to Phenylalanine ammonia-lyase	-
Os01g0382400	2471.71	2568.82	2351.3	173.05	181.341	171.348	2463.94	175.246	3.81376	0	0	PATHOGENESIS-RELATED GENE 1-12	1	15958748	15959497	-	750	protein_coding	Similar to Pathogenesis-related protein PRB1-2 precursor	SCP
Os04g0532400	530.666	578.974	491.848	3643	3805.22	3585.14	533.83	3677.78	-2.78428	0	0	-	4	26617453	26619087	+	1160	protein_coding	Similar to OSIGBa0125M19.13 protein	adh_short
Os05g0381400	4884.56	4886.75	4859.42	808.56	840.049	773.892	4876.91	807.501	2.59485	0	0	plasma membrane protein 1, AWPM-19-like protein 1	5	18429433	18430290	-	858	protein_coding	AWPM-19-like protein, Stress tolerance through ABA-dependent pathewa	-
Os08g0139700	309.471	306.755	318.734	2175.06	2254.51	2154.09	311.653	2194.55	-2.81588	0	0	Terpene synthase 29, beta-caryophyllene synthetase	8	2210027	2213892	-	2121	protein_coding	Similar to terpene synthase 6	-
Os05g0580000	4099.22	4174.71	4115.03	1105.93	1185.09	1120.36	4129.65	1137.12	1.86067	0	0	ADP-GLUCOSE PYROPHOSPHORYLASE LARGE SUBUNIT 3	5	28871794	28877277	-	2311	protein_coding	Similar to ADP-glucose pyrophosphorylase (EC 2.7.7.27) (Fragment)	-
Os09g0537700	2549.84	2678.52	2697.53	216.81	207.807	209.949	2641.96	211.522	3.64295	0	0	RIBONUCLEASE 4	9	21155963	21157945	-	1072	protein_coding	S-like ribonuclease, Salinity tolerance, Abiotic stress response, Regulation of photomorphogenesi	Ribonuclease_T2
Os10g0555900	1708.68	1526.66	1605.89	80.5577	69.5957	100.738	1613.75	83.6304	4.26707	1.14716e-287	1.33712e-284	BETA-EXPANSIN 3	10	21847828	21849722	-	1311	protein_coding	Similar to Beta-expansin	-
Os06g0229066	2122.66	2212.29	2188.37	371.958	350.919	334.224	2174.44	352.367	2.62627	6.91906e-287	7.71415e-284	-	6	6702956	6704431	-	1476	protein_coding	Similar to ATP-dependent zinc metalloprotease FTSH 6, chloroplastic	AAA
Os07g0582400	851.298	954.8	949.074	3910.53	3680.73	3749.89	918.39	3780.38	-2.04133	1.65618e-285	1.76956e-282	-	7	23582270	23584330	+	1962	protein_coding	Similar to Proton myo-inositol cotransporter	Sugar_tr
Os05g0519700	2848.14	2821.74	2871.66	644.461	586.172	643.969	2847.18	624.867	2.18773	6.31033e-285	6.47263e-282	HEAT SHOCK PROTEIN 101	5	25803609	25807160	-	3209	protein_coding	Heat shock protein, Long-term acquired thermotoleranc	AAA
Os11g0451700	17828.6	17687.2	17198.4	8385.96	8554.39	8600.37	17571.4	8513.57	1.04534	1.72053e-275	1.6969e-272	DEHYDRIN 6	11	15223376	15224746	-	1280	protein_coding	Similar to Dehydrin DHN1 (M3) (RAB-17 protein)	-
Os02g0244100	1945.1	2008.13	2048.86	226.755	193.103	271.145	2000.69	230.334	3.11674	1.73739e-264	1.65007e-261	GRAIN WEIGHT 2	2	8115223	8121651	+	1820	protein_coding	RING-type E3 ubiquitin ligase, Regulation of grain width and weigh	-
Os06g0726200	4005.87	4153.38	3752.51	1080.07	1117.45	1064.81	3970.59	1087.44	1.86855	6.02393e-259	5.51685e-256	CHITINASE 1	6	30890834	30892050	+	1217	protein_coding	Similar to Chitinase 1	-
Os11g0139700	1737.09	1714.58	1744.38	5235.26	5409.84	4972.87	1732.02	5205.99	-1.5876	8.38102e-255	7.16382e-252	-	11	1835867	1837930	-	2064	protein_coding	Hypothetical conserved gene	-
Os01g0848200	2890.76	2970.04	3013.21	744.91	792.018	733.409	2958	756.779	1.96689	7.52096e-253	6.22129e-250	guanine nucleotide exchange factor for Rop 5, pyrroline-5-carboxylate synthetase 2, proline carboxylate synthase 2	1	36430978	36440843	+	3441	protein_coding	Similar to Delta 1-pyrroline-5-carboxylate synthetase (P5CS) [Includes: Glutamate 5-kinase (EC 2.7.2.11) (Gamma-glutamyl kinase) (GK); Gamma-glutamyl phosphate reductase (GPR) (EC 1.2.1.41) (Glutamate-5-semialdehyde dehydrogenase) (Glutamyl-gamma-semialdehyde dehydrogenase)]	AA_kinase
Os01g0537250	1363.7	1420.01	1273.92	87.5195	70.5759	64.0203	1352.54	74.0385	4.19422	4.36957e-249	3.50153e-246	-	1	19549155	19550345	-	1191	protein_coding	Protein of unknown function DUF3778 domain containing protein	-
Os04g0612500	1280.5	1437.28	1412.41	5069.17	4913.85	4598.16	1376.73	4860.39	-1.8197	2.31922e-247	1.80217e-244	-	4	31061682	31062694	+	890	protein_coding	Similar to 36.4 kDa proline-rich protein	-
Os05g0496200	16797.7	16436.8	17265.6	7995.1	8359.32	8146.58	16833.3	8167	1.04342	2.20362e-238	1.66198e-235	PHOSPHOGLYCERATE KINASE 3	5	24378361	24381743	-	2508	protein_coding	Similar to 3-phosphoglycerate kinase (Fragment)	-
Os07g0153150	1473.28	1469.78	1489.8	152.165	171.539	189.236	1477.62	170.98	3.10958	9.93772e-237	7.28094e-234	-	7	2806936	2815086	-	2568	protein_coding	Conserved hypothetical protein	-
Os10g0556200	3487.38	3674.96	3356.38	8434.69	8742.59	8542.94	3506.24	8573.41	-1.28994	1.63218e-233	1.16261e-230	basic helix-loop-helix protein 113	10	21863032	21867667	-	1914	protein_coding	Hypothetical conserved gene	HLH
Os02g0705100	1779.71	1784.66	1585.52	5239.23	5332.4	5067.02	1716.63	5212.88	-1.6024	4.34978e-226	3.01463e-223	NYC3-LIKE 1	2	29099105	29101290	-	1539	protein_coding	Alpha/beta hydrolase fold-1 domain containing protein	-
Os07g0638100	46861	46114.8	44534.2	18503.4	19101.6	20972.3	45836.6	19525.8	1.23104	4.63928e-224	3.13066e-221	-	7	26542983	26545180	+	2198	protein_coding	Six-bladed beta-propeller, TolB-like domain containing protein	PD40
Os01g0138900	7210.16	6996.45	7017.24	2966.71	2900.47	3089.92	7074.62	2985.7	1.24439	7.40353e-223	4.86792e-220	-	1	2074795	2077903	-	1704	protein_coding	Mandelate racemase/muconate lactonizing enzyme family protein	MR_MLE_N
Os01g0179800	1320.07	1360.08	1329.93	4423.71	4308.07	3976.79	1336.69	4236.19	-1.6639	1.38227e-218	8.64528e-216	-	1	4167514	4173240	-	1750	protein_coding	TMS membrane protein/tumour differentially expressed protein family protein	TMS_TDE
Os08g0202300	194.814	212.291	207.737	1543.53	1678.14	1471.53	204.947	1564.4	-2.93215	9.29632e-218	5.67585e-215	-	8	5942660	5960134	+	8970	protein_coding	Hypothetical conserved gene	Pkinase_Tyr
Os04g0171800	39.5717	49.7715	35.6412	1220.3	1116.47	1243.69	41.6614	1193.49	-4.8403	6.01534e-215	3.58724e-212	-	4	4874385	4878321	+	3311	protein_coding	Similar to Cytochrome P450 79A1 (EC 1.14.13.41) (Tyrosine N-monooxygenase) (Cytochrome P450Tyr)	p450
Os01g0283300	11606.7	11746.1	12685.2	5185.53	5192.23	4921.09	12012.6	5099.62	1.23621	2.56658e-212	1.49579e-209	-	1	10134096	10135327	+	1232	protein_coding	Conserved hypothetical protein	-
Os01g0702500	1758.4	1964.45	1787.15	326.209	324.453	363.409	1836.67	338.024	2.44106	5.7416e-201	3.27182e-198	LATE EMBRYOGENESIS ABUNDANT PROTEIN 24	1	29123535	29124590	+	760	protein_coding	Similar to Dehydrin Rab25	-
Os05g0460000	12515.8	12199.1	12410.3	4850.37	5095.19	5550.94	12375.1	5165.5	1.26019	4.11357e-199	2.29314e-196	CYTOSOLIC HEAT SHOCK PROTEIN 70-1	5	22599462	22602556	-	2295	protein_coding	Similar to 70 kDa heat shock cognate protein 1	HSP70
Os02g0503900	2312.41	2235.65	2158.84	584.789	593.034	583.714	2235.63	587.179	1.92886	7.02138e-196	3.83083e-193	-	2	17873662	17875911	+	1761	protein_coding	Cytochrome P450 family protein	p450
Os03g0679700	1640.7	1752.16	1757.62	342.122	282.304	318.219	1716.83	314.215	2.4501	3.48236e-194	1.86038e-191	HMP-P synthase	3	26952053	26959001	+	3451	protein_coding	Similar to Thiamine biosynthesis protein thiC	-
Os11g0592000	1748.26	1747.08	1590.62	293.389	332.295	316.336	1695.32	314.006	2.4324	6.83654e-193	3.57774e-190	PATHOGENESIS-RELATED GENE 4C	11	22502008	22502923	+	743	protein_coding	Similar to Barwin	-
Os05g0195200	4082.98	3878.11	3866.56	1481.86	1401.72	1367.02	3942.55	1416.87	1.47677	1.57284e-188	8.06648e-186	ZINC FINGER CCCH DOMAIN-CONTAINING PROTEIN 35	5	5846703	5848186	-	1484	protein_coding	CCCH-tandem zinc finger protein, Photomorphogenesis and ABA responses, Abiotic stress toleranc	zf-CCCH
Os07g0661400	221.195	217.369	254.58	1463.96	1449.75	1374.55	231.048	1429.42	-2.62909	2.59539e-186	1.27988e-183	-	7	27890235	27891316	-	963	protein_coding	Conserved hypothetical protein	-
Os02g0216300	1215.56	1138.65	1166.99	3594.27	3353.33	3689.64	1173.73	3545.75	-1.59507	2.51696e-184	1.21778e-181	-	2	6508874	6524586	-	5627	protein_coding	Similar to cDNA clone:J023088C01, full insert sequence	-
Os01g0611000	1290.64	1242.26	1223	12.929	13.7231	22.5954	1251.97	16.4158	6.24475	9.55536e-182	4.53756e-179	-	1	24181111	24183979	+	1687	protein_coding	Protein of unknown function DUF642 domain containing protein	-
Os06g0580100	4447.25	4507.87	4725	9295.96	9121.93	9214.22	4560.04	9210.7	-1.01427	1.74055e-181	8.1151e-179	-	6	22613998	22617392	+	2894	protein_coding	Similar to cDNA clone:006-306-H07, full insert sequence	-
Os08g0482700	293.236	329.101	357.43	1654.91	1754.6	1639.11	326.589	1682.87	-2.3654	9.89151e-180	4.52943e-177	UCLACYANIN-LIKE PROTEIN 30	8	23858723	23860121	-	1399	protein_coding	Cupredoxin domain containing protein	Cu_bind_like
Os04g0493400	1006.54	1030.98	950.092	77.5741	86.2594	57.43	995.871	73.7545	3.75848	7.94397e-179	3.57381e-176	CHITINASE 4	4	24687753	24689297	-	1078	protein_coding	Similar to Chitinase	-
Os04g0497000	2058.74	2012.19	2006.09	4708.15	5000.11	4817.53	2025.67	4841.93	-1.25719	4.2247e-178	1.86783e-175	NADPH oxidoreductase 1	4	24858099	24859658	-	1343	protein_coding	Similar to Allyl alcohol dehydrogenase	ADH_zinc_N
Os04g0175600	70.0114	73.1336	48.8793	949.785	1013.55	944.299	64.0081	969.211	-3.92018	5.54926e-176	2.41186e-173	CAFFEIC ACID 3-O-METHYLTRANSFERASE LIKE 5	4	5161947	5167404	+	1306	protein_coding	Similar to 0-methyltransferase (EC 2.1.1.6) (Fragment)	-
Os01g0949500	1204.4	1138.65	1143.57	3174.57	3192.58	3204.78	1162.21	3190.64	-1.45699	3.46113e-175	1.47923e-172	CALMODULIN-LIKE PROTEIN 10	1	41826111	41827156	-	1046	protein_coding	Similar to Calmodulin (CaM)	-
Os10g0580400	989.291	898.934	974.532	3086.06	2882.83	2941.17	954.252	2970.02	-1.63796	6.90635e-175	2.90327e-172	high-affinity urea transporter OsDUR3	10	23156882	23159586	+	2513	protein_coding	High-affinity urea transporter, Effective urea acquisition and utilisation, Effective use of low external urea as a N sourc	-
Os02g0770800	792.448	809.548	890.011	2601.71	2721.09	2737.81	830.669	2686.87	-1.69372	3.06571e-170	1.24784e-167	OsNIA1, OsNia1	2	32513749	32517155	-	3050	protein_coding	Similar to Nitrate reductase [NAD(P)H] (EC 1.7.1.2)	NAD_binding_1
Os03g0760200	1892.34	1757.24	1906.29	4477.42	4554.11	4454.12	1851.96	4495.21	-1.27932	2.03851e-168	8.16773e-166	BENTAZON LETHAL	3	31443454	31446045	+	1866	protein_coding	Cytochrome P450 family protein	p450
Os03g0189400	261.782	291.519	274.946	1545.51	1500.72	1361.37	276.082	1469.2	-2.41159	4.27314e-163	1.61142e-160	-	3	4667276	4679965	-	1405	protein_coding	Similar to Alcohol dehydrogenase ADH	ADH_N
Os10g0178500	2100.34	1895.38	1894.07	518.155	489.13	474.503	1963.26	493.929	1.99136	2.04979e-162	7.50896e-160	-	10	5412580	5414295	+	1716	protein_coding	UDP-glucuronosyl/UDP-glucosyltransferase family protein	UDPGT
Os03g0122300	461.669	457.085	428.713	1803.1	1834.97	1709.72	449.156	1782.6	-1.9885	2.23782e-162	8.08232e-160	flavonol synthase	3	1235460	1244932	-	1685	protein_coding	Similar to Flavanone 3-hydroxylase-like protein	2OG-FeII_Oxy
Os12g0555500	724.466	842.052	772.905	2723.05	3078.87	3248.09	779.807	3016.67	-1.95199	2.6717e-162	9.51533e-160	PATHOGENESIS-RELATED GENE 10A	12	22600049	22601182	+	813	protein_coding	Pathogen resistance protein PBZ1, 17 kDa RNase, Disease resistanc	-
Os02g0653900	734.612	701.879	731.154	2300.37	2230.98	2359.34	722.548	2296.9	-1.66862	5.8313e-161	2.04839e-158	OsDAD1;3, DAD1;3	2	26379646	26381606	+	1961	protein_coding	Similar to Avr9/Cf-9 rapidly elicited protein 14 (Fragment)	Lipase_3
Os01g0840100	6062.58	5946.17	6306.45	2879.19	2839.7	2727.45	6105.07	2815.45	1.11683	3.27272e-160	1.13409e-157	heat-shock protein 70, heat-shock protein cognate 70, Mediator 37_1	1	36039716	36043151	+	2257	protein_coding	Heat shock protein Hsp70 family protein	HSP70
Os01g0864500	127.847	140.173	158.858	1115.87	1051.78	1027.15	142.292	1064.93	-2.90378	5.68166e-157	1.9426e-154	salt and drought sensitive gene 1	1	37412047	37413011	-	965	protein_coding	Harpin-induced 1 domain containing protein	-
Os03g0279200	345.998	382.936	317.716	1594.25	1534.05	1556.26	348.883	1561.52	-2.16204	6.05696e-155	2.04367e-152	-	3	9498973	9499826	-	753	protein_coding	Similar to Histone H2A	Histone
Os04g0650800	6869.23	6703.91	7173.04	3313.81	3289.62	3406.26	6915.4	3336.56	1.05133	6.98041e-155	2.32466e-152	-	4	33167054	33169881	+	2114	protein_coding	Similar to Phosphoglycerate dehydrogenase	2-Hacid_dh_C
Os05g0546300	140.023	131.031	144.601	999.512	994.924	974.427	138.552	989.621	-2.83641	5.2796e-153	1.7357e-150	-	5	27119121	27120202	+	1082	protein_coding	Hypothetical protein	-
Os04g0650700	255.694	306.755	271.891	1345.61	1353.68	1388.68	278.113	1362.66	-2.29277	1.74458e-151	5.52299e-149	ASPARAGINASE 2	4	33161539	33164512	+	2889	protein_coding	Similar to OSIGBa0113E10.3 protein	Asparaginase_2
Os07g0615200	1519.96	1577.45	1398.15	3848.87	3753.27	3909.95	1498.52	3837.36	-1.3566	3.08902e-150	9.54359e-148	TIFY GENE 10B	7	25348060	25350242	+	1321	protein_coding	Tify domain containing protein	Zim
Os02g0673500	132.92	142.204	143.583	964.703	1064.52	981.958	139.569	1003.73	-2.84633	3.95608e-149	1.20769e-146	-	2	27416559	27421828	+	2733	protein_coding	Basic helix-loop-helix dimerisation region bHLH domain containing protein	-
Os08g0327700	1517.93	1784.66	1525.44	293.389	337.196	272.086	1609.34	300.89	2.41988	1.64226e-147	4.89679e-145	LATE EMBRYOGENESIS ABUNDANT PROTEIN 4	8	14450170	14450893	+	724	protein_coding	Late embryogenesis abundant (LEA) group 1 family protein	-
Os05g0171900	5211.28	5551.04	5130.29	1860.78	1836.93	2152.21	5297.54	1949.98	1.44139	1.0018e-146	2.95279e-144	GLYOXALASE I-6	5	4301546	4306024	+	2160	protein_coding	Glyoxalase/bleomycin resistance protein/dioxygenase domain containing protein	Glyoxalase
Os02g0557800	1765.5	1825.29	1787.15	3988.1	3968.91	4063.41	1792.65	4006.81	-1.16042	2.08498e-146	6.07559e-144	A-TYPE RESPONSE REGULATOR 2	2	21128650	21131368	-	1663	protein_coding	A-type response regulator, Cytokinin signalin	Response_reg
Os01g0952800	2132.81	2102.59	2128.29	4486.37	4477.65	4527.55	2121.23	4497.19	-1.08415	2.80195e-146	8.07308e-144	basic helix-loop-helix protein 056	1	41971444	41978093	-	2378	protein_coding	Achaete-scute transcription factor related domain containing protein	HLH
Os02g0504000	457.611	450.99	442.969	1603.2	1627.17	1692.77	450.523	1641.05	-1.86508	8.68712e-144	2.42135e-141	-	2	17880882	17886285	+	1916	protein_coding	Similar to Cytochrome P450 CYP81L6	p450
Os10g0521000	2911.05	2941.6	2848.24	1100.96	1090.99	1166.49	2900.3	1119.48	1.37304	1.2749e-143	3.4779e-141	TREHALASE 1	10	20154610	20159181	-	1986	protein_coding	Similar to TRE1 protein (Fragment)	-
Os02g0678200	633.146	634.84	664.963	2102.46	2084.93	1963.92	644.316	2050.43	-1.66993	2.10172e-142	5.61399e-140	SPX-MFS protein 2	2	27696289	27702009	+	2780	protein_coding	SPX-MFS protein, Pi homeostasi	MFS_1
Os02g0129800	2058.74	2175.72	2152.73	4724.06	4806.02	4538.85	2129.06	4689.64	-1.13916	1.09062e-141	2.88316e-139	-	2	1558563	1559143	-	581	protein_coding	Conserved hypothetical protein	-
Os01g0587300	1147.58	1111.22	1113.02	229.739	198.985	191.119	1123.94	206.614	2.44478	1.02663e-140	2.68631e-138	-	1	22868546	22871788	-	3243	protein_coding	Similar to C2 domain-containing protein	C2
Os08g0544800	634.161	587.1	637.468	1962.23	2080.03	1953.56	619.576	1998.6	-1.68959	5.93241e-139	1.53661e-136	PROLIFERATING CELL FACTOR 2, PROMOTER BINDING FACTOR2	8	27296219	27297834	-	1616	protein_coding	PCF2	TCP
Os01g0339500	77.114	70.0864	54.9893	777.73	801.821	752.238	67.3965	777.263	-3.52734	2.18661e-138	5.60712e-136	NAC DOMAIN-CONTAINING PROTEIN 30	1	13342969	13345864	-	1976	protein_coding	Similar to No apical meristem protein	-
Os02g0759400	2164.27	2363.64	2367.59	4963.75	5088.33	5021.83	2298.5	5024.63	-1.12836	8.88144e-138	2.23281e-135	OsRING-1	2	31967805	31969537	+	1733	protein_coding	Zinc finger, RING/FYVE/PHD-type domain containing protein	-
Os05g0497300	1535.18	1524.63	1566.18	3454.04	3585.65	3616.21	1542	3551.96	-1.20393	1.41323e-137	3.51839e-135	ETHYLENE RESPONSE FACTOR 74	5	24444094	24445186	-	1093	protein_coding	Similar to Ethylene response factor 2	AP2
Os05g0344200	9281.07	9838.5	8828.83	4378.96	4536.46	4615.11	9316.14	4510.18	1.04645	1.81072e-137	4.46465e-135	-	5	16178796	16179674	-	879	protein_coding	Conserved hypothetical protein	-
Os12g0607000	2980.05	2817.67	2941.93	1096.98	1153.72	1165.55	2913.22	1138.75	1.35491	2.73737e-137	6.68519e-135	-	12	25641843	25645416	+	1790	protein_coding	Similar to homocysteine S-methyltransferase-2	-
Os11g0454000	5466.98	6073.13	4976.53	1849.84	2021.22	1951.68	5505.55	1940.91	1.50408	9.16099e-136	2.21618e-133	RESPONSIVE TO ABA GENE 16C	11	15327769	15328657	-	794	protein_coding	Dehydrin RAB 16C	-
Os01g0975300	1498.65	1598.78	1327.89	3924.45	4163	4276.18	1475.11	4121.21	-1.48232	1.5182e-135	3.63843e-133	MYB transcription factor 48	1	43096401	43097949	+	1549	protein_coding	MYB-related transcription factor, Drought and salinity toleranc	Myb_DNA-binding
Os01g0823600	3536.08	3821.23	3237.24	7933.44	8510.28	8593.78	3531.52	8345.83	-1.24081	3.10298e-132	7.29996e-130	-	1	35175501	35176458	+	711	protein_coding	Conserved hypothetical protein	-
Os09g0392666	1163.81	1265.62	1070.25	3105.95	3213.16	3269.74	1166.56	3196.28	-1.45419	4.36739e-132	1.00895e-129	-	9	13576635	13577704	-	1070	protein_coding	Conserved hypothetical protein	-
Os03g0322900	1080.61	1184.36	1097.75	170.066	173.499	222.188	1120.91	188.584	2.56928	2.78613e-131	6.379e-129	LATE EMBRYOGENESIS ABUNDANT PROTEIN 17	3	11699307	11700672	-	1280	protein_coding	Late embryogenesis abundant (LEA) protein, Abiotic stress toleranc	-
Os11g0533400	3969.34	3881.16	3753.53	1602.2	1699.7	1747.38	3868.01	1683.09	1.20016	3.89832e-130	8.76883e-128	-	11	19430389	19431158	-	770	protein_coding	Conserved hypothetical protein	-
Os12g0226700	980.159	973.083	864.553	2669.34	2555.44	2588.11	939.265	2604.3	-1.4712	1.48832e-129	3.31869e-127	-	12	6911276	6913929	+	1246	protein_coding	Similar to Allyl alcohol dehydrogenase	ADH_zinc_N
Os11g0256900	516.461	607.415	496.94	1869.73	1927.11	1898.01	540.272	1898.29	-1.81293	3.27304e-129	7.2354e-127	-	11	8466832	8469347	+	1367	protein_coding	SAM dependent carboxyl methyltransferase family protein	-
Os04g0605300	1100.9	1073.64	1100.8	3183.52	3046.53	2776.41	1091.78	3002.15	-1.45905	3.37191e-129	7.39025e-127	intracellular Ras-group-related LRR protein 1	4	30553037	30558393	-	1502	protein_coding	Leucine-rich repeat, typical subtype containing protein	-
Os04g0401000	1992.79	2011.17	1986.74	631.532	663.609	708.931	1996.9	668.024	1.57915	1.96735e-128	4.27532e-126	PYRICULARIA ORYZAE RESISTANCE 21	4	19835206	19836892	-	1183	protein_coding	Proline-rich protein, Blast resistanc	-
Os01g0239200	2882.64	2881.67	2684.29	1113.88	1136.08	1107.17	2816.2	1119.04	1.33156	7.01993e-128	1.5001e-125	TRIOSE PHOSPHATE/PHOSPHATE TRANSLOCATOR 1	1	7718270	7722217	-	1602	protein_coding	Similar to Phophate translocator (Fragment)	-
Os12g0299300	3332.14	3615.03	3370.64	7385.45	7778.05	6985.74	3439.27	7383.08	-1.10202	4.05908e-127	8.60223e-125	-	12	11904703	11907272	-	1715	protein_coding	Conserved hypothetical protein	-
Os07g0110000	1059.3	1170.14	1156.81	226.755	232.312	185.471	1128.75	214.846	2.39485	4.24132e-125	8.91477e-123	-	7	548481	554208	+	5612	protein_coding	Conserved hypothetical protein	-
Os03g0218500	4047.47	3989.84	4100.77	1971.18	1933	1975.21	4046.03	1959.8	1.04576	7.25418e-125	1.51235e-122	-	3	6244085	6247317	-	2225	protein_coding	Similar to 70kD heat shock protein	HSP70
Os03g0140700	1813.19	1888.27	1876.76	4130.32	3988.52	3886.41	1859.41	4001.75	-1.10566	1.30414e-123	2.67537e-121	-	3	2248907	2250627	+	1479	protein_coding	Tetratricopeptide-like helical domain containing protein	-
Os05g0426200	1208.46	1125.44	1230.13	2876.21	2943.6	2852.67	1188.01	2890.83	-1.28291	4.79493e-123	9.6816e-121	NAC DOMAIN-CONTAINING PROTEIN 36	5	20880323	20884441	-	2564	protein_coding	No apical meristem (NAM) protein domain containing protein	NAM
Os05g0369900	624.015	655.155	671.073	42.7652	59.7935	53.6641	650.081	52.0742	3.64064	3.534e-122	7.07987e-120	EXOCYST SUBUNIT EXO70 FAMILY PROTEIN FX1	5	17779880	17781705	+	1627	protein_coding	Exo70 exocyst complex subunit domain containing protein	Exo70
Os06g0547400	1104.96	1158.96	1116.08	264.547	271.521	257.023	1126.67	264.364	2.09175	8.48343e-122	1.68504e-119	class III peroxidase 86, peroxidase FLXPER4, PER4	6	20705378	20706934	-	1344	protein_coding	Similar to Peroxidase P7 (EC 1.11.1.7) (TP7)	-
Os01g0826400	600.677	611.478	570.259	1912.5	1976.12	1763.38	594.138	1884	-1.66468	7.62434e-121	1.49245e-118	WRKY GENE 24	1	35347982	35350546	+	2058	protein_coding	WRKY transcription factor 24 (WRKY24)	WRKY
Os02g0625300	5476.11	5662.77	5253.51	2535.08	2601.51	2748.17	5464.13	2628.25	1.05563	1.78513e-120	3.46789e-118	PHOSPHOENOL PYRUVATE CARBOXYLASE KINASE2	2	24934934	24936452	+	1402	protein_coding	Similar to PEPC kinase	Pkinase
Os03g0799000	1899.44	1898.43	1796.32	3878.7	3964.01	4060.58	1864.73	3967.77	-1.08945	3.07036e-120	5.87562e-118	-	3	33304497	33305962	+	1386	protein_coding	Similar to Histone H1	-
Os04g0409200	1296.73	1309.29	1418.52	294.384	294.066	353.995	1341.52	314.148	2.09305	3.53771e-120	6.71981e-118	STARCH BRANCHING ENZYME 4	4	20240211	20242336	-	768	protein_coding	Starch branching enzyme IIa, Starch biosynthesis, Regulation of the properties of sugary endosper	-
Os01g0963600	49.7182	55.8659	33.6045	694.188	621.46	657.15	46.3962	657.599	-3.82479	6.52316e-119	1.22995e-116	ABSCISIC ACID-STRESS-RIPENING-INDUCIBLE 2 PROTEIN	1	42460555	42461946	+	952	protein_coding	ABA/WDS induced protein family protein	-
Os04g0493100	1199.33	1177.25	1234.2	2785.7	2859.3	2757.58	1203.59	2800.86	-1.21849	3.18244e-117	5.91357e-115	basic helix-loop-helix protein 065	4	24655178	24660067	-	1180	protein_coding	Basic helix-loop-helix dimerisation region bHLH domain containing protein	-
Os02g0158900	1077.57	1093.96	1028.5	152.165	155.855	218.422	1066.68	175.481	2.60103	1.5409e-116	2.84269e-114	cystathionine b-synthase domain containing protein OsCBSX9, CBS domain containing protein OsCBSX9	2	3204086	3206332	+	1476	protein_coding	Similar to SNF4	CBS
Os04g0565500	600.677	606.399	652.743	1796.14	1950.64	2030.76	619.94	1925.85	-1.63557	1.21304e-115	2.22186e-113	aromatic and neutral amino acid transporter 4, Functioning in Cesium Over-transport 8	4	28341772	28343271	-	1500	protein_coding	Similar to OSIGBa0158F05.8 protein	Aa_trans
Os03g0183200	1103.95	1102.08	1042.76	2542.04	2693.65	2673.79	1082.93	2636.49	-1.28376	4.98174e-115	9.06006e-113	ETHYLENE RESPONSE FACTOR 69	3	4367273	4368453	-	749	protein_coding	Similar to AP2 domain containing protein, expressed	-
Os03g0827700	8178.14	8551.55	8695.43	4195.96	3937.55	4476.71	8475.04	4203.41	1.01146	4.08311e-114	7.27105e-112	RNA helicase 3	3	34765940	34772284	+	2729	protein_coding	Similar to ATP-dependent RNA helicase	DEAD
Os11g0151400	84.2166	84.3068	68.2274	649.434	705.759	723.994	78.9169	693.062	-3.13467	2.63545e-113	4.66075e-111	-	11	2390496	2392366	-	1871	protein_coding	Cytochrome P450 family protein	p450
Os03g0181100	356.145	367.699	325.862	1361.52	1490.92	1277.58	349.902	1376.67	-1.97592	2.57321e-111	4.51951e-109	TIFY GENE 11B	3	4248884	4249820	+	937	protein_coding	Tify domain containing protein	Zim
Os10g0376200	772.155	771.966	852.334	2183.01	2206.48	2080.66	798.818	2156.72	-1.4328	7.25306e-111	1.25669e-108	-	10	11981020	11986066	+	2521	protein_coding	Leucine-rich repeat, typical subtype containing protein	-
Os04g0666900	3257.05	3295.07	3470.43	1540.54	1574.23	1551.55	3340.85	1555.44	1.10287	1.55062e-109	2.66863e-107	-	4	34040123	34048308	-	3890	protein_coding	Similar to H1005F08.22 protein	Kinesin
Os05g0560200	896.957	996.445	880.847	191.946	157.816	167.583	924.75	172.448	2.4236	7.12913e-109	1.21875e-106	OsDOG1-like-3	5	27883739	27884410	-	672	protein_coding	Similar to tumor-related protein-like	-
Os10g0510500	665.616	686.643	649.688	1837.91	1794.78	1817.99	667.316	1816.89	-1.44501	8.18007e-109	1.38915e-106	SMALL AUXIN-UP RNA 56	10	19631259	19632262	-	1004	protein_coding	Auxin responsive SAUR protein family protein	Auxin_inducible
Os03g0782200	584.443	610.462	557.021	21.8799	17.644	10.3562	583.975	16.6267	5.1427	1.17978e-108	1.97733e-106	-	3	32423241	32424487	+	1247	protein_coding	Hypothetical protein	-
Os03g0371000	570.238	638.903	637.468	69.6178	49.011	55.547	615.536	58.0586	3.40775	1.67658e-107	2.77371e-105	OsSTA101	3	14559322	14561845	+	1751	protein_coding	Similar to Cytochrome P450 family protein, expressed	p450
Os07g0424400	1496.62	1268.66	1416.48	330.187	330.334	386.005	1393.92	348.842	1.99754	3.89222e-107	6.39796e-105	CELLULOSE SYNTHASE A3	7	13741551	13747205	-	4322	protein_coding	Similar to Cellulose synthase-7	-
Os01g0588900	3382.87	3697.31	3162.9	7263.12	7551.62	7008.34	3414.36	7274.36	-1.09114	4.60848e-107	7.4324e-105	LONELY GUY 1	1	22955070	22959148	-	1697	protein_coding	Cytokinin-activating enzyme, Bioactive cytokinin synthesi	-
Os02g0649300	9879.72	10032.5	9577.3	4594.77	4666.83	5297.68	9829.84	4853.09	1.018	5.02348e-107	8.00566e-105	HOMEOBOX GENE 24	2	26143311	26144729	+	1332	protein_coding	HD-ZIP I protein, Transcription activator, Stress response, Panicle developmen	Homeobox
Os01g0859200	1581.85	1581.51	1478.6	3392.37	3253.35	3324.35	1547.32	3323.36	-1.10282	8.54329e-107	1.35232e-104	-	1	37154448	37157448	+	1671	protein_coding	Alpha/beta hydrolase fold-1 domain containing protein	-
Os10g0560400	1721.87	1777.55	1604.87	3611.17	3864.03	3687.76	1701.43	3720.99	-1.12892	5.62318e-106	8.79239e-104	CCT domain-containing gene 35, CCT (CO, CO-LIKE and TOC1) domain protein 35, CCT domain protein 35, CCT MOTIF FAMILY (CMF) gene 11	10	22069784	22072449	-	1258	protein_coding	Similar to CONSTANS-like protein CO9 (Fragment)	CCT
Os07g0208500	807.668	742.509	845.205	138.241	131.35	103.562	798.461	124.384	2.68462	6.18094e-105	9.60593e-103	CELLULOSE SYNTHASE A8	7	5852783	5858718	-	3953	protein_coding	Similar to Cellulose synthase-4	-
Os11g0453900	1139.46	1154.9	1079.42	300.351	299.948	307.862	1124.59	302.72	1.89317	6.42229e-105	9.9209e-103	RESPONSIVE TO ABA GENE 16D	11	15320288	15321526	-	852	protein_coding	Dehydrin RAB 16D	-
Os03g0310800	1458.06	1439.31	1442.96	3004.5	3013.2	3154.88	1446.78	3057.53	-1.07966	8.61473e-102	1.3228e-99	-	3	11093574	11094514	+	941	protein_coding	Similar to Hypersensitive reaction associated Ca2+-binding protein	-
Os04g0585200	471.816	473.337	399.181	1633.03	1624.23	1438.57	448.111	1565.28	-1.80416	3.02235e-101	4.58593e-99	GLUTAMATE RECEPTOR 3.1	4	29565754	29570387	-	3662	protein_coding	Similar to Glutamate receptor	ANF_receptor
Os01g0597600	3.04397	9.1417	14.2565	818.506	752.809	709.872	8.81405	760.396	-6.43156	1.30293e-100	1.95387e-98	amino acid transporter-like 15	1	23447173	23448687	+	1515	protein_coding	Amino acid transporter, transmembrane domain containing protein	Aa_trans
Os07g0142200	3068.33	3221.94	3173.08	1384.4	1448.77	1250.28	3154.45	1361.15	1.21303	1.02217e-99	1.51511e-97	Glycoprotein 1, vegetative cell wall protein gp1 precursor	7	2176824	2177640	+	817	protein_coding	Conserved hypothetical protein	-
Os04g0591100	2101.36	2186.9	2114.03	885.14	915.526	887.811	2134.1	896.159	1.25183	3.36265e-99	4.95565e-97	-	4	29894815	29896857	-	1473	protein_coding	Protein of unknown function DUF597 family protein	-
Os05g0176100	560.091	563.738	613.028	52.7106	45.0902	71.5521	578.953	56.4509	3.35463	3.57451e-98	5.20803e-96	CELLULOSE SYNTHASE A1	5	4565244	4571358	-	3899	protein_coding	Similar to Cellulose synthase BoCesA1	-
Os07g0568700	842.166	756.729	785.124	156.143	140.172	165.7	794.673	154.005	2.36666	1.06625e-96	1.54474e-94	FLORAL ORGAN REGULATOR 1	7	22874257	22875705	-	1449	protein_coding	Polygalacturonase-inhibiting protein, Inhibitor of fungal polygalacturonase, Regulation of floral organ numbe	LRRNT_2
Os06g0229000	1081.63	1140.68	1054.98	238.689	303.868	272.086	1092.43	271.548	2.00787	2.33013e-96	3.35683e-94	FTSH6	6	6701280	6701973	-	694	protein_coding	Similar to FtsH protease (VAR2) (Zinc dependent protease)	-
Os10g0180800	487.036	505.841	514.251	1464.96	1528.16	1412.21	502.376	1468.44	-1.54733	1.27154e-95	1.81145e-93	WALL-ASSOCIATED KINASE GENE 112	10	5539743	5544578	-	4753	protein_coding	Wall-associated kinase, Negative regulation of rice blast resistanc	Pkinase
Os01g0854000	862.459	870.493	936.854	2220.81	2090.81	2150.33	889.935	2153.98	-1.27522	7.41246e-95	1.04438e-92	-	1	36794890	36796983	+	2094	protein_coding	Similar to AER	-
Os04g0504000	936.529	1048.25	997.953	2702.16	2524.07	2358.39	994.243	2528.21	-1.34621	2.72394e-94	3.81694e-92	ADENINE PHOSPHORIBOSYL TRANSFERASE 2	4	25165929	25170704	+	1952	protein_coding	Similar to Adenine phosphoribosyltransferase form 2	Pribosyltran
Os01g0644200	796.506	914.17	790.216	160.121	126.448	167.583	833.631	151.384	2.46038	2.69779e-93	3.73943e-91	-	1	25931149	25931730	-	582	protein_coding	Similar to Little protein 1	-
Os02g0813350	3052.09	3256.48	2982.66	1426.17	1478.17	1480.94	3097.08	1461.76	1.08308	8.29921e-93	1.13806e-90	F-box protein 120	2	34833967	34835972	+	1076	protein_coding	Cyclin-like F-box domain containing protein	-
Os09g0541000	1278.47	1394.62	1351.31	446.548	391.108	434.961	1341.47	424.206	1.66092	9.30716e-93	1.26949e-90	PLASMA MEMBRANE INTRINSIC PROTEIN 2;7	9	21310132	21311479	+	1247	protein_coding	Similar to Aquaporin 2	-
Os12g0147200	1211.5	1338.75	1344.18	417.707	401.89	422.722	1298.14	414.106	1.64822	6.43069e-91	8.58865e-89	-	12	2312450	2313217	+	768	protein_coding	Conserved hypothetical protein	-
Os04g0386700	1173.96	1179.28	1139.5	374.941	370.523	372.824	1164.25	372.763	1.64309	1.50163e-90	1.99515e-88	-	4	18994509	18995666	+	1072	protein_coding	Similar to OSIGBa0148P16.6 protein	-
Os06g0160700	2141.94	2153.38	2304.46	915.971	955.715	969.719	2199.93	947.135	1.21556	2.25044e-89	2.97463e-87	SOLUBLE STARCH SYNTHASE I	6	3079296	3086808	-	2623	protein_coding	Starch synthase, Starch biosynthesi	Glycos_transf_1
Os03g0734300	578.355	612.494	532.581	64.6451	81.3583	81.9083	574.477	75.9706	2.91719	9.32637e-89	1.22644e-86	-	3	30078328	30078899	+	469	protein_coding	Similar to Proteinase inhibitor type II CEVI57 precursor	-
Os12g0547600	80.158	96.4957	95.722	611.642	571.469	613.842	90.7919	598.984	-2.72202	2.33017e-88	3.0486e-86	Calmodulin-Binding Protein	12	22133336	22136891	-	2320	protein_coding	Calmodulin binding protein-like domain containing protein	-
Os07g0480800	455.581	465.211	490.83	10.9399	13.7231	13.1806	470.541	12.6146	5.21956	2.49702e-88	3.25031e-86	XYLOGLUCAN ENDOTRANSGLUCOSYDASE/HYDROLASE 21	7	17490699	17492940	+	1554	protein_coding	Cellulase (EC 3.2.1.4)	-
Os01g0621300	760.993	764.855	887.975	2053.72	2143.74	2021.35	804.608	2072.94	-1.36531	3.1181e-88	4.03826e-86	-	1	24763107	24768254	-	3089	protein_coding	Hypothetical conserved gene	-
Os01g0728700	701.129	612.494	649.688	122.328	109.785	103.562	654.437	111.892	2.54934	9.72834e-88	1.24732e-85	-	1	30386907	30387873	-	872	protein_coding	Protein of unknown function DUF1264 family protein	-
Os08g0247600	133.935	129	108.96	773.752	803.781	649.618	123.965	742.383	-2.58173	1.21972e-87	1.54838e-85	-	8	9001801	9005304	+	3277	protein_coding	Leucine-rich repeat, N-terminal domain containing protein	Pkinase_Tyr
Os05g0191500	2427.06	2281.36	2255.58	1062.17	1040.99	1034.68	2321.33	1045.95	1.15026	2.33148e-87	2.94513e-85	-	5	5625713	5632906	-	3067	protein_coding	Similar to stem 28 kDa glycoprotein	-
Os12g0630200	1269.34	1279.84	1099.79	41.7707	75.477	48.0152	1216.32	55.0876	4.46496	1.01235e-85	1.26633e-83	-	12	26960487	26961383	+	897	protein_coding	Thaumatin, pathogenesis-related family protein	Thaumatin
Os01g0226600	269.899	264.094	235.232	1086.04	1024.33	916.997	256.408	1009.12	-1.97615	6.26657e-85	7.76298e-83	-	1	6987901	6994006	+	3090	protein_coding	Similar to C4-dicarboxylate transporter/malic acid transport protein	C4dic_mal_tran
Os11g0606400	1276.44	1271.71	1362.51	471.412	445.02	440.61	1303.55	452.347	1.52727	7.70483e-85	9.49191e-83	-	11	23403454	23407183	-	3518	protein_coding	Similar to NB-ARC domain containing protein, expressed	NB-ARC
Os08g0416800	611.839	669.375	623.212	1628.06	1661.47	1828.34	634.809	1705.96	-1.42648	1.04245e-84	1.27204e-82	-	8	19928662	19929233	+	477	protein_coding	Conserved hypothetical protein	-
Os03g0843800	4.05863	3.04723	1.01832	2800.62	2972.03	2661.55	2.70806	2811.4	-10.0187	1.04668e-84	1.27204e-82	HARMLESS TO OZONE LAYER 1	3	35467632	35469813	+	1011	protein_coding	Methyl chloride transferase	-
Os09g0369400	425.142	484.51	470.464	1377.44	1364.47	1290.76	460.038	1344.22	-1.54679	1.93998e-84	2.34656e-82	TREHALOSE-6-PHOSPHATE PHOSHPHATASE 7	9	12251875	12254061	+	1549	protein_coding	Similar to predicted protein	-
Os04g0390100	897.972	997.461	969.44	195.924	231.332	147.812	954.958	191.689	2.31854	3.19095e-83	3.82362e-81	-	4	19189127	19192319	+	1553	protein_coding	Heavy metal transport/detoxification protein domain containing protein	HMA
Os02g0651900	303.383	355.51	308.551	1069.13	1133.14	1256.87	322.481	1153.04	-1.8385	6.4223e-83	7.65986e-81	-	2	26271681	26272652	+	972	protein_coding	Hypothetical protein	-
Os08g0425200	1157.72	1212.8	1115.06	378.919	371.504	397.302	1161.86	382.575	1.60228	2.02524e-82	2.40432e-80	RcbX, RbcX	8	20423739	20427777	+	953	protein_coding	Chaperonin-like RbcX domain containing protein	-
Os06g0102100	1640.7	1670.9	1632.37	570.866	553.825	670.33	1647.99	598.34	1.46075	2.75286e-82	3.23814e-80	P-450 93G2	6	163259	165320	+	1932	protein_coding	Cytochrome P450 93G2 protein (CYP93G2), flavanone 2-hydroxylase (F2H), C-glycosylflavone biosynthesi	p450
Os07g0599500	407.892	390.046	410.383	15.9126	21.5649	17.888	402.774	18.4552	4.44758	4.48925e-82	5.25652e-80	-	7	24470110	24471114	-	1005	protein_coding	Hypothetical protein	-
Os01g0825500	1102.93	1024.89	1064.14	2252.63	2290.78	2394.17	1063.99	2312.53	-1.12015	5.27814e-82	6.15216e-80	-	1	35303468	35305739	-	2129	protein_coding	Nodulin-like domain containing protein	-
Os10g0556100	393.687	413.408	442.969	11.9345	22.5451	14.1221	416.688	16.2006	4.68541	7.34196e-82	8.519e-80	BETA-EXPANSIN 4	10	21858853	21861259	+	2406	protein_coding	Similar to beta-expansin EXPB4	-
Os01g0520600	1995.83	1926.87	2015.25	793.642	900.823	819.083	1979.32	837.849	1.24026	4.77821e-81	5.49451e-79	-	1	18531902	18540738	-	4012	protein_coding	NB-ARC domain containing protein	NB-ARC
Os06g0157000	878.694	843.068	792.253	1910.51	2086.89	1966.74	838.005	1988.05	-1.2463	2.68929e-80	3.05139e-78	GDSL ESTERASE/LIPASE PROTEIN 79	6	2908048	2910483	-	1391	protein_coding	Esterase, SGNH hydrolase-type domain containing protein	Lipase_GDSL
Os06g0255400	539.798	596.242	515.27	1474.9	1443.87	1516.72	550.437	1478.49	-1.42555	7.7148e-80	8.71501e-78	-	6	8069204	8069983	-	780	protein_coding	Similar to Nudix hydrolase 18, mitochondrial precursor (EC 3.6.1.-) (AtNUDT18)	NUDIX
Os12g0555000	65.9528	80.2438	65.1725	492.297	505.794	534.758	70.4563	510.95	-2.85856	1.08365e-79	1.21877e-77	root-specific Oryza sativa PR10, root specific rice PR10, root-specific OsPR10a	12	22580880	22581936	+	760	protein_coding	Similar to Probenazole-inducible protein PBZ1	-
Os03g0845000	429.2	444.896	409.365	1361.52	1203.71	1237.1	427.82	1267.44	-1.56664	7.09209e-79	7.7719e-77	-	3	35524251	35526214	-	1344	protein_coding	Similar to Pirin-like protein	-
Os05g0247800	997.409	1008.63	1036.65	311.291	300.928	244.783	1014.23	285.667	1.82941	7.67075e-79	8.37026e-77	xylanase inhibitor protein	5	8959416	8960566	+	1151	protein_coding	Glycoside hydrolase, family 18 protein	-
Os01g0733500	461.669	474.353	531.563	55.6942	67.6352	43.3078	489.195	55.5458	3.14134	1.3994e-78	1.52054e-76	BURP domain-containing protein 3	1	30589859	30592513	+	1617	protein_coding	Similar to Dehydration-induced protein RD22-like protein 1	-
Os04g0605100	816.8	782.123	838.077	1824.98	1845.76	1942.26	812.333	1871	-1.20386	1.46213e-78	1.57535e-76	WRKY GENE 68	4	30545175	30546517	+	1141	protein_coding	WRKY transcription factor 68	WRKY
Os08g0355400	153.213	158.456	183.298	732.975	717.522	707.989	164.989	719.495	-2.12462	3.14562e-78	3.36096e-76	-	8	16235884	16247701	+	1967	protein_coding	Protein of unknown function DUF247, plant family protein	-
Os03g0109900	1580.84	1459.62	1413.43	2988.59	3131.81	2952.47	1484.63	3024.29	-1.02641	6.18994e-78	6.55903e-76	-	3	574269	580537	-	2828	protein_coding	Peptidase, trypsin-like serine and cysteine domain containing protein	-
Os03g0331700	1212.52	1264.6	1229.11	2494.3	2524.07	2428.06	1235.41	2482.15	-1.00651	1.79274e-77	1.87638e-75	CALMODULIN-LIKE PROTEIN 27	3	12223921	12226096	-	2176	protein_coding	Similar to cDNA clone:002-120-A09, full insert sequence	-
Os01g0862800	58.8502	61.9604	61.0992	457.488	456.783	489.567	60.6366	467.946	-2.9483	2.11874e-77	2.20858e-75	NAC DOMAIN-CONTAINING PROTEIN 59	1	37334397	37336207	+	1247	protein_coding	NAC (NAM ATAF1/2 CUC2) transcription factor, Early and transient regulator of abiotic stress response	NAM
Os04g0610400	810.712	868.461	822.802	1840.89	2068.27	2025.11	833.992	1978.09	-1.24616	3.8941e-77	4.04277e-75	ETHYLENE RESPONSE FACTOR 77	4	30939170	30940160	+	991	protein_coding	APETALA-2-like transcription Factor, Control of the abscisic acid (ABA)/gibberellin (GA) balanc	AP2
Os02g0192700	594.589	581.006	625.248	128.296	108.804	110.153	600.281	115.751	2.37554	5.39288e-77	5.5538e-75	peroxiredoxin IIE2	2	5166998	5167991	-	994	protein_coding	Similar to Thioredoxin peroxidase	-
Os03g0197100	1108.01	1009.65	1134.41	2333.19	2293.72	2347.1	1084.02	2324.67	-1.10068	7.47032e-77	7.66246e-75	-	3	5098241	5100592	+	2253	protein_coding	Similar to Sugar transporter protein	Sugar_tr
Os04g0564700	1215.56	1449.47	1259.66	363.007	434.238	336.107	1308.23	377.784	1.7926	7.14074e-75	7.18078e-73	-	4	28296439	28305349	-	3603	protein_coding	WD40 repeat domain containing protein	-
Os07g0599600	434.274	401.219	399.181	40.7761	17.644	18.8295	411.558	25.7499	4.00522	7.89769e-75	7.91096e-73	-	7	24472509	24473579	-	1071	protein_coding	Hypothetical protein	-
Os07g0418500	18.2638	12.1889	25.458	372.952	375.425	415.19	18.6369	387.856	-4.37992	9.19187e-75	9.13593e-73	-	7	13323931	13326242	+	1945	protein_coding	Similar to Cytochrome P450	p450
Os10g0536100	645.322	625.698	602.845	1720.55	1503.66	1576.03	624.622	1600.08	-1.35692	2.6472e-74	2.60085e-72	MADS BOX GENE 56	10	20863187	20873635	+	1292	protein_coding	MIKC-type MADS-box protein, Long day (LD)-specific negative regulator of flowerin	SRF-TF
Os04g0684900	129.876	129	144.601	701.15	671.451	594.071	134.492	655.557	-2.28485	4.53858e-74	4.3918e-72	CCR4-associated factor 1B, carbon cataboliterepressor 4-associated factor 1B, CCR4-associated factor 1-5	4	34980601	34981819	+	1219	protein_coding	Component of the CCR4-NOTcomplex, Deadenylase, Deadenylation (poly(A) tail shortening), Development and stress respons	CAF1
Os09g0417600	25.3664	20.3149	16.2931	339.138	428.356	419.898	20.6581	395.797	-4.26002	1.02019e-73	9.83482e-72	WRKY GENE 76	9	14976197	14977729	-	1414	protein_coding	WRKY transcription factor, Transcriptional repressor, Pathogen defens	WRKY
Os05g0525900	1477.34	1410.87	1396.12	592.745	569.508	532.875	1428.11	565.043	1.33824	1.82075e-73	1.74215e-71	ZINC FINGER CCCH DOMAIN-CONTAINING PROTEIN 37	5	26171097	26172343	-	1247	protein_coding	Similar to Zing finger transcription factor PEI1	-
Os01g0742400	117.7	123.921	108.96	622.582	572.449	569.592	116.86	588.208	-2.33129	3.82779e-73	3.63541e-71	-	1	31006026	31009770	+	3694	protein_coding	Hypothetical conserved gene	Pkinase_Tyr
Os03g0623100	414.995	461.148	355.394	39.7816	27.4462	31.0687	410.512	32.7655	3.64893	4.52328e-73	4.26436e-71	endosperm-specific gene 49	3	23655935	23657162	+	795	protein_coding	Conserved hypothetical protein	-
Os04g0223500	611.839	628.746	603.864	145.203	123.508	112.036	614.816	126.915	2.27803	1.02533e-72	9.52627e-71	-	4	8243749	8249931	-	1783	protein_coding	Dimethylaniline monooxygenase, N-oxide-forming domain containing protein	FMO-like
Os04g0338100	552.988	545.455	467.409	1399.32	1370.35	1403.74	521.951	1391.13	-1.41424	1.53508e-72	1.42108e-70	-	4	15924375	15928109	+	1078	protein_coding	Similar to IN2-2 protein	Aldo_ket_red
Os04g0301500	4.05863	11.1732	8.14656	421.685	471.486	513.104	7.79279	468.758	-5.91122	2.99734e-72	2.76478e-70	basic helix-loop-helix protein 006	4	13466455	13468869	-	1281	protein_coding	Helix-loop-helix DNA-binding domain containing protein	HLH
Os01g0705200	2417.93	2597.26	2011.18	221.782	206.827	289.974	2342.12	239.528	3.28884	3.22748e-72	2.96639e-70	WATER STRESS INDUCIBLE PROTEIN 18	1	29233040	29234256	-	1006	protein_coding	Late embryogenesis abundant protein repeat containing protein	-
Os12g0239300	1576.78	1533.77	1510.17	615.62	641.064	678.803	1540.24	645.163	1.25492	4.63902e-72	4.24851e-70	-	12	7709120	7710951	+	1832	protein_coding	Conserved hypothetical protein	-
Os12g0577600	146.111	195.023	187.371	736.954	758.691	725.877	176.168	740.507	-2.07158	3.12894e-71	2.83518e-69	-	12	23879858	23884977	+	2741	protein_coding	Protein of unknown function DUF1336 domain containing protein	-
Os01g0551000	426.156	492.636	494.903	1274	1243.9	1314.3	471.232	1277.4	-1.43885	1.96481e-70	1.74943e-68	-	1	20662993	20665013	+	1315	protein_coding	Conserved hypothetical protein	-
Os01g0524500	1769.56	1893.35	1832.98	815.522	802.801	867.098	1831.96	828.474	1.1445	2.41289e-70	2.14096e-68	transcription factor MYBS1	1	18755303	18756817	+	1394	protein_coding	Conserved hypothetical protein	Myb_DNA-binding
Os11g0539200	589.516	591.163	545.819	5.96724	1.96044	6.59032	575.5	4.83933	6.88862	7.43942e-70	6.55564e-68	XYLOGLUCAN ENDOTRANSGLUCOSYDASE/HYDROLASE 2	11	19675012	19677815	+	975	protein_coding	Similar to Xyloglucan endotransglycosylase XET2 (Fragment)	-
Os04g0107900	774.184	750.635	756.612	208.853	222.51	220.305	760.477	217.223	1.80746	7.8336e-70	6.87935e-68	Heat shock protein 90.1	4	483234	485978	+	1447	protein_coding	Similar to Heat shock protein 82	-
Os01g0661750	48.7036	56.8817	31.5679	426.657	433.258	410.483	45.7177	423.466	-3.21104	1.10908e-69	9.70653e-68	-	1	27032052	27032405	+	354	protein_coding	Hypothetical conserved gene	-
Os02g0668000	528.637	552.565	560.076	72.6014	102.923	54.6055	547.092	76.71	2.83704	1.75423e-69	1.53006e-67	-	2	27118006	27122427	+	3567	protein_coding	Membrane protein, At2g17000, predicted domain containing protein	-
Os02g0184300	1863.93	1708.48	1876.76	806.571	828.286	809.668	1816.39	814.842	1.15649	2.0699e-69	1.79927e-67	-	2	4694037	4699309	+	2451	protein_coding	Hypothetical protein	-
Os09g0380000	2330.67	2485.53	2604.86	1048.24	1023.35	1202.26	2473.69	1091.29	1.18005	4.39863e-69	3.79778e-67	-	9	12817225	12820659	+	2471	protein_coding	Similar to catalytic/ ligase	AMP-binding
Os08g0546800	1833.49	1921.79	1850.29	842.375	907.684	862.391	1868.52	870.817	1.10144	4.7928e-69	4.12422e-67	HEAT STRESS TRANSCRIPTION FACTOR B2B	8	27382872	27384470	-	1498	protein_coding	Similar to Heat stress transcription factor B-2b	HSF_DNA-bind
Os07g0680600	344.984	363.636	357.43	1005.48	983.161	1021.5	355.35	1003.38	-1.49764	9.7222e-68	8.338e-66	-	7	28848874	28852236	-	2531	protein_coding	Protein of unknown function DUF3133 domain containing protein	-
Os01g0108600	133.935	150.33	167.004	674.298	640.084	613.842	150.423	642.741	-2.09508	9.93891e-67	8.38367e-65	-	1	478384	481165	+	1287	protein_coding	Basic helix-loop-helix dimerisation region bHLH domain containing protein	HLH
Os01g0714600	113.642	106.653	119.143	600.702	594.014	509.338	113.146	568.018	-2.32735	1.13011e-66	9.50141e-65	-	1	29708354	29709366	+	1013	protein_coding	Similar to cDNA clone:J023088C01, full insert sequence	-
Os06g0683100	2388.5	2635.86	2385.92	1224.28	1243.9	1220.15	2470.09	1229.44	1.0066	1.42241e-66	1.19198e-64	-	6	28470174	28472020	-	1274	protein_coding	NAD(P)-binding domain containing protein	Epimerase
Os02g0437200	683.879	744.541	630.34	1709.61	1704.6	1573.2	686.253	1662.47	-1.27628	1.80458e-66	1.50733e-64	Synaptosomal-associated protein 32	2	13949431	13951620	-	2190	protein_coding	SNAP-34	-
Os03g0327800	1138.45	988.319	1164.96	2680.28	2333.91	2497.73	1097.24	2503.97	-1.19029	2.10353e-66	1.75133e-64	NAC DOMAIN-CONTAINING PROTEIN 58	3	11973989	11976381	-	1782	protein_coding	NAC Family transcriptional activator, Abiotic stress response, Positive regulator of leaf senescenc	NAM
Os02g0712500	1234.84	1182.33	1327.89	491.302	486.189	458.498	1248.35	478.663	1.38331	3.0986e-66	2.57144e-64	-	2	29502677	29506587	-	2247	protein_coding	Protein of unknown function DUF23 family protein	-
Os02g0832400	1478.36	1348.91	1443.98	590.756	583.231	612.9	1423.75	595.629	1.25697	3.194e-66	2.64206e-64	-	2	35790162	35797308	+	3008	protein_coding	Similar to Callose synthase 1 catalytic subunit	DUF605
Os06g0304600	384.555	388.014	328.917	27.8471	22.5451	40.4834	367.162	30.2919	3.59453	5.62576e-66	4.62376e-64	-	6	11486965	11494270	-	1912	protein_coding	Peptidase aspartic, catalytic domain containing protein	-
Os03g0741100	528.637	559.675	515.27	1287.93	1481.11	1563.79	534.527	1444.28	-1.43435	3.98765e-65	3.22572e-63	basic helix-loop-helix protein 148	3	30406830	30409342	+	1181	protein_coding	Basic helix-loop-helix transcription factor, Drought toleranc	HLH
Os06g0699600	199.888	210.259	211.81	725.019	808.682	707.989	207.319	747.23	-1.84957	5.59877e-65	4.51476e-63	CCT domain-containing gene 25, CCT (CO, CO-LIKE and TOC1) domain protein 25, CCT domain protein 25, CCT MOTIF FAMILY (CMF) gene 7	6	29407744	29411786	+	2884	protein_coding	CCT domain containing protein	CCT
Os02g0734300	435.288	458.101	451.116	1135.76	1126.27	1216.39	448.168	1159.47	-1.3716	1.20302e-64	9.64031e-63	-	2	30625668	30626865	+	1063	protein_coding	Similar to Nudix hydrolase 18, mitochondrial precursor (EC 3.6.1.-) (AtNUDT18)	NUDIX
Os09g0403300	17.2492	9.1417	4.07328	352.067	349.939	346.463	10.1547	349.489	-5.10404	4.10297e-64	3.25735e-62	cytochrome 450 735A4	9	14194229	14196610	-	1751	protein_coding	Similar to cytochrome P450	p450
Os12g0115000	2226.16	1924.84	2289.18	973.654	941.012	921.704	2146.73	945.457	1.18323	6.83934e-64	5.39634e-62	LIPID TRANSFER PROTEIN 1	12	733276	733623	+	348	protein_coding	Similar to Non-specific lipid-transfer protein 2B	-
Os01g0136200	652.425	756.729	690.421	191.946	190.163	185.471	699.858	189.193	1.88743	1.05809e-63	8.32288e-62	16.9 KDA CLASS I HEAT SHOCK PROTEIN 2	1	1951930	1952681	+	752	protein_coding	16.9 kDa class I heat shock protein 1	-
Os05g0105000	913.192	918.233	912.414	2034.83	1911.43	1831.17	914.613	1925.81	-1.07397	1.12672e-63	8.83564e-62	-	5	267986	274638	-	3540	protein_coding	Similar to Methionine S-methyltransferase (EC 2.1.1.12) (AdoMet:Met S- methyltransferase) (Hv-MMT1)	Aminotran_1_2
Os08g0480000	467.757	528.187	521.38	1245.16	1242.92	1284.17	505.775	1257.42	-1.31403	1.68723e-63	1.31108e-61	-	8	23712632	23717520	+	2065	protein_coding	Multi antimicrobial extrusion protein MatE family protein	MatE
Os07g0635500	111.612	126.968	94.7037	552.964	516.576	554.529	111.095	541.356	-2.28475	4.3867e-63	3.35785e-61	-	7	26382584	26384642	+	1913	protein_coding	Similar to Cytochrome P450	p450
Os04g0412300	161.331	183.85	170.059	702.145	721.442	614.783	171.747	679.457	-1.98373	4.93032e-63	3.76274e-61	-	4	20372912	20377754	+	2311	protein_coding	Similar to H0717B12.10 protein	Glyco_hydro_17
Os09g0475400	1152.65	1218.89	1246.42	2464.47	2505.44	2271.78	1205.99	2413.9	-1.00095	5.5747e-63	4.2419e-61	basic helix-loop-helix protein 032	9	18207621	18214963	+	4034	protein_coding	Helix-loop-helix DNA-binding domain containing protein	HLH
Os06g0683400	107.554	119.858	108.96	513.182	514.616	524.402	112.124	517.4	-2.20624	1.67635e-62	1.27179e-60	OsCCD1	6	28483812	28484488	+	677	protein_coding	Small calcium-binding protein with one EF-hand motif, Positive regulation of osmotic and salt toleranc	-
Os01g0850700	2490.98	2246.83	2466.37	1242.18	1104.71	1142.01	2401.39	1162.97	1.04629	4.7127e-62	3.56483e-60	LACCASE 8	1	36622829	36627662	+	2036	protein_coding	Similar to Laccase-7	-
Os04g0625200	453.552	511.935	502.032	84.5358	105.864	85.6742	489.173	92.0246	2.41066	4.85979e-62	3.66528e-60	-	4	31786589	31788246	+	1257	protein_coding	Phospholipid/glycerol acyltransferase family protein	Acyltransferase
Os01g0940000	572.267	673.438	654.78	1463.96	1539.93	1498.83	633.495	1500.91	-1.24449	5.55176e-62	4.17489e-60	CYTOKININ OXIDASE/DEHYDROGENASE 4	1	41300203	41302983	+	2327	protein_coding	Cytokinin oxidase/dehydrogenase, Crown root formatio	FAD_binding_4
Os02g0580900	1526.05	1526.66	1659.86	3652.94	3610.15	2998.6	1570.86	3420.56	-1.12244	1.63931e-61	1.222e-59	nitrate transporter 1.3A	2	22369930	22374416	-	2552	protein_coding	TGF-beta receptor, type I/II extracellular region family protein	-
Os05g0477600	335.852	366.684	322.807	41.7707	26.466	32.9516	341.781	33.7294	3.34243	1.99283e-61	1.48122e-59	ALPHA-EXPANSIN 4	5	23495654	23497572	-	1309	protein_coding	Alpha-expansin OsEXPA4	-
Os01g0695800	557.047	554.596	592.662	1296.88	1354.67	1460.23	568.102	1370.59	-1.27091	2.41278e-61	1.78302e-59	MULTIDRUG RESISTANCE 7	1	28786544	28787701	-	889	protein_coding	Similar to MDR-like ABC transporter	ABC_tran
Os10g0536450	528.637	585.069	632.377	1390.37	1427.2	1390.56	582.027	1402.71	-1.26909	4.10988e-61	3.01976e-59	-	10	20890567	20891707	-	571	protein_coding	Hypothetical protein	2OG-FeII_Oxy
Os01g0700100	1956.26	2108.69	2383.89	4232.76	4587.43	4147.2	2149.61	4322.46	-1.00775	6.42271e-61	4.67891e-59	SWEET2B	1	28975565	28977344	+	1160	protein_coding	MtN3 and saliva related transmembrane protein family protein	-
Os02g0134400	239.459	230.574	241.342	731.981	777.315	750.356	237.125	753.217	-1.66745	1.13867e-60	8.22507e-59	L-aspartate oxidase	2	1821869	1826372	+	2466	protein_coding	Fumarate reductase/succinate dehydrogenase flavoprotein, C-terminal domain containing protein	-
Os06g0696600	216.122	268.156	248.47	783.697	785.157	866.157	244.25	811.67	-1.73285	5.16609e-60	3.66964e-58	XYLOGLUCAN ENDOTRANSGLUCOSYDASE/HYDROLASE 12	6	29144888	29146522	+	1101	protein_coding	Similar to Xyloglucan endo-transglycosylase homolog	-
Os12g0550800	782.301	876.587	773.923	225.76	226.431	157.226	810.937	203.139	1.99909	5.39749e-60	3.82342e-58	-	12	22291722	22294711	-	2990	protein_coding	Hypothetical conserved gene	-
Os01g0101700	837.093	789.233	815.674	1640.99	1709.5	1751.14	814	1700.55	-1.06307	6.14072e-60	4.33792e-58	DnaJ domain protein C1, rice DJC26 homolog	1	82426	84095	+	879	protein_coding	Similar to chaperone protein dnaJ 20	DnaJ
Os02g0752800	1068.43	1179.28	1156.81	2650.45	2322.14	2288.73	1134.84	2420.44	-1.09256	6.36261e-60	4.47272e-58	ETHYLENE RESPONSE FACTOR 49	2	31648754	31650407	+	1654	protein_coding	Similar to Dehydration responsive element binding protein 2B (DREB2B protein)	AP2
Os04g0610600	1676.21	2004.06	1624.22	616.614	730.264	668.447	1768.17	671.775	1.39609	6.36642e-60	4.47272e-58	LATE EMBRYOGENESIS ABUNDANT PROTEIN 18	4	30950939	30952114	+	1074	protein_coding	Similar to Cor14b protein precursor	-
Os11g0454200	23453.8	24167.6	22309.3	8759.9	8776.9	10225.4	23310.3	9254.05	1.33276	9.52558e-59	6.60174e-57	RESPONSIVE TO ABA GENE 16B	11	15336192	15337158	-	872	protein_coding	Dehydri	-
Os05g0429500	1028.86	1188.42	1115.06	433.619	432.277	409.542	1110.78	425.146	1.38586	2.32852e-58	1.60944e-56	-	5	21078436	21079882	-	1105	protein_coding	Similar to dienelactone hydrolase family protein	-
Os04g0403200	862.459	849.162	917.506	1808.07	1969.26	1768.09	876.376	1848.48	-1.07661	3.79396e-58	2.61528e-56	SKIP interacting protein 23, SKIPa-interacting protein 23, SKIPa-interacting protein 23	4	19994477	19996158	+	1508	protein_coding	Zinc finger, RING-type domain containing protein	-
Os11g0607200	803.609	836.973	879.828	1715.58	1731.07	1705.95	840.137	1717.53	-1.03165	4.39563e-58	3.02191e-56	SERK-like gene 1, bri1-associated receptor kinase 1 (BAK1) homologue 8	11	23431233	23436723	-	2509	protein_coding	Protein kinase, core domain containing protein	Pkinase
Os08g0564300	1040.02	909.091	942.964	347.094	332.295	358.702	964.026	346.03	1.47791	7.70186e-58	5.26663e-56	MULTIDRUG RESISTANCE 14	8	28264285	28269924	+	4902	protein_coding	ABC transporter-like domain containing protein	ABC_membrane
Os10g0559700	1279.48	1167.09	1336.04	532.079	512.655	517.811	1260.87	520.848	1.27557	1.35205e-57	9.1721e-56	-	10	22030634	22036252	-	3894	protein_coding	Similar to Agenet domain containing protein, expressed	-
Os01g0949300	868.547	817.674	774.941	1940.35	1856.54	2354.63	820.387	2050.5	-1.32192	1.35674e-57	9.17969e-56	-	1	41818382	41819282	+	901	protein_coding	EF-Hand type domain containing protein	-
Os06g0341300	1106.99	1319.45	1113.02	431.63	442.08	449.084	1179.82	440.931	1.41978	3.87974e-57	2.59084e-55	LATE EMBRYOGENESIS ABUNDANT PROTEIN 33	6	13630101	13631408	+	1114	protein_coding	Seed maturation protein domain containing protein	-
Os11g0488900	317.588	303.708	357.43	895.085	909.645	933.002	326.242	912.577	-1.48418	5.65441e-57	3.76613e-55	F-box protein 600	11	17229938	17231333	+	1202	protein_coding	Similar to MYND finger family protein, expressed	zf-MYND
Os10g0567900	529.651	434.739	445.006	4.9727	1.96044	4.70737	469.799	3.88017	6.91766	2.842e-56	1.87828e-54	-	10	22516057	22517963	+	1813	protein_coding	Similar to F-box protein interaction domain containing protein, expressed	hATC
Os02g0605900	369.335	424.581	365.577	1125.82	1138.04	973.485	386.498	1079.11	-1.48094	1.37266e-55	8.95654e-54	CHITINASE 6	2	23743045	23744109	-	976	protein_coding	Similar to Chitinase (EC 3.2.1.14) A	-
Os03g0281900	321.647	242.763	315.679	14.9181	5.88132	11.2977	293.363	10.699	4.77847	1.84479e-55	1.19459e-53	ABC TRANSPORTER G FAMILY MEMBER 5	3	9654333	9657024	+	2692	protein_coding	ATP-binding cassette (ABC) transporter, Hypodermal suberization of roots, Salt stress toleranc	ABC2_membrane
Os01g0119000	769.111	817.674	782.069	205.87	254.857	271.145	789.618	243.957	1.6932	3.20695e-55	2.06622e-53	-	1	1078565	1081597	-	1791	protein_coding	Glycosyltransferase AER61, uncharacterized domain containing protein	-
Os03g0150600	343.969	357.542	388.998	970.67	922.388	974.427	363.503	955.828	-1.39489	3.8802e-55	2.49373e-53	PHOSPHATE TRANSPORTER 1	3	2807616	2809540	-	1925	protein_coding	Pi transporter, Pi homeostasi	Sugar_tr
Os12g0565300	1390.08	1249.37	1321.78	549.98	559.706	605.368	1320.41	571.685	1.2072	4.01493e-55	2.56745e-53	-	12	23196491	23200785	-	2595	protein_coding	Similar to Calmodulin-binding protein MPCBP	-
Os03g0119900	585.458	597.258	540.728	1284.94	1490.92	1340.66	574.481	1372.17	-1.25611	4.2244e-55	2.69468e-53	-	3	1080801	1081326	+	526	protein_coding	Similar to Histone H4	-
Os09g0394300	106.539	102.59	99.7953	502.242	461.684	445.318	102.975	469.748	-2.18926	5.57203e-55	3.5455e-53	glycoside hydrolase OsGH9B11	9	13631743	13640237	-	1605	protein_coding	Glycoside hydrolase, family 9 protein	-
Os05g0507300	330.778	319.959	348.265	902.047	916.506	861.45	333.001	893.334	-1.42354	5.64967e-55	3.58601e-53	-	5	25055345	25059031	+	1481	protein_coding	Similar to Calreticulin-3	-
Os04g0510900	408.907	464.195	402.236	78.5686	84.299	84.7327	425.113	82.5334	2.36433	9.85126e-55	6.22206e-53	endosperm-specific gene 68	4	25554772	25556458	-	1150	protein_coding	Similar to Embryo-specific protein 1 (ATS1)	-
Os04g0494100	269.899	333.164	249.488	12.929	9.80221	7.5318	284.184	10.0877	4.82193	2.2232e-54	1.39048e-52	CHITINASE 5	4	24708801	24709910	-	1022	protein_coding	Similar to Chitinase	-
Os10g0195250	465.728	487.557	453.152	1088.03	1241.94	1127.89	468.812	1152.62	-1.29781	5.1638e-54	3.21396e-52	-	10	6597058	6599557	-	437	protein_coding	Conserved hypothetical protein	-
Os01g0864200	90.3045	100.559	67.2091	471.412	426.396	457.557	86.0241	451.788	-2.39267	6.02298e-54	3.73964e-52	-	1	37403082	37403883	+	802	protein_coding	Conserved hypothetical protein	-
Os04g0578600	239.459	261.046	265.781	863.26	801.821	722.111	255.429	795.731	-1.63896	7.1331e-54	4.41822e-52	FERRIC REDUCTASE 2	4	29178889	29181660	-	2383	protein_coding	Similar to H0404F02.15 protein	-
Os03g0381500	1116.12	1157.95	1018.32	447.543	424.436	454.732	1097.46	442.237	1.31113	7.78331e-54	4.80934e-52	endosperm-specific gene 46	3	15127253	15128249	-	901	protein_coding	Conserved hypothetical protein	-
Os01g0893400	176.55	170.645	169.041	599.707	596.954	577.124	172.079	591.262	-1.78059	9.63459e-54	5.93894e-52	-	1	38843729	38846523	+	2088	protein_coding	Zinc finger, TAZ-type domain containing protein	zf-TAZ
Os07g0566150	211.049	248.857	190.426	752.866	725.363	691.984	216.777	723.405	-1.73833	9.8303e-54	6.04505e-52	-	7	22720629	22721233	-	605	protein_coding	Hypothetical conserved gene	-
Os01g0606900	1459.08	1338.75	1405.28	607.664	618.519	675.038	1401.04	633.74	1.14399	1.03735e-53	6.3638e-52	DnaJ domain protein C10	1	23911517	23913239	+	1214	protein_coding	Heat shock protein DnaJ, N-terminal domain containing protein	DnaJ
Os05g0582800	665.616	595.226	640.523	1390.37	1350.74	1482.82	633.788	1407.98	-1.15176	1.4167e-53	8.67029e-52	SERINE CARBOXYPEPTIDASE 31	5	29004127	29005828	+	1702	protein_coding	Peptidase S10, serine carboxypeptidase family protein	Peptidase_S10
Os03g0364400	798.536	836.973	836.04	1627.07	1882.02	1719.13	823.85	1742.74	-1.08095	2.90017e-53	1.7623e-51	RECEPTOR-LIKE CYTOPLASMIC KINASE 109	3	14206981	14209160	+	1889	protein_coding	Receptor-like cytoplasmic kinase, Leaf senescence, Salt stress respons	Pkinase_Tyr
Os06g0591600	565.164	585.069	528.508	1245.16	1239.98	1358.55	559.58	1281.23	-1.19535	5.59421e-53	3.37535e-51	-	6	23241327	23243257	-	877	protein_coding	Similar to Hemoglobin Hb2	-
Os08g0173300	26.3811	24.3779	26.4763	294.384	275.442	265.496	25.7451	278.441	-3.43477	1.20853e-52	7.22383e-51	-	8	4290418	4291283	+	866	protein_coding	Small peptides, Anti-herbivore defense response, Response to wounding and oral secretio	-
Os01g0382000	856.371	801.422	738.282	205.87	186.242	270.203	798.692	220.772	1.85338	1.83042e-52	1.08651e-50	PATHOGENESIS-RELATED GENE 1B	1	15934495	15935317	+	823	protein_coding	Similar to Pathogenesis-related protein PRB1-2 precursor	SCP
Os11g0262600	424.127	374.81	367.613	980.616	975.32	990.432	388.85	982.122	-1.33668	2.6641e-52	1.56687e-50	-	11	8864479	8866289	-	613	protein_coding	Conserved hypothetical protein	-
Os05g0439400	354.116	310.818	337.064	865.249	914.546	870.864	333.999	883.553	-1.40344	6.23877e-52	3.65253e-50	plant U-box-containing protein 44, U-box protein 44	5	21525171	21526731	+	1561	protein_coding	Similar to Arm repeat containing protein	U-box
Os09g0460700	533.71	543.423	575.351	1207.37	1332.12	1469.64	550.828	1336.38	-1.27909	9.74702e-52	5.69346e-50	-	9	17424564	17425622	+	1059	protein_coding	Alpha/beta hydrolase fold-3 domain containing protein	Abhydrolase_3
Os12g0583300	3.04397	9.1417	2.03664	345.105	343.077	370	4.74077	352.727	-6.21699	2.0332e-51	1.18494e-49	-	12	24212538	24214065	+	1528	protein_coding	Peptidase aspartic, catalytic domain containing protein	-
Os01g0889900	600.677	584.053	603.864	186.973	129.389	147.812	596.198	154.725	1.94711	2.3131e-51	1.345e-49	-	1	38688239	38692619	-	2794	protein_coding	Serine/threonine protein kinase-related domain containing protein	Pkinase
Os06g0172200	352.086	290.503	330.954	881.162	882.199	865.215	324.514	876.192	-1.4329	3.568e-51	2.07e-49	CALMODULIN-LIKE PROTEIN 30	6	3649517	3650686	+	1170	protein_coding	EF-Hand type domain containing protein	-
Os01g0837600	227.283	189.944	217.92	653.412	762.612	674.096	211.716	696.707	-1.71839	4.20663e-51	2.435e-49	-	1	35912084	35913241	+	680	protein_coding	Similar to plant-specific domain TIGR01589 family protein	-
Os05g0497200	132.92	120.874	145.62	513.182	493.051	563.943	133.138	523.392	-1.97534	8.11384e-51	4.67558e-49	ETHYLENE RESPONSE FACTOR 130	5	24427953	24428867	-	915	protein_coding	AP2/ERF (APETALA2/ethylene-responsive factor) protein, Regulation of spikelet meristem determinancy and floral organ identit	AP2
Os02g0481900	466.743	490.604	463.335	1139.74	1296.83	1080.81	473.561	1172.46	-1.30769	2.14008e-50	1.2277e-48	-	2	16617411	16633889	+	3288	protein_coding	Hypothetical conserved gene	-
Os03g0575700	489.065	582.021	538.691	1360.53	1199.79	1264.4	536.593	1274.91	-1.2484	2.32633e-50	1.3286e-48	-	3	21037379	21038297	-	919	protein_coding	Conserved hypothetical protein	-
Os06g0288100	166.404	130.015	143.583	511.193	594.014	603.485	146.667	569.564	-1.95759	2.97834e-50	1.69719e-48	protein kinase	6	10469382	10471225	-	1844	protein_coding	Similar to Receptor-like protein kinase	Pkinase
Os07g0630800	505.3	425.597	414.456	1229.25	1274.29	1064.81	448.451	1189.45	-1.4069	7.24495e-50	4.11934e-48	-	7	26153825	26156006	-	2152	protein_coding	Similar to Nodule-enhanced malate dehydrogenase	-
Os05g0475400	402.819	435.754	375.76	1378.43	1251.74	999.846	404.778	1210.01	-1.57932	2.06584e-49	1.16684e-47	alanine:glyoxylate aminotransferase-like protein, aminotransferase 1	5	23356169	23360022	-	1694	protein_coding	Similar to Alanine:glyoxylate aminotransferase-like protein (Fragment)	Aminotran_3
Os10g0548100	1372.83	1262.57	1248.46	551.969	486.189	392.595	1294.62	476.918	1.44196	2.24333e-49	1.2643e-47	-	10	21444347	21445487	-	1141	protein_coding	Similar to DM280 protein	-
Os03g0227400	363.247	338.243	390.016	959.73	888.08	924.528	363.836	924.113	-1.34476	2.64684e-49	1.48844e-47	-	3	6706278	6708143	-	1792	protein_coding	Similar to glucan endo-1,3-beta-glucosidase 7	Glyco_hydro_17
Os10g0444700	184.668	144.236	196.536	782.702	770.453	580.89	175.146	711.349	-2.02154	1.27812e-48	7.06352e-47	PHOSPHATE TRANSPORTER 8	10	16035405	16038231	-	2669	protein_coding	Phosphate transporter, Pi homeostasi	Sugar_tr
Os11g0505300	652.425	562.722	619.138	152.165	193.103	132.748	611.429	159.339	1.94128	1.70422e-48	9.3379e-47	sulfotransferase 1, RSV (Rice stripe virus) resistance quantitative trait locus on chromosome 11	11	17985037	17986258	+	1222	protein_coding	Sulfotransferase, Resistance to rice stripe viru	Sulfotransfer_1
Os12g0630100	236.415	259.015	254.58	10.9399	2.94066	8.47327	250.003	7.45129	5.06878	1.73247e-48	9.47242e-47	Tolerance Of Nitrogen Deficiency 1, Thaumatin	12	26956203	26956894	-	692	protein_coding	Thaumatin protein, Tolerance to nitrogen deficienc	Thaumatin
Os03g0857600	466.743	492.636	454.171	116.361	86.2594	123.333	471.183	108.651	2.11556	2.50219e-48	1.36519e-46	-	3	36189261	36190366	+	1106	protein_coding	Protein of unknown function DUF303, acetylesterase putative domain containing protein	-
Os04g0652400	279.031	249.873	278.001	736.954	831.227	734.35	268.968	767.51	-1.51265	2.78716e-48	1.51743e-46	LOW PHYTIC ACID	4	33215040	33220582	-	2714	protein_coding	Ortholog of the sulfate transporter family group 3 , Grain metabolis	Sulfate_transp
Os03g0153900	394.702	479.431	427.694	1006.47	1191.95	1185.32	433.942	1127.91	-1.37835	6.59597e-48	3.55337e-46	-	3	2958312	2960398	+	1589	protein_coding	Aromatic-ring hydroxylase family protein	FAD_binding_3
Os06g0697000	302.368	317.928	301.423	50.7215	40.189	50.8396	307.24	47.2501	2.70039	7.36461e-48	3.95914e-46	XYLOGLUCAN ENDOTRANSGLUCOSYDASE/HYDROLASE 10	6	29156457	29157883	-	1262	protein_coding	Similar to Xyloglucan endo-transglucosylase/hydrolase 1	-
Os06g0726300	109.583	91.417	114.052	439.586	480.308	424.605	105.017	448.167	-2.09328	9.88427e-48	5.29149e-46	NAC DOMAIN-CONTAINING PROTEIN 95	6	30893359	30894592	-	1234	protein_coding	NAC transcription factor, Drought and cold stress toleranc	NAM
Os03g0244200	1385.01	1344.85	1393.06	681.259	703.798	644.91	1374.3	676.656	1.02255	1.66828e-47	8.91243e-46	-	3	7626455	7629565	+	2134	protein_coding	Similar to thaumatin-like protein 1	Thaumatin
Os08g0224500	1476.33	1373.29	1463.33	669.325	660.669	742.824	1437.65	690.939	1.05652	2.71924e-47	1.44968e-45	-	8	7583487	7588332	+	2162	protein_coding	Similar to 3-glucanase	Glyco_hydro_17
Os08g0249000	817.814	732.352	721.989	1552.48	1497.78	1660.76	757.385	1570.34	-1.05216	2.96421e-47	1.577e-45	B-box-containing protein 25, CCT domain-containing gene 29, CCT (CO, CO-LIKE and TOC1) domain protein 29, CCT domain protein 29	8	9098485	9099878	+	1025	protein_coding	Zinc finger, B-box domain containing protein	-
Os04g0537100	365.277	410.361	380.852	952.769	928.269	1099.64	385.496	993.56	-1.3663	4.38087e-47	2.32585e-45	SMALL AUXIN-UP RNA 19	4	26831005	26831867	+	863	protein_coding	Similar to Auxin-induced protein X15	Auxin_inducible
Os11g0226933	100.451	108.685	110.997	417.707	433.258	447.201	106.711	432.722	-2.01996	5.96796e-47	3.1489e-45	-	11	6638306	6640336	-	2031	protein_coding	NB-ARC domain containing protein	NB-ARC
Os01g0731100	274.972	319.959	260.69	765.795	818.484	777.658	285.207	787.313	-1.46488	1.19644e-46	6.24851e-45	-	1	30512281	30513627	-	1128	protein_coding	Similar to Pathogen-related protein	-
Os02g0181900	1128.3	1059.42	1016.28	450.526	474.427	482.977	1068	469.31	1.186	1.43701e-46	7.48967e-45	CLASS I CLP ATPASE B-M	2	4567630	4573049	-	3300	protein_coding	Similar to ClpB	AAA
Os01g0764800	14.2052	14.2204	13.2382	251.618	200.945	272.086	13.8879	241.55	-4.12071	1.82237e-46	9.44063e-45	GH3-2	1	32221378	32225121	+	2366	protein_coding	Indole-3-acetic acid (IAA)-amido synthetase, Disease resistance, Abiotic stress toleranc	-
Os07g0180700	248.591	261.046	262.726	756.844	681.253	705.165	257.455	714.421	-1.47233	1.98266e-46	1.02503e-44	ZINC-INDUCED FACILITATOR-LIKE 3	7	4240044	4253407	+	3342	protein_coding	Similar to Major facilitator superfamily antiporter	MFS_1
Os11g0592200	286.133	356.526	281.056	50.7215	36.2682	37.659	307.905	41.5496	2.89158	3.05152e-46	1.57129e-44	PATHOGENESIS-RELATED GENE 4	11	22511506	22512374	+	655	protein_coding	Similar to Chitin-binding allergen Bra r 2 (Fragments)	-
Os05g0421900	682.865	697.816	562.112	1504.74	1529.14	1882.01	647.598	1638.63	-1.33962	3.20643e-46	1.64775e-44	GIBBERELLIN 20-OXIDASE 4	5	20685488	20692048	-	1227	protein_coding	GA 20-oxidase4, GA metabolis	2OG-FeII_Oxy
Os06g0223800	372.379	331.133	399.181	71.6068	78.4177	68.7277	367.564	72.9174	2.33418	3.49276e-46	1.7913e-44	-	6	6401517	6406389	-	3335	protein_coding	C2 calcium-dependent membrane targeting domain containing protein	C2
Os04g0667600	663.586	639.919	672.091	1277.98	1417.4	1383.03	658.532	1359.47	-1.04588	5.01576e-46	2.56213e-44	-	4	34081143	34081905	+	763	protein_coding	Heavy metal transport/detoxification protein domain containing protein	-
Os01g0276300	743.744	809.548	761.703	265.542	309.75	243.842	771.665	273.045	1.49957	9.56828e-46	4.849e-44	endosperm-specific gene 4	1	9679828	9680883	+	953	protein_coding	Similar to Group 3 late embryogenesis abundant protein (Fragment)	-
Os07g0599900	316.573	317.928	287.166	0.994539	4.9011	5.64885	307.222	3.84816	6.30563	1.251e-45	6.3083e-44	-	7	24481260	24481937	-	678	protein_coding	Conserved hypothetical protein	-
Os08g0508800	169.448	187.913	173.114	533.073	632.242	580.89	176.825	582.068	-1.71897	1.55719e-45	7.81431e-44	lipoxygenase Lox2:Os:1, lipoxygenase 9, lipoxygenase 8, herbivore-induced type 2 13-lipoxygenase, RLL2 lipoxygenase	8	25216460	25224078	-	3152	protein_coding	Lipoxygenase, chloroplast precursor (EC 1.13.11.12)	Lipoxygenase
Os01g0647200	13003.9	12531.2	13994.8	27315	26371.9	30292.9	13176.6	27993.3	-1.08712	1.76188e-45	8.807e-44	-	1	26086062	26088337	-	2276	protein_coding	Hypothetical conserved gene	-
Os03g0275300	939.573	922.296	907.323	408.756	354.84	395.419	923.064	386.338	1.25655	2.17524e-45	1.0831e-43	-	3	9296962	9300002	-	1741	protein_coding	Hypothetical conserved gene	-
Os01g0834900	27.3958	27.4251	39.7145	262.558	272.501	254.198	31.5118	263.086	-3.06171	7.51621e-45	3.6923e-43	-	1	35781678	35782089	-	412	protein_coding	Hypothetical conserved gene	-
Os10g0536400	708.231	831.895	723.007	1565.4	1635.01	1489.41	754.378	1563.28	-1.05105	1.04079e-44	5.10307e-43	FLAVANONE 3-HYDROXYLASE 2	10	20886407	20892109	+	1004	protein_coding	Similar to Oxidoreductase, 2OG-Fe oxygenase family protein, expressed	-
Os03g0821300	601.692	500.762	580.442	1307.82	1197.83	1238.04	560.965	1247.9	-1.15343	1.78608e-44	8.74054e-43	XA21 BINDING PROTEIN 15	3	34474697	34478370	-	2375	protein_coding	Similar to TA11 protein (Fragment)	PP2C
Os11g0672300	149.155	140.173	133.4	568.876	533.24	455.674	140.909	519.263	-1.88111	1.91746e-44	9.36561e-43	-	11	27155346	27157693	+	1829	protein_coding	Similar to Protein kinase domain containing protein, expressed	-
Os01g0551100	467.757	517.014	523.416	1077.09	1091.97	1114.71	502.729	1094.59	-1.12267	2.35721e-44	1.14916e-42	-	1	20665550	20671003	-	1298	protein_coding	Ribonuclease III domain containing protein	Ribonuclease_3
Os02g0109200	505.3	447.943	461.299	1041.28	1028.25	1096.82	471.514	1055.45	-1.16264	2.50241e-44	1.21533e-42	-	2	500469	504146	-	3678	protein_coding	Protein of unknown function DUF793 family protein	-
Os01g0823100	314.544	285.424	266.8	46.7433	47.0506	34.8346	288.923	42.8762	2.75504	3.13108e-44	1.51491e-42	ALPHA-EXPANSIN 2	1	35145517	35147323	+	1339	protein_coding	Alpha-expansin OsEXPA2	-
Os04g0531750	36.5277	58.9132	61.0992	307.313	321.512	365.292	52.18	331.372	-2.66749	4.1418e-44	1.99639e-42	-	4	26583060	26584951	+	996	protein_coding	Similar to OSIGBa0125M19.13 protein	adh_short
Os09g0127700	1059.3	1183.34	1084.51	475.39	502.853	523.46	1109.05	500.568	1.14725	6.27234e-44	3.00638e-42	-	9	2123405	2124075	-	671	protein_coding	Conserved hypothetical protein	-
Os09g0455300	240.474	209.243	206.719	650.429	625.381	624.198	218.812	633.336	-1.53313	6.49666e-44	3.1081e-42	basic helix-loop-helix protein 120	9	17132211	17133470	+	1260	protein_coding	Similar to INDEHISCENT protein	HLH
Os01g0959100	79.1433	93.4485	95.722	357.04	433.258	416.132	89.4379	402.143	-2.16909	7.7636e-44	3.7073e-42	ABSCISIC ACID-STRESS-RIPENING-INDUCIBLE 3 PROTEIN	1	42281274	42281973	-	569	protein_coding	Similar to Abscisic stress ripening protein 1	-
Os08g0450700	1234.84	1146.78	1227.08	551.969	597.935	584.656	1202.9	578.187	1.05671	1.87346e-43	8.8637e-42	-	8	22003703	22006379	+	1812	protein_coding	Chaperonin Cpn60/TCP-1 family protein	-
Os02g0617800	261.782	319.959	261.708	826.462	723.403	879.338	281.15	809.734	-1.52633	2.16705e-43	1.0215e-41	-	2	24554106	24554693	+	509	protein_coding	Hypothetical gene	-
Os01g0384800	462.684	446.927	502.032	1010.45	1033.15	1079.87	470.548	1041.16	-1.14601	3.90053e-43	1.82521e-41	-	1	16130515	16131331	+	817	protein_coding	Conserved hypothetical protein	-
Os09g0551600	417.024	419.502	383.907	956.747	964.537	893.46	406.811	938.248	-1.20535	4.30298e-43	2.00986e-41	-	9	21856873	21858935	+	840	protein_coding	Similar to HMGd1 protein (Nucleasome/chromatin assembly factor D protein NFD101)	HMG_box
Os01g0575200	34.4984	23.3621	33.6045	278.471	267.6	229.72	30.4883	258.597	-3.08394	4.61192e-43	2.15024e-41	basic helix-loop-helix protein 024	1	22138044	22142395	+	1990	protein_coding	Helix-loop-helix DNA-binding domain containing protein	HLH
Os05g0541100	1031.91	1059.42	1043.78	511.193	443.06	468.855	1045.04	474.369	1.13976	5.13195e-43	2.38836e-41	-	5	26863363	26866131	+	1457	protein_coding	IQ calmodulin-binding region domain containing protein	-
Os10g0534900	575.311	592.179	601.827	1228.26	1254.68	1153.31	589.772	1212.08	-1.03905	6.09511e-43	2.81616e-41	-	10	20801749	20806453	-	2397	protein_coding	Similar to Prep (Fragment)	POX
Os04g0489600	111.612	103.606	100.814	384.887	425.416	466.03	105.344	425.444	-2.0143	6.48318e-43	2.99008e-41	basic helix-loop-helix protein 111	4	24461146	24468929	+	3075	protein_coding	Hypothetical conserved gene	HLH
Os03g0232400	496.168	532.25	424.639	1136.76	1077.26	1218.27	484.352	1144.1	-1.24024	7.08721e-43	3.26279e-41	-	3	7018347	7019179	+	710	protein_coding	Phytosulfokine family protein	-
Os01g0131300	571.252	523.108	464.354	1143.72	1181.17	1140.13	519.571	1155	-1.15241	8.65666e-43	3.97107e-41	-	1	1738868	1739820	+	953	protein_coding	Conserved hypothetical protein	-
Os03g0701100	882.752	971.052	853.352	381.903	304.849	361.526	902.385	349.426	1.36876	8.90857e-43	4.07933e-41	-	3	28138905	28141758	-	2854	protein_coding	Similar to Prp18 domain containing protein, expressed	-
Os05g0322900	123.788	114.779	79.4289	419.696	466.585	478.269	105.999	454.85	-2.10141	1.96305e-42	8.90947e-41	WRKY GENE 45	5	14991579	14993673	+	1708	protein_coding	WRKY transcription factor, Benzothiadiazole (BTH)-inducible blast resistanc	WRKY
Os09g0345300	68.9967	55.8659	60.0809	306.318	347.978	314.453	61.6478	322.916	-2.38896	2.18535e-42	9.90087e-41	-	9	10785144	10793869	+	3369	protein_coding	Similar to Receptor-like serine/threonine kinase	-
Os11g0507200	268.884	189.944	214.865	19.8908	12.7429	10.3562	224.565	14.33	3.97598	2.29314e-42	1.03709e-40	-	11	18093188	18095604	+	1625	protein_coding	Similar to transferase	-
Os01g0142300	108.568	116.811	121.18	491.302	449.921	399.185	115.52	446.803	-1.95102	3.63096e-42	1.63348e-40	sulfoquinovosyldiacylglycerol 2	1	2275239	2278860	+	1707	protein_coding	Glycosyl transferase, group 1 domain containing protein	Glycos_transf_1
Os08g0153900	120.744	129	155.803	487.324	515.596	455.674	135.182	486.198	-1.84652	4.44126e-42	1.99452e-40	-	8	3093804	3094878	-	1075	protein_coding	Protein of unknown function DUF599 family protein	-
Os03g0682100	49.7182	56.8817	61.0992	332.176	275.442	340.814	55.8997	316.144	-2.49997	7.4731e-42	3.34438e-40	MAJOR FACILITATOR SUPERFAMILY 1	3	27143712	27145616	-	1905	protein_coding	Similar to nitrate and chloride transporter	-
Os02g0676500	339.91	348.4	362.522	77.5741	71.5561	86.6157	350.277	78.582	2.1551	8.85547e-42	3.94237e-40	RING finger protein OsRFPH2-2, RING-H2 protein 2	2	27602322	27606779	+	1257	protein_coding	Similar to OSIGBa0127A14.6 protein	-
Os02g0201300	211.049	192.991	171.078	617.609	652.827	544.173	191.706	604.869	-1.65728	1.01926e-41	4.52979e-40	-	2	5654435	5655345	-	812	protein_coding	Conserved hypothetical protein	-
Os10g0527800	44.6449	43.677	71.2824	312.285	331.315	309.745	53.2014	317.782	-2.57871	1.32569e-41	5.88141e-40	TAU GLUTATHIONE S-TRANSFERASE 12	10	20498004	20499096	+	987	protein_coding	Similar to Tau class GST protein 3	GST_N
Os06g0524400	177.565	203.149	227.085	597.718	611.658	596.895	202.6	602.09	-1.57142	1.33401e-41	5.90813e-40	trichome birefringence-like 49, trichome birefringence-like 50	6	19415281	19418327	+	1683	protein_coding	Protein of unknown function DUF231, plant domain containing protein	-
Os01g0794500	499.212	462.164	474.537	1136.76	1017.47	1008.32	478.637	1054.18	-1.13883	6.26769e-41	2.7521e-39	-	1	33651161	33655179	-	741	protein_coding	Translation initiation factor SUI1 domain containing protein	SUI1
Os04g0448100	5816.02	6078.21	5865.52	0	5.88132	10.3562	5919.92	5.41252	10.0863	1.17674e-40	5.09714e-39	-	4	22337500	22339890	-	1354	protein_coding	Protein of unknown function DUF1644 family protein	-
Os11g0489250	20.2932	18.2834	28.513	211.837	266.62	213.715	22.3632	230.724	-3.36709	1.45677e-40	6.2995e-39	-	11	17234743	17237925	-	1617	protein_coding	Similar to Cytochrome P450 family protein, expressed	p450
Os07g0683200	541.827	478.416	469.445	1060.18	1104.71	1049.74	496.563	1071.54	-1.10954	1.53392e-40	6.62193e-39	NAC DOMAIN-CONTAINING PROTEIN 103	7	28985802	28987953	+	1650	protein_coding	Similar to NAC domain transcription factor	-
Os03g0342850	681.85	715.084	698.567	280.46	258.778	288.091	698.5	275.777	1.34044	1.69909e-40	7.32266e-39	-	3	12764508	12765877	+	1370	protein_coding	Hypothetical protein	-
Os06g0573600	475.875	466.227	398.163	134.263	96.0616	101.679	446.755	110.668	2.01464	1.85429e-40	7.96476e-39	BETA-GALACTOSIDASE 2	6	22245386	22251772	+	3079	protein_coding	Similar to Beta-galactosidase precursor (EC 3.2.1.23) (Lactase)	-
Os06g0288300	1225.71	1107.16	1131.35	485.335	547.943	568.651	1154.74	533.976	1.1121	1.89591e-40	8.12988e-39	C-glycosyltransferase	6	10479285	10480865	+	1581	protein_coding	C-glucosyltransferase, Flavone-C-glycoside synthesi	UDPGT
Os03g0183500	10.1466	17.2677	19.3481	209.848	192.123	222.188	15.5874	208.053	-3.73907	2.22347e-40	9.48693e-39	-	3	4379668	4380736	-	904	protein_coding	Protein of unknown function DUF581 family protein	-
Os06g0649000	52.7622	74.1493	36.6595	336.154	335.235	314.453	54.5237	328.614	-2.59109	2.24914e-40	9.58052e-39	WRKY GENE 28	6	26510006	26511606	-	1413	protein_coding	PAMP (pathogen-associated molecular pattern)-responsive transrepressor, Defense respons	WRKY
Os09g0414600	363.247	353.479	377.797	848.342	810.643	849.21	364.841	836.065	-1.19641	3.4113e-40	1.43638e-38	zinc finger homeodomain class homeobox transcription factor 9	9	14812210	14816389	-	3948	protein_coding	Conserved hypothetical protein	-
Os02g0540700	589.516	571.864	540.728	1167.59	1109.61	1185.32	567.369	1154.17	-1.02457	3.93651e-40	1.64941e-38	plant U-box-containing protein 45, U-box protein 45	2	20082159	20083676	+	1518	protein_coding	Similar to Arm repeat-containing protein	U-box
Os01g0817000	307.441	359.573	294.294	872.211	947.873	763.536	320.436	861.207	-1.42594	4.31494e-40	1.80502e-38	-	1	34769362	34772195	-	1291	protein_coding	Protein of unknown function DUF607 family protein	-
Os08g0215300	322.661	313.865	307.533	713.085	832.207	813.434	314.686	786.242	-1.32131	5.93708e-40	2.4715e-38	-	8	6734412	6739686	+	3492	protein_coding	Conserved hypothetical protein	-
Os05g0548900	160.316	126.968	131.363	464.45	462.664	531.933	139.549	486.349	-1.80155	8.75771e-40	3.61052e-38	Phosphoethanolamine N-Methyltransferase 2	5	27229414	27233659	-	2042	protein_coding	Similar to Phosphoethanolamine methyltransferase	Methyltransf_11
Os07g0587500	131.906	111.732	101.832	461.466	456.783	394.478	115.156	437.576	-1.92541	9.58367e-40	3.94469e-38	-	7	23911800	23913680	+	1778	protein_coding	Armadillo-like helical domain containing protein	Arm
Os09g0498500	736.642	754.698	766.795	256.591	317.592	309.745	752.711	294.643	1.35239	1.07833e-39	4.43137e-38	-	9	19272541	19275771	-	1313	protein_coding	NAD-binding site containing protein	DAO
Os04g0451200	420.068	426.613	450.097	906.025	962.577	944.299	432.259	937.634	-1.11724	1.78201e-39	7.26487e-38	-	4	22481487	22483248	+	1762	protein_coding	UDP-glucuronosyl/UDP-glucosyltransferase family protein	UDPGT
Os01g0747800	686.923	596.242	625.248	1315.78	1336.04	1222.03	636.138	1291.28	-1.02115	1.87164e-39	7.60609e-38	VQ motif-containing protein 3	1	31299014	31300157	-	1144	protein_coding	VQ domain containing protein	-
Os02g0687500	691.997	653.124	675.146	1368.49	1490.92	1258.75	673.422	1372.72	-1.02717	2.21304e-39	8.97925e-38	-	2	28160301	28161779	-	1253	protein_coding	Similar to S-ribonuclease binding protein SBP1	-
Os01g0821600	178.58	189.944	155.803	525.117	531.28	525.343	174.776	527.246	-1.5929	2.82916e-39	1.14429e-37	RICE WRKY GENE21	1	35062738	35064472	+	1521	protein_coding	WRKY transcription factor 48-like protein (WRKY transcription factor 21)	WRKY
Os02g0772100	966.969	982.225	874.737	0	3.92088	0	941.31	1.30696	9.50502	5.2039e-39	2.09817e-37	-	2	32591800	32593204	+	1405	protein_coding	Conserved hypothetical protein	-
Os06g0115300	108.568	102.59	97.7587	387.87	391.108	373.766	102.972	384.248	-1.8996	5.40855e-39	2.17726e-37	Acyl-CoA-binding protein 2	6	860908	862566	-	522	protein_coding	Acyl-CoA-binding protein , Stress respons	-
Os02g0677300	233.371	240.731	206.719	626.56	589.113	690.101	226.941	635.258	-1.48532	8.38971e-39	3.35105e-37	DEHYDRATION-RESPONSIVE ELEMENT-BINDING PROTEIN 1G	2	27652935	27654206	+	1272	protein_coding	Similar to CRT/DRE binding factor 1	AP2
Os01g0866200	539.798	582.021	508.142	1088.03	1229.2	1132.59	543.32	1149.94	-1.08167	9.18426e-39	3.66271e-37	-	1	37513878	37514462	+	585	protein_coding	Similar to Histone H3	Histone
Os01g0639600	199.888	186.897	143.583	542.024	558.726	569.592	176.789	556.781	-1.65507	1.07967e-38	4.29907e-37	-	1	25681571	25682862	+	1292	protein_coding	Protein of unknown function DUF1645 family protein	-
Os02g0179600	478.918	428.644	476.574	139.236	151.934	130.865	461.379	140.678	1.71414	1.70633e-38	6.74197e-37	-	2	4424449	4426620	-	2172	protein_coding	Uncharacterized conserved protein UCP015417, vWA domain containing protein	-
Os02g0314300	62.9088	89.3855	74.3373	356.045	356.8	318.219	75.5439	343.688	-2.18543	1.84831e-38	7.29171e-37	Ca(2+)/H(+) EXCHANGER 1C	2	12432303	12448557	+	1795	protein_coding	Sodium/calcium exchanger membrane region domain containing protein	Na_Ca_ex
Os11g0670900	889.855	885.729	914.451	434.614	351.899	364.351	896.678	383.621	1.22558	2.16956e-38	8.53281e-37	-	11	27111943	27112811	+	869	protein_coding	Conserved hypothetical protein	-
Os01g0323300	425.142	439.817	465.372	139.236	139.191	127.099	443.444	135.175	1.71455	2.1944e-38	8.61729e-37	-	1	12344403	12350966	+	1885	protein_coding	RNA-binding, CRM domain domain containing protein	-
Os03g0134500	689.967	566.785	690.421	237.695	230.352	226.895	649.058	231.647	1.48663	2.52766e-38	9.91081e-37	-	3	1919768	1922021	-	1948	protein_coding	Cytochrome p450 (CYP78A9)	p450
Os12g0512100	647.352	628.746	590.625	1401.31	1337.02	1170.25	622.241	1302.86	-1.0657	4.15894e-38	1.62325e-36	-	12	19788367	19791483	-	1945	protein_coding	Sugar/inositol transporter domain containing protein	Sugar_tr
Os03g0736300	974.071	914.17	1038.69	460.472	397.97	450.025	975.642	436.155	1.16142	5.56789e-38	2.16658e-36	glycoside hydrolase OsGH9A3	3	30181704	30185071	-	2396	protein_coding	Similar to CEL6=CELLULASE 6 (Fragment)	-
Os06g0225300	148.14	194.007	152.748	504.231	553.825	510.279	164.965	522.779	-1.66398	1.29156e-37	4.98789e-36	somatic embryogenesis receptor-like kinase 3, somatic embryogenesis receptor kinase 3, SERK-like gene 6, bri1-associated receptor kinase 1 (BAK1) homologue 3, BRASSINOSTEROID INSENSITIVE1-ASSOCIATED RECEPTOR KINASE1	6	6484167	6488553	-	2512	protein_coding	Similar to SERK1 (Fragment)	Pkinase
Os08g0384500	171.477	152.362	183.298	511.193	488.15	526.284	169.045	508.543	-1.58914	1.33523e-37	5.14877e-36	PLEIOTROPIC DRUG RESISTANCE 17	8	18128558	18132719	-	2536	protein_coding	ABC transporter-like domain containing protein	ABC2_membrane
Os11g0149200	204.961	215.338	174.133	13.9236	22.5451	16.9465	198.144	17.8051	3.47582	1.42377e-37	5.48194e-36	-	11	2276477	2276917	+	441	protein_coding	Conserved hypothetical protein	-
Os05g0171200	1303.84	1299.14	1211.8	569.871	623.42	683.511	1271.59	625.601	1.02258	1.59446e-37	6.12995e-36	-	5	4262642	4263449	+	715	protein_coding	Embryo-specific 3 family protein	-
Os04g0565400	313.529	346.369	309.569	741.926	761.631	764.478	323.156	756.012	-1.22624	2.00378e-37	7.69206e-36	CIS-ZEATIN O-GLUCOSYLTRANSFERASE 3	4	28336636	28338321	+	1686	protein_coding	cis-Zeatin-O-glucosyltransferase, Catalyze O-glucosylation of cZ and cZ-ribosid	UDPGT
Os09g0400500	300.339	277.298	295.313	716.068	679.293	706.106	290.983	700.489	-1.26743	2.28815e-37	8.73139e-36	-	9	14007882	14009971	-	2090	protein_coding	Serine/threonine protein kinase domain containing protein	Pkinase
Os11g0438700	324.69	359.573	318.734	738.943	880.238	827.556	334.333	815.579	-1.2867	2.5512e-37	9.72071e-36	-	11	14330653	14336130	+	4608	protein_coding	Similar to Tropinone reductase-I (EC 1.1.1.206) (TR-I) (Tropine dehydrogenase)	-
Os04g0352400	538.783	535.297	568.222	152.165	209.767	174.173	547.434	178.702	1.6149	3.20762e-37	1.22037e-35	FK506 binding protein 62b, FK506 binding protein 65	4	16813905	16817974	-	2161	protein_coding	Peptidyl-prolyl cis-trans isomerase, FKBP-type domain containing protein	FKBP_C
Os10g0543400	97.4071	104.622	105.905	353.061	382.286	423.664	102.645	386.337	-1.91273	3.65231e-37	1.38436e-35	-	10	21219598	21221819	+	528	protein_coding	Chitinase 8	-
Os09g0442400	519.505	559.675	572.296	210.842	192.123	197.71	550.492	200.225	1.45935	1.28057e-36	4.79381e-35	-	9	16444342	16447967	+	2308	protein_coding	t-snare domain containing protein	-
Os02g0634700	339.91	383.951	297.349	878.178	825.346	790.839	340.404	831.454	-1.2881	2.04451e-36	7.60921e-35	SERINE CARBOXYPEPTIDASE 8	2	25442875	25450093	+	2164	protein_coding	Similar to Serine carboxypeptidase II-like protein	Peptidase_S10
Os01g0124000	1006.54	1094.97	1068.22	501.248	539.121	530.992	1056.58	523.787	1.01213	2.10417e-36	7.8199e-35	BOWMAN-BIRK INHIBITOR 2-1	1	1341368	1342277	-	910	protein_coding	Similar to Bowman Birk trypsin inhibitor	-
Os11g0540600	95.3778	100.559	102.85	353.061	358.761	421.781	99.5956	377.868	-1.92429	2.22075e-36	8.2412e-35	-	11	19756568	19762592	+	1583	protein_coding	Protein of unknown function DUF247, plant family protein	-
Os02g0178100	3931.8	4083.29	3585.5	7680.83	7809.42	8851.75	3866.86	8114	-1.06929	3.01903e-36	1.11231e-34	B-box-containing protein 3, CCT domain-containing gene 5, CCT (CO, CO-LIKE and TOC1) domain protein 5, CCT domain protein 5	2	4315391	4316956	+	1370	protein_coding	Similar to CONSTANS-like protein CO6	CCT
Os02g0114033	497.182	441.849	510.178	145.203	166.638	160.051	483.07	157.297	1.61834	3.13961e-36	1.15343e-34	-	2	755937	759433	-	2870	protein_coding	Glutamine-Leucine-Glutamine, QLQ domain containing protein	-
Os01g0337900	1025.82	1006.6	1066.18	539.04	461.684	494.274	1032.87	498.333	1.05172	3.93253e-36	1.4406e-34	-	1	13272614	13282008	+	2139	protein_coding	Similar to Dihydrolipoamide dehydrogenase	Pyr_redox_2
Os05g0582000	22.3225	17.2677	18.3298	173.05	205.846	207.124	19.3066	195.34	-3.33908	4.20189e-36	1.53489e-34	-	5	28957544	28958711	-	1168	protein_coding	Plant Basic Secretory Protein domain containing protein	-
Os06g0699200	278.016	227.527	236.25	711.096	614.598	653.384	247.264	659.693	-1.41556	4.33184e-36	1.58011e-34	-	6	29383237	29385814	-	1471	protein_coding	Metallophosphoesterase domain containing protein	Metallophos
Os01g0959200	38.557	46.7242	28.513	237.695	252.897	234.427	37.9314	241.673	-2.67132	1.07414e-35	3.84695e-34	ABSCISIC ACID-STRESS-RIPENING-INDUCIBLE 4 PROTEIN	1	42282832	42283619	+	657	protein_coding	Similar to Ci21A protein	-
Os09g0471400	28.4104	25.3936	19.3481	195.924	211.728	201.476	24.384	203.043	-3.05757	1.33321e-35	4.72857e-34	WALL-ASSOCIATED KINASE GENE 81	9	17961284	17962785	-	1502	protein_coding	Similar to WAK80 - OsWAK receptor-like protein kinase	Pkinase
Os03g0793800	170.463	206.196	215.884	3.97816	6.86154	1.88295	197.514	4.24088	5.55085	1.79581e-35	6.34297e-34	GPI-anchored non-specific lipid transfer protein 7, type G nsLTP 7, type G non-specific lipid transfer protein 7	3	33023016	33023942	-	825	protein_coding	Plant lipid transfer protein and hydrophobic protein, helical domain containing protein	-
Os07g0677200	55.8062	54.8502	43.7877	266.537	267.6	257.023	51.4814	263.72	-2.35664	2.99041e-35	1.05045e-33	PEROXIDASE 22.3	7	28673754	28675351	+	1302	protein_coding	Peroxidase	-
Os05g0428700	368.321	415.439	391.035	876.189	851.812	822.849	391.598	850.283	-1.11839	3.06698e-35	1.07588e-33	salt-sensitive K1 uptake channel OsAKT2	5	21039575	21042553	-	1858	protein_coding	Similar to Potassium channel protein ZMK2	cNMP_binding
Os01g0851700	1048.14	964.957	984.715	453.51	446.981	520.636	999.271	473.709	1.07613	5.54289e-35	1.93383e-33	Starch phosphorylase 2, plastidial starch phosphorylase2, plastidial starch phosphorylase 2	1	36670321	36676478	-	2919	protein_coding	Similar to Cytosolic starch phosphorylase (Fragment)	-
Os06g0607200	241.489	250.889	276.983	724.025	682.234	597.837	256.453	668.032	-1.38078	7.87417e-35	2.73601e-33	-	6	24142517	24147434	-	1519	protein_coding	Similar to Cellular retinaldehyde binding/alpha-tocopherol transport; Cellular retinaldehyde-binding/triple function, N-terminal	-
Os06g0255900	43.6303	44.6927	37.6778	231.728	247.996	236.31	42.0003	238.678	-2.50651	8.75968e-35	3.03957e-33	EXOCYST SUBUNIT EXO70 FAMILY PROTEIN F5	6	8116249	8119845	+	3597	protein_coding	Conserved hypothetical protein	Exo70
Os03g0431600	237.43	282.377	280.038	697.172	627.341	678.803	266.615	667.772	-1.32465	1.25558e-34	4.3392e-33	-	3	18119653	18121181	+	1529	protein_coding	Hypothetical conserved gene	-
Os05g0506200	963.925	966.989	1035.63	503.237	467.565	502.748	988.848	491.183	1.00937	2.48637e-34	8.50106e-33	-	5	25007029	25012046	+	1758	protein_coding	KOW domain containing protein	-
Os08g0386200	145.096	127.984	102.85	399.805	498.932	437.786	125.31	445.508	-1.82989	2.78883e-34	9.52251e-33	WRKY GENE 69	8	18220044	18221513	+	1376	protein_coding	WRKY transcription factor 69	WRKY
Os11g0147800	466.743	376.841	384.925	883.151	965.517	910.406	409.503	919.692	-1.16724	3.65358e-34	1.24255e-32	-	11	2204302	2207780	-	1503	protein_coding	Similar to Wali7 protein (Fragment)	-
Os09g0555500	254.679	275.267	256.617	626.56	633.223	626.081	262.187	628.621	-1.26157	4.58807e-34	1.55213e-32	phytoene synthase 3	9	22042098	22045048	-	1485	protein_coding	Similar to Chloroplast phytoene synthase 3	-
Os01g0684900	779.257	884.713	762.721	359.029	358.761	364.351	808.897	360.713	1.16503	4.72103e-34	1.59501e-32	-	1	28235071	28238631	-	1995	protein_coding	Multi antimicrobial extrusion protein MatE family protein	MatE
Os06g0222400	134.949	134.078	150.711	476.384	411.693	426.488	139.913	438.188	-1.64684	5.4825e-34	1.84257e-32	ETHYLENE RESPONSE FACTOR 120	6	6304589	6305923	-	692	protein_coding	Similar to DRE-binding protein 2	-
Os06g0233800	175.536	176.74	150.711	495.281	454.822	548.88	167.662	499.661	-1.57571	8.17819e-34	2.74135e-32	-	6	6953695	6956081	-	1599	protein_coding	Conserved hypothetical protein	-
Os12g0113600	155.243	203.149	154.785	5.96724	2.94066	11.2977	171.059	6.7352	4.65521	8.60555e-34	2.88084e-32	-	12	690006	691172	+	853	protein_coding	Hypothetical protein	-
Os05g0470000	808.682	781.107	848.26	393.838	368.563	374.707	812.683	379.036	1.10054	8.8392e-34	2.9552e-32	trichome birefringence-like 11	5	23080871	23083749	-	2035	protein_coding	Domain of unknown function DUF231, plant domain containing protein	-
Os04g0249600	336.866	309.802	287.166	69.6178	84.299	56.4885	311.278	70.1351	2.15186	8.95215e-34	2.98906e-32	SULFURTRANSFERASE 6	4	9671368	9674023	-	1891	protein_coding	Similar to senescence-associated protein DIN1	Rhodanese
Os12g0555200	24.3518	11.1732	20.3664	186.973	240.154	170.407	18.6305	199.178	-3.41795	1.16566e-33	3.87189e-32	PATHOGENESIS-RELATED GENE 10B	12	22591681	22593505	+	806	protein_coding	Similar to Probenazole-inducible protein PBZ1	-
Os01g0663300	185.682	172.677	189.407	3.97816	5.88132	1.88295	182.589	3.91414	5.5531	2.00213e-33	6.60753e-32	-	1	27081819	27085661	+	1656	protein_coding	Similar to (1-4)-beta-mannan endohydrolase-like protein	-
Os04g0469000	134.949	136.11	141.546	413.728	424.436	410.483	137.535	416.216	-1.5975	2.16622e-33	7.13072e-32	-	4	23422508	23423336	-	703	protein_coding	Heavy metal transport/detoxification protein domain containing protein	-
Os05g0566400	358.174	354.495	351.32	754.855	749.869	829.439	354.663	778.055	-1.13375	2.28544e-33	7.51354e-32	MITOGEN-ACTIVATED PROTEIN KINASE 7	5	28188894	28194022	-	2363	protein_coding	Similar to Blast and wounding induced mitogen-activated protein kinase	Pkinase
Os05g0466600	318.603	329.101	420.566	818.506	896.902	843.562	356.09	852.99	-1.26039	3.42568e-33	1.11904e-31	-	5	22903115	22903786	+	672	protein_coding	Similar to Histone H4	-
Os01g0687400	39.5717	41.6455	30.5496	206.864	259.758	224.071	37.2556	230.231	-2.62744	4.53712e-33	1.47273e-31	-	1	28354882	28356067	-	1186	protein_coding	Similar to Chitinase (EC 3.2.1.14)	-
Os12g0581600	1133.37	1213.81	1031.56	516.166	532.26	595.012	1126.25	547.813	1.03916	5.18186e-33	1.67667e-31	NATURAL RESISTANCE-ASSOCIATED MACROPHAGE PROTEIN 7	12	24119866	24123724	-	1995	protein_coding	Similar to Integral membrane protein	-
Os08g0474000	43.6303	31.4881	50.916	223.771	260.739	242.901	42.0114	242.47	-2.52919	5.18503e-33	1.67667e-31	ETHYLENE RESPONSE FACTOR 104	8	23353856	23354936	+	834	protein_coding	Similar to AP2 domain containing protein RAP2.6 (Fragment)	AP2
Os08g0538800	209.02	249.873	247.452	609.653	582.251	590.305	235.448	594.069	-1.33521	6.1057e-33	1.9719e-31	-	8	26932311	26935259	-	2175	protein_coding	Pentatricopeptide repeat domain containing protein	PPR
Os01g0246400	1091.77	1125.44	1072.29	509.204	561.666	409.542	1096.5	493.471	1.15283	6.40769e-33	2.06682e-31	EARLY LIGHT INDUCIBLE PROTEIN	1	8061858	8062892	+	942	protein_coding	Similar to Low molecular mass early light-inducible protein HV90, chloroplast precursor (ELIP)	-
Os05g0446900	693.011	802.438	741.337	307.313	343.077	270.203	745.595	306.864	1.28158	7.93665e-33	2.55357e-31	-	5	21914875	21917380	-	1663	protein_coding	Glycoside hydrolase, carbohydrate-binding domain containing protein	-
Os02g0705400	293.236	316.912	264.763	658.385	687.135	706.106	291.637	683.875	-1.2297	1.50084e-32	4.80475e-31	-	2	29113442	29117170	+	1781	protein_coding	Similar to Pathogen induced protein 2-4	Usp
Os01g0855200	968.998	985.272	1046.83	452.515	522.458	512.162	1000.37	495.712	1.01251	1.60791e-32	5.1347e-31	-	1	36894607	36897206	+	2495	protein_coding	Tetratricopeptide-like helical domain containing protein	-
Os04g0339400	161.331	167.598	145.62	456.494	442.08	454.732	158.183	451.102	-1.51183	1.91448e-32	6.1061e-31	aldo-keto reductase	4	16001505	16005150	+	1235	protein_coding	Aldo/keto reductase family protein	Aldo_ket_red
Os02g0736900	56.8208	76.1808	70.2641	270.515	296.027	304.096	67.7552	290.213	-2.09905	2.69735e-32	8.58165e-31	-	2	30765565	30766141	-	577	protein_coding	Conserved hypothetical protein	-
Os11g0154500	25.3664	10.1574	10.1832	180.012	167.618	189.236	15.2357	178.955	-3.55372	3.41942e-32	1.0852e-30	NAC DOMAIN-CONTAINING PROTEIN 17	11	2550551	2552963	+	2329	protein_coding	Blast disease-responsive transcription factor, Disease resistanc	NAM
Os10g0396666	529.651	533.266	571.277	219.793	195.064	223.13	544.731	212.662	1.35666	4.30663e-32	1.36339e-30	F-box protein 552	10	13300201	13303558	-	735	protein_coding	Hypothetical conserved gene	-
Os03g0128200	878.694	989.335	891.03	372.952	452.862	442.493	919.686	422.769	1.12072	4.85844e-32	1.5343e-30	-	3	1594653	1602046	-	2422	protein_coding	Similar to predicted protein	DUF605
Os08g0458200	500.226	511.935	543.783	974.649	1020.41	1128.83	518.648	1041.3	-1.00598	5.3332e-32	1.68009e-30	-	8	22462399	22464860	+	1021	protein_coding	Similar to MTD1	-
Os04g0457000	929.427	884.713	814.656	416.712	432.277	420.839	876.265	423.276	1.0498	7.05695e-32	2.21495e-30	light-harvesting protein CP24, PSII CP24	4	22835913	22837163	-	1141	protein_coding	Similar to Chlorophyll a/b-binding protein CP24, photosystem II (Fragment)	-
Os01g0681800	49.7182	47.74	58.0442	235.706	246.035	270.203	51.8341	250.648	-2.27417	7.93728e-32	2.48821e-30	-	1	28088399	28089095	-	697	protein_coding	Conserved hypothetical protein	-
Os06g0226000	121.759	166.582	196.536	531.084	499.913	510.279	161.626	513.759	-1.66853	8.08557e-32	2.5316e-30	-	6	6515579	6519177	+	3347	protein_coding	Similar to Transposase (Fragment)	-
Os05g0208500	277.002	254.952	290.221	642.472	614.598	695.75	274.058	650.94	-1.24837	9.32486e-32	2.90897e-30	-	5	6721756	6723481	-	1726	protein_coding	Hypothetical protein	-
Os10g0140700	37.5423	38.5983	37.6778	212.831	202.906	239.135	37.9395	218.291	-2.52488	9.39936e-32	2.92865e-30	-	10	2507002	2508368	+	1361	protein_coding	Hypothetical conserved gene	-
Os05g0409500	21.3078	23.3621	16.2931	171.061	215.649	163.817	20.321	183.509	-3.17435	1.27187e-31	3.95809e-30	USUALLY MULTIPLE ACIDS MOVE IN AND OUT TRANSPORTER 9	5	19997585	19999679	-	1680	protein_coding	Similar to MtN21 protein	DUF6
Os04g0514600	60.8795	63.9919	97.7587	307.313	313.671	338.931	74.21	319.971	-2.10872	1.6805e-31	5.20447e-30	-	4	25708429	25712602	-	2903	protein_coding	Similar to NBS-LRR type disease resistance protein O2 (Fragment)	NB-ARC
Os01g0835900	418.039	430.676	373.723	864.255	817.504	868.981	407.479	850.247	-1.06118	1.77297e-31	5.48421e-30	-	1	35840539	35841246	+	708	protein_coding	Similar to Histone H4	-
Os04g0677300	247.577	255.968	243.378	594.735	566.568	619.491	248.974	593.598	-1.25367	1.97262e-31	6.0798e-30	-	4	34597648	34598755	-	1108	protein_coding	Harpin-induced 1 domain containing protein	-
Os09g0271100	63.9234	61.9604	60.0809	272.504	275.442	250.432	61.9882	266.126	-2.10173	2.25097e-31	6.92105e-30	-	9	5327518	5330180	-	1098	protein_coding	Conserved hypothetical protein	-
Os04g0509400	41.601	41.6455	45.8244	236.7	230.352	211.832	43.0236	226.295	-2.39474	2.27714e-31	6.99314e-30	-	4	25492298	25493120	+	694	protein_coding	RmlC-like jelly roll fold domain containing protein	Cupin_3
Os03g0429000	114.656	125.952	78.4106	356.045	417.574	416.132	106.34	396.584	-1.89905	2.56747e-31	7.86589e-30	-	3	17949269	17950045	+	777	protein_coding	Proteinase inhibitor I25, cystatin domain containing protein	-
Os07g0566200	493.124	483.494	497.958	901.053	1021.39	1066.69	491.525	996.378	-1.01983	3.17966e-31	9.70667e-30	protein phosphatase 2C64, protein phosphatase 2C 64, protein phosphatase 97	7	22726263	22731186	-	2074	protein_coding	Similar to catalytic/ protein phosphatase type 2C	PP2C
Os02g0596900	927.397	910.107	982.678	507.215	422.475	429.313	940.061	453.001	1.05384	5.11806e-31	1.55316e-29	ARP3	2	23177585	23182048	+	1940	protein_coding	Actin/actin-like family protein	Actin
Os02g0681200	363.247	380.904	334.009	739.937	799.86	765.419	359.387	768.405	-1.09634	8.92106e-31	2.6945e-29	-	2	27807061	27808092	-	1032	protein_coding	Zinc finger, RING/FYVE/PHD-type domain containing protein	-
Os02g0546400	378.467	289.487	298.368	82.5468	54.8924	81.9083	322.107	73.1158	2.13868	9.237e-31	2.78664e-29	-	2	20486976	20489874	+	731	protein_coding	Hypothetical protein	-
Os03g0323100	765.052	756.729	761.703	340.132	388.167	348.346	761.162	358.882	1.08477	9.41586e-31	2.83393e-29	-	3	11710916	11711904	-	989	protein_coding	Conserved hypothetical protein	-
Os01g0148000	480.948	411.376	469.445	159.126	170.558	147.812	453.923	159.165	1.51251	1.08599e-30	3.26472e-29	-	1	2599732	2603593	+	2524	protein_coding	Similar to predicted protein	zf-UBR1
Os01g0656400	45.6596	65.0076	46.8427	307.313	274.462	223.13	52.5033	268.301	-2.35265	1.88976e-30	5.62824e-29	WRKY GENE 15	1	26687377	26688416	-	825	protein_coding	Similar to WRKY transcription factor 15	WRKY
Os10g0550900	184.668	121.889	157.84	497.27	471.486	455.674	154.799	474.81	-1.61674	1.99618e-30	5.93828e-29	Proline dehydrogenase	10	21618211	21620554	+	1781	protein_coding	Proline oxidase domain containing protein	-
Os04g0115500	253.664	273.235	272.91	73.5959	54.8924	59.3129	266.603	62.6004	2.0916	2.32603e-30	6.90352e-29	-	4	913931	917426	+	1443	protein_coding	Zinc finger, C2H2-type domain containing protein	-
Os01g0268600	164.375	173.692	160.895	454.504	441.099	449.084	166.32	448.229	-1.43024	2.48527e-30	7.36759e-29	-	1	9245577	9253404	+	3061	protein_coding	Glycoside hydrolase, family 31 protein	Glyco_hydro_31
Os08g0448000	14.2052	15.2362	13.2382	176.033	135.27	164.758	14.2265	158.687	-3.47947	3.20562e-30	9.44846e-29	4-COUMARATE:COENZYME A LIGASE 5	8	21873076	21875497	-	1978	protein_coding	4-coumarate:coenzyme A ligase, Lignin biosynthesis, Defense against woundin	AMP-binding
Os07g0180300	85.2313	72.1178	86.5572	275.487	339.156	317.277	81.3021	310.64	-1.93414	3.96687e-30	1.16521e-28	-	7	4226700	4230082	-	2419	protein_coding	Protein of unknown function DUF594 family protein	-
Os03g0189100	366.291	437.786	394.09	843.369	883.179	799.312	399.389	841.953	-1.07576	4.97087e-30	1.45549e-28	-	3	4660862	4661923	+	1062	protein_coding	Uncharacterised protein family UPF0503 domain containing protein	-
Os06g0494400	213.078	226.511	234.214	528.1	543.042	557.353	224.601	542.832	-1.27334	6.39908e-30	1.85834e-28	-	6	17194074	17200567	+	1852	protein_coding	Multi antimicrobial extrusion protein MatE family protein	MatE
Os08g0556900	336.866	297.613	319.752	91.4976	98.0221	82.8498	318.077	90.7898	1.80963	6.72075e-30	1.94735e-28	Cys protease, cysteine protease, senescence-associated gene 12-2	8	27875142	27876577	+	1436	protein_coding	Similar to Cysteine proteinase (EC 3.4.22.-)	Peptidase_C1
Os11g0635500	15.2199	13.2047	5.0916	132.274	163.697	176.056	11.172	157.342	-3.81585	7.59395e-30	2.19292e-28	-	11	25040876	25042999	+	1913	protein_coding	Cytochrome P450 family protein	p450
Os10g0206500	86.2459	60.9447	76.374	338.143	344.057	260.789	74.5215	314.33	-2.0759	7.86299e-30	2.26551e-28	-	10	7557620	7564109	+	868	protein_coding	Pollen Ole e 1 allergen/extensin domain containing protein	-
Os07g0167500	26.3811	21.3306	27.4946	193.935	173.499	171.348	25.0688	179.594	-2.84055	8.37375e-30	2.40457e-28	-	7	3620456	3630778	-	1210	protein_coding	Conserved hypothetical protein	-
Os05g0410900	111.612	81.2595	90.6304	352.067	319.552	329.516	94.5008	333.712	-1.82001	1.1725e-29	3.35563e-28	-	5	20087194	20091534	-	2208	protein_coding	Similar to peptide transporter PTR2	-
Os09g0419200	214.093	212.291	189.407	489.313	576.37	518.753	205.264	528.145	-1.36345	1.53942e-29	4.39104e-28	cinnamoyl CoA reductase 19	9	15076258	15079326	-	1605	protein_coding	NAD(P)-binding domain containing protein	Epimerase
Os01g0201200	144.081	101.574	110.997	451.521	353.86	415.19	118.884	406.857	-1.77483	1.61796e-29	4.60482e-28	-	1	5510522	5514454	-	2565	protein_coding	Similar to Protein kinase	Pkinase_Tyr
Os02g0703300	80.158	110.716	74.3373	324.22	321.512	338.931	88.4038	328.221	-1.89255	1.70502e-29	4.84722e-28	-	2	28978652	28980231	+	1367	protein_coding	Protein of unknown function DUF1218 family protein	-
Os10g0112100	96.3925	99.5429	124.235	394.832	410.712	318.219	106.723	374.588	-1.81097	1.92183e-29	5.4515e-28	FW2.2-like 5, Plant cadmium resistance 1	10	824835	826309	-	781	protein_coding	Member of the PLAC8 domain-containing protein family, Maintenance of metal ion homeostasis and grain weight, Negative regulation of plant heigh	-
Os12g0406000	50.7329	100.559	73.319	332.176	312.69	327.633	74.8702	324.167	-2.11434	3.06944e-29	8.65893e-28	-	12	12258469	12262067	-	3043	protein_coding	Conserved hypothetical protein	-
Os11g0454300	264708	280322	238009	123321	126987	140445	261013	130251	1.00283	3.11195e-29	8.76921e-28	RESPONSIVE TO ABA GENE 16A	11	15342877	15343671	-	708	protein_coding	Similar to Water-stress inducible protein RAB21	-
Os03g0124000	143.067	169.629	135.437	388.865	489.13	476.386	149.378	451.46	-1.59596	3.35835e-29	9.45315e-28	-	3	1394429	1400133	+	2574	protein_coding	Homeodomain-related domain containing protein	POX
Os12g0464400	938.558	927.375	963.33	526.111	428.356	434.02	943.088	462.829	1.0276	3.56811e-29	1.00326e-27	endosperm-specific gene 150, Dehydrogenase/reductase	12	16398248	16400772	+	1402	protein_coding	Similar to Oxidoreductase, short chain dehydrogenase/reductase family protein, expressed	adh_short
Os07g0620700	9.13192	19.2991	20.3664	212.831	167.618	139.338	16.2658	173.262	-3.41261	5.32319e-29	1.48534e-27	-	7	25654852	25657631	-	2780	protein_coding	Conserved hypothetical protein	-
Os03g0746900	139.008	108.685	125.253	393.838	375.425	367.175	124.315	378.812	-1.60727	7.01014e-29	1.94969e-27	-	3	30707829	30708737	+	909	protein_coding	Protein of unknown function DUF1677, plant family protein	-
Os02g0599700	420.068	361.605	361.503	844.364	810.643	756.004	381.059	803.67	-1.07625	7.79784e-29	2.16641e-27	protein phosphatase 2C19, protein phosphatase 2C 19, protein phosphatase 29	2	23432540	23442530	+	3195	protein_coding	Protein phosphatase 2C, manganese/magnesium aspartate binding site domain containing protein	PP2C
Os08g0374000	24.3518	25.3936	23.4214	181.006	162.717	170.407	24.3889	171.377	-2.81274	1.02897e-28	2.84637e-27	-	8	17510752	17511689	-	793	protein_coding	Bet v I allergen family protein	-
Os03g0751100	227.283	188.928	233.195	517.16	589.113	534.758	216.469	547.01	-1.33743	1.10915e-28	3.06155e-27	Oligopeptide Transporter, Oligopeptide Transporter 7	3	30959746	30963711	-	2699	protein_coding	Iron-deficiency-regulated oligopeptide transporter, Iron homeostasi	OPT
Os07g0617700	154.228	124.937	142.565	444.559	434.238	372.824	140.576	417.207	-1.5689	1.15805e-28	3.18624e-27	F-box protein 397	7	25488479	25489870	+	1392	protein_coding	Cyclin-like F-box domain containing protein	F-box
Os03g0315400	183.653	198.07	177.188	480.362	532.26	450.966	186.304	487.863	-1.38852	1.17349e-28	3.22527e-27	OsMYB2, MYB2	3	11326096	11328222	-	1641	protein_coding	Similar to Typical P-type R2R3 Myb protein (Fragment)	Myb_DNA-binding
Os03g0638400	481.962	443.88	446.024	993.545	1063.54	839.796	457.289	965.627	-1.0779	1.41719e-28	3.88673e-27	-	3	24466606	24473558	+	2758	protein_coding	Similar to OSIGBa0153E02-OSIGBa0093I20.19 protein	-
Os04g0417800	120.744	113.763	136.455	364.001	369.543	373.766	123.654	369.103	-1.57786	1.78166e-28	4.85e-27	OsWD40-100	4	20640443	20645375	-	2648	protein_coding	WD40 repeat-like domain containing protein	-
Os05g0460600	881.738	861.351	807.527	459.477	396.989	407.659	850.205	421.375	1.01317	1.95636e-28	5.31992e-27	RIBA3	5	22625667	22629028	-	2595	protein_coding	Similar to GTP cyclohydrolase II/3,4-dihydroxy-2-butanone-4-phosphate synthase- like protein (Fragment)	GTP_cyclohydro2
Os06g0113150	532.695	501.778	566.186	240.679	202.906	202.417	533.553	215.334	1.30982	3.63962e-28	9.85541e-27	BETA-1,3-GLUCANASE ACTIVITY 1	6	741319	747628	-	1505	protein_coding	Similar to GSL8 (GLUCAN SYNTHASE-LIKE 8); 1,3-beta-glucan synthase/ transferase, transferring glycosyl groups	-
Os02g0579000	795.492	763.84	745.41	292.395	333.275	396.361	768.247	340.677	1.17186	5.7231e-28	1.54319e-26	NAC DOMAIN-CONTAINING PROTEIN 1	2	22258846	22260658	+	1308	protein_coding	No apical meristem (NAM) protein domain containing protein	NAM
Os12g0628600	623	594.21	685.329	280.46	295.046	278.677	634.18	284.728	1.1554	5.76399e-28	1.55258e-26	PATHOGENESIS-RELATED GENE 5	12	26913087	26913851	-	765	protein_coding	Similar to Thaumatin-like pathogenesis-related protein 3 precursor	Thaumatin
Os09g0251800	222.21	203.149	228.104	556.942	619.499	487.684	217.821	554.709	-1.34817	7.60903e-28	2.03672e-26	-	9	3949859	3953247	+	1001	protein_coding	C2 calcium-dependent membrane targeting domain containing protein	C2
Os01g0136100	239.459	259.015	214.865	43.7597	50.9715	62.1373	237.78	52.2895	2.18259	9.79112e-28	2.6072e-26	16.9 KDA CLASS I HEAT SHOCK PROTEIN 1	1	1948773	1949587	-	815	protein_coding	16.9 kDa class I heat shock protein 1	-
Os12g0564100	528.637	571.864	538.691	230.733	242.115	240.076	546.397	237.641	1.201	1.16669e-27	3.09385e-26	R2R3-MYB	12	23135061	23137352	-	2292	protein_coding	Similar to Myb-like DNA-binding domain containing protein, expressed	Myb_DNA-binding
Os01g0733200	569.223	554.596	607.937	268.526	215.649	248.549	577.252	244.241	1.24101	1.46096e-27	3.8503e-26	HEAT STRESS TRANSCRIPTION FACTOR C1b	1	30582485	30583694	+	1101	protein_coding	Similar to Heat shock transcription factor 29 (Fragment)	HSF_DNA-bind
Os07g0668300	132.92	120.874	135.437	10.9399	5.88132	4.70737	129.743	7.17621	4.18454	1.76229e-27	4.62544e-26	GDSL ESTERASE/LIPASE PROTEIN 94	7	28222585	28224898	-	1666	protein_coding	Lipase, GDSL domain containing protein	-
Os08g0557700	312.515	376.841	351.32	742.921	778.295	697.633	346.892	739.616	-1.09209	1.83255e-27	4.79511e-26	HISTIDINE CONTAINING PHOSPHOTRANSMITTER 1	8	27904602	27909510	+	1138	protein_coding	Histidine phosphotransfer protein, Cytokinin signaling and stress respons	Hpt
Os02g0240300	133.935	99.5429	126.272	371.958	361.701	364.351	119.916	366.003	-1.60979	1.84986e-27	4.83546e-26	class III peroxidase 29	2	7948543	7949997	+	1237	protein_coding	Similar to Class III peroxidase GvPx2b (Fragment)	-
Os07g0489200	185.682	163.535	160.895	430.636	436.198	459.44	170.037	442.091	-1.37865	2.43753e-27	6.32648e-26	-	7	18113479	18115173	-	1695	protein_coding	UDP-glucuronosyl/UDP-glucosyltransferase family protein	UDPGT
Os04g0385600	209.02	174.708	189.407	488.319	457.763	494.274	191.045	480.119	-1.32955	2.613e-27	6.77504e-26	Os_F0796	4	18905542	18907154	-	1434	protein_coding	Tetratricopeptide-like helical domain containing protein	zf-MYND
Os02g0161800	278.016	302.692	275.965	86.5249	60.7737	42.3664	285.558	63.2217	2.17923	2.66312e-27	6.89801e-26	class III peroxidase 24	2	3336154	3339094	-	1427	protein_coding	Similar to Peroxidase precursor (EC 1.11.1.7)	-
Os11g0461000	45.6596	36.5668	53.9709	211.837	230.352	210.89	45.3991	217.693	-2.2616	3.29372e-27	8.49707e-26	SERINE CARBOXYPEPTIDASE 61	11	15706845	15738054	+	3805	protein_coding	Peptidase S10, serine carboxypeptidase family protein	Peptidase_S10
Os05g0453300	159.301	156.425	123.217	400.799	403.851	436.844	146.314	413.832	-1.50013	3.37252e-27	8.69161e-26	-	5	22238995	22241632	-	2453	protein_coding	Conserved hypothetical protein	-
Os07g0608400	300.339	319.959	319.752	624.571	682.234	750.356	313.35	685.72	-1.13036	3.76983e-27	9.67666e-26	-	7	25013549	25017774	+	1219	protein_coding	Similar to nucleic acid binding protein [Oryza sativa (japonica cultivar-group)]	PHD
Os01g0556650	151.184	114.779	114.052	378.919	400.91	362.468	126.672	380.766	-1.58754	8.96773e-27	2.27008e-25	-	1	21039083	21040738	-	1656	protein_coding	Hypothetical protein	-
Os10g0418100	27.3958	18.2834	33.6045	177.028	174.479	169.465	26.4279	173.658	-2.71619	9.80064e-27	2.47604e-25	CA2+-ATPASE 8	10	14681977	14685413	-	3437	protein_coding	Calcium-transporting ATPase, Salinity stress toleranc	Cation_ATPase_C
Os12g0282000	71.026	81.2595	97.7587	304.329	287.205	286.208	83.3481	292.581	-1.81161	1.10208e-26	2.7761e-25	mitochondrial iron-regulated gene	12	10651961	10653342	+	1056	protein_coding	Conserved hypothetical protein	-
Os01g0227500	321.647	279.33	324.844	635.511	664.59	679.745	308.607	659.948	-1.09678	1.22518e-26	3.08316e-25	-	1	7053100	7056373	+	1888	protein_coding	Cytochrome P450 family protein	p450
Os04g0517500	763.023	763.84	760.685	365.99	415.614	351.17	762.516	377.591	1.01435	1.28291e-26	3.2221e-25	-	4	25867807	25869187	+	1225	protein_coding	Similar to Phosphoenolpyruvate carboxylase kinase	Pkinase
Os04g0404900	375.423	298.629	380.852	66.6341	114.686	98.8549	351.635	93.3916	1.9115	2.07907e-26	5.20642e-25	-	4	20083925	20091641	-	1621	protein_coding	Similar to H0502B11.6 protein	-
Os07g0638300	310.485	335.196	314.661	96.4703	90.1803	115.801	320.114	100.817	1.66539	3.21545e-26	7.97426e-25	-	7	26548836	26550044	+	998	protein_coding	Similar to 1-Cys peroxiredoxin	-
Os05g0302916	526.607	549.518	553.966	208.853	262.699	206.183	543.364	225.912	1.26658	3.52283e-26	8.7281e-25	-	5	13623201	13626329	-	1086	protein_coding	Hypothetical protein	HSP70
Os10g0432200	300.339	291.519	286.148	600.702	614.598	632.671	292.668	615.99	-1.07379	4.47573e-26	1.10463e-24	-	10	15418591	15423464	+	3258	protein_coding	Conserved hypothetical protein	ABC_tran
Os04g0253000	802.594	825.8	982.678	3154.68	3227.87	2358.39	870.358	2913.65	-1.74308	4.93961e-26	1.21444e-24	G1/S-phase gene H1	4	9993501	9994503	+	890	protein_coding	Similar to Histone H1	-
Os10g0391400	129.876	126.968	129.327	370.963	334.255	410.483	128.724	371.901	-1.53106	4.98635e-26	1.22476e-24	TIFY GENE 11E	10	13031180	13032006	-	827	protein_coding	Tify domain containing protein	Zim
Os11g0702100	115.671	120.874	131.363	10.9399	4.9011	7.5318	122.636	7.79095	3.97909	5.9732e-26	1.46155e-24	-	11	28758837	28760003	-	1167	protein_coding	Similar to Class III chitinase homologu	-
Os12g0181600	88.2752	76.1808	69.2457	308.307	334.255	242.901	77.9006	295.154	-1.92103	6.99539e-26	1.71004e-24	amino acid permease 11B, amino acid permease 15, amino acid/auxin permease 15	12	4144620	4146619	-	1797	protein_coding	Amino acid transporter, transmembrane domain containing protein	Aa_trans
Os05g0550600	128.862	165.566	131.363	14.9181	18.6242	15.0636	141.93	16.202	3.13149	9.66214e-26	2.35519e-24	non-specific lipid transfer protein 2.5, lipid transfer protein 2.5, type 2 non-specific lipid transfer protein 5	5	27345715	27346293	+	579	protein_coding	Similar to Nonspecific lipid-transfer protein 2 (nsLTP2) (7 kDa lipid transfer protein)	-
Os04g0345100	111.612	118.842	110.997	375.936	339.156	310.687	113.817	341.926	-1.58644	1.10066e-25	2.67023e-24	-	4	16417643	16418224	-	582	protein_coding	Hypothetical gene	-
Os09g0367700	2.02932	11.1732	2.03664	144.208	130.369	118.626	5.07971	131.068	-4.68868	1.15213e-25	2.79245e-24	TAU GLUTATHIONE S-TRANSFERASE 5	9	12120384	12121335	-	952	protein_coding	Similar to GST6 protein (EC 2.5.1.18)	GST_N
Os09g0451000	171.477	137.125	147.656	487.324	412.673	386.005	152.086	428.667	-1.49441	1.26626e-25	3.06328e-24	AMINOCYCLOPROPANE-1-CARBOXYLIC ACID OXIDASE 2	9	16886142	16887605	-	1326	protein_coding	ACC oxidase, Ethylene biosynthesi	2OG-FeII_Oxy
Os12g0187500	99.4365	78.2123	123.217	328.198	348.959	321.043	100.288	332.733	-1.73023	1.75637e-25	4.23692e-24	-	12	4398326	4399978	+	1653	protein_coding	Similar to C2 domain containing protein	C2
Os09g0438000	582.414	576.943	621.175	289.411	227.411	270.203	593.51	262.342	1.17786	1.85052e-25	4.45568e-24	RESPIRATORY BURST OXIDASE HOMOLOG G	9	16186282	16197135	+	3934	protein_coding	Similar to RbohAOsp (Fragment)	FAD_binding_8
Os08g0482600	50.7329	61.9604	67.2091	251.618	245.055	220.305	59.9675	238.993	-1.99445	1.96343e-25	4.72309e-24	UCLACYANIN-LIKE PROTEIN 29	8	23853339	23854314	-	832	protein_coding	Cupredoxin domain containing protein	Cu_bind_like
Os03g0255900	21.3078	32.5038	19.3481	182.995	156.835	154.402	24.3866	164.744	-2.75559	2.09594e-25	5.02772e-24	-	3	8241532	8242113	-	582	protein_coding	Conserved hypothetical protein	-
Os07g0586100	343.969	306.755	309.569	100.448	116.646	91.3231	320.098	102.806	1.63951	2.33554e-25	5.592e-24	GDSL ESTERASE/LIPASE PROTEIN 91	7	23814222	23816459	-	1438	protein_coding	Similar to Esterase precursor (EC 3.1.1.-) (Early nodule-specific protein homolog) (Latex allergen Hev b 13)	Lipase_GDSL
Os06g0646100	261.782	286.44	270.873	697.172	678.313	539.465	273.032	638.317	-1.22459	2.81528e-25	6.69686e-24	-	6	26384994	26385658	+	665	protein_coding	Conserved hypothetical protein	-
Os01g0188900	252.65	196.039	213.847	497.27	583.231	532.875	220.845	537.792	-1.28404	3.09042e-25	7.33096e-24	-	1	4761327	4767478	-	1823	protein_coding	Similar to Ankyrin-like protein-like protein	-
Os04g0344100	154.228	159.472	150.711	16.9072	30.3868	18.8295	154.804	22.0412	2.81292	3.75325e-25	8.87866e-24	-	4	16349941	16354016	-	2140	protein_coding	Similar to OSIGBa0106G08.3 protein	-
Os05g0508400	219.166	261.046	207.737	507.215	562.647	672.213	229.317	580.692	-1.34101	6.14063e-25	1.44595e-23	-	5	25159955	25163398	+	2154	protein_coding	Mannose-binding lectin domain containing protein	-
Os05g0494600	641.264	733.367	691.439	350.078	339.156	296.565	688.69	328.6	1.06833	6.45116e-25	1.51768e-23	Os_F0757	5	24291732	24292848	-	1117	protein_coding	Similar to Circadian clock coupling factor ZGT	-
Os05g0541400	330.778	377.857	392.053	111.388	131.35	140.28	366.896	127.673	1.52172	7.53845e-25	1.76699e-23	late flowering, basic helix-loop-helix protein 119	5	26879818	26881142	+	1325	protein_coding	Atypical bHLH transcription factor, Regulation of flowering tim	-
Os04g0108101	299.324	321.991	288.184	98.4594	54.8924	90.3816	303.166	81.2444	1.89949	1.06202e-24	2.47576e-23	-	4	485272	485663	-	392	protein_coding	Hypothetical protein	-
Os01g0841700	7.1026	9.1417	8.14656	110.394	108.804	149.695	8.13029	122.964	-3.91967	1.16258e-24	2.7028e-23	PHLOEM PROTEIN 17	1	36135911	36137281	+	733	protein_coding	Similar to Isoform ERG1b of Elicitor-responsive protein 1	C2
Os05g0574300	330.778	347.385	300.404	660.374	649.886	770.127	326.189	693.462	-1.08855	1.46714e-24	3.38935e-23	H2B.9	5	28611981	28612666	+	686	protein_coding	Similar to Histone H2B.2	Histone
Os06g0211200	426.156	574.911	484.72	175.039	197.024	199.593	495.263	190.552	1.37748	1.71619e-24	3.95401e-23	b-ZIP TRANSCRIPTION FACTOR 46	6	5677157	5682033	+	1544	protein_coding	bZIP transcription factor, Positive regulator of ABA signaling, Drought toleranc	bZIP_1
Os07g0217600	852.313	688.675	824.839	313.28	372.484	399.185	788.609	361.65	1.12388	2.14344e-24	4.90752e-23	P-450 71Z2	7	6494465	6501972	+	1811	protein_coding	CytochromeP450 monooxygenase, Diterpenoid phytoalexin biosynthesis, Bacterial blight resistanc	p450
Os01g0930400	58.8502	51.803	65.1725	221.782	217.609	247.608	58.6085	229	-1.96661	2.32445e-24	5.3172e-23	HIGH-AFFINITY POTASSIUM(K+) TRANSPORTER 5	1	40825678	40830191	+	2683	protein_coding	Potassium transporter, High-affinity K acquisition, Root-to-shoot K transport, K-regulated salt toleranc	K_trans
Os07g0557100	171.477	140.173	167.004	381.903	442.08	425.547	159.551	416.51	-1.38454	2.33769e-24	5.34272e-23	-	7	22231027	22234551	-	1681	protein_coding	Delayed-early response protein/equilibrative nucleoside transporter family protein	-
Os04g0556400	330.778	385.983	349.284	730.986	753.79	671.272	355.348	718.683	-1.01583	2.46068e-24	5.61381e-23	-	4	27843255	27845708	-	2454	protein_coding	Similar to UDP-glycosyltransferase UGT93B9	UDPGT
Os03g0725300	98.4218	119.858	68.2274	299.356	349.939	354.936	95.5023	334.744	-1.8096	2.65668e-24	6.05021e-23	DBR1	3	29480319	29484892	+	1668	protein_coding	Metallophosphoesterase domain containing protein	-
Os06g0606700	226.269	243.779	213.847	496.275	520.497	514.045	227.965	510.273	-1.16251	2.70006e-24	6.14354e-23	-	6	24089944	24091422	+	1411	protein_coding	Tetratricopeptide-like helical domain containing protein	-
Os03g0757000	84.2166	55.8659	112.015	361.018	318.572	295.623	84.0326	325.071	-1.95155	3.61659e-24	8.19984e-23	-	3	31281967	31284608	+	1359	protein_coding	UDP-glucuronosyl/UDP-glucosyltransferase domain containing protein	UDPGT
Os12g0448900	224.239	248.857	258.653	73.5959	55.8726	69.6691	243.917	66.3792	1.87746	5.36584e-24	1.21124e-22	Pathogen-inducible oxygenase, fatty acid alpha-oxygenase, alpha-oxygenase, Rice alpha-oxygenase, rice fatty acid alpha-(di)oxygenase	12	15330237	15340502	-	2252	protein_coding	Fatty acid alpha-dioxygenase family, Enzyme that oxygenates fatty acids into 2R-hydroperoxide	An_peroxidase
Os02g0806350	304.397	302.692	328.917	669.325	592.053	677.862	312.002	646.413	-1.05108	5.76388e-24	1.29969e-22	-	2	34408466	34413247	-	2417	protein_coding	Hypothetical protein	GATA
Os02g0743700	366.291	383.951	391.035	136.252	99.0023	153.46	380.426	129.572	1.55262	6.28054e-24	1.41398e-22	-	2	31190773	31195239	+	2492	protein_coding	Similar to RING-H2 finger protein ATL1Q	-
Os04g0616700	294.251	300.66	274.946	584.789	605.776	597.837	289.952	596.134	-1.03984	7.17468e-24	1.61104e-22	-	4	31317589	31328040	-	5302	protein_coding	Hypothetical conserved gene	Pkinase
Os06g0579100	199.888	187.913	224.03	503.237	456.783	472.62	203.944	477.547	-1.2274	7.97096e-24	1.78671e-22	-	6	22556192	22558566	+	2034	protein_coding	Conserved hypothetical protein	-
Os02g0140800	349.042	358.558	334.009	139.236	125.468	118.626	347.203	127.777	1.44306	8.19767e-24	1.83592e-22	-	2	2192036	2193602	+	1266	protein_coding	Conserved hypothetical protein	-
Os03g0195475	124.803	74.1493	100.814	402.788	321.512	315.394	99.922	346.565	-1.79379	8.34072e-24	1.86633e-22	-	3	4954410	4959369	+	2287	protein_coding	Hypothetical protein	Sulfate_transp
Os07g0629500	81.1726	61.9604	80.4473	345.105	290.145	228.778	74.5268	288.01	-1.94948	8.55425e-24	1.91077e-22	-	7	26102431	26104691	-	2020	protein_coding	Similar to cDNA clone:002-114-B06, full insert sequence	-
Os07g0549900	117.7	136.11	100.814	361.018	319.552	351.17	118.208	343.913	-1.54065	8.64141e-24	1.92856e-22	-	7	21827202	21827703	+	502	protein_coding	Similar to Histone H4	-
Os08g0483200	615.897	575.927	673.109	269.52	248.976	318.219	621.645	278.905	1.15531	9.2766e-24	2.06852e-22	-	8	23871195	23876192	-	3166	protein_coding	Nucleotide-binding, alpha-beta plait domain containing protein	RRM_1
Os01g0600900	699.099	633.824	661.908	350.078	288.185	327.633	664.944	321.965	1.04643	9.37551e-24	2.08876e-22	CHLOROPHYLL A/B BINDING PROTEIN 2R	1	23607363	23608541	+	1179	protein_coding	Chlorophyll a-b binding protein 2, chloroplast precursor (LHCII type I CAB-2) (LHCP)	-
Os02g0101750	557.047	466.227	538.691	210.842	234.273	236.31	520.655	227.142	1.19625	1.35947e-23	3.00526e-22	-	2	91535	93712	+	1528	protein_coding	Hypothetical gene	-
Os03g0412400	18.2638	19.2991	18.3298	148.186	166.638	114.86	18.6309	143.228	-2.94182	1.47781e-23	3.26123e-22	-	3	17053185	17054293	-	1109	protein_coding	Conserved hypothetical protein	-
Os10g0361000	3.04397	7.11021	8.14656	118.35	115.666	103.562	6.10025	112.526	-4.20545	1.5788e-23	3.46917e-22	-	10	11110251	11110999	+	749	protein_coding	Lipoxygenase, LH2 domain containing protein	-
Os03g0758100	242.503	214.322	211.81	61.6614	35.2879	57.43	222.879	51.4598	2.11435	1.67074e-23	3.66491e-22	Starch phosphorylase 1, plastidial starch phosphorylase1, plastidial starch phosphorylase 1, Plastidic a-1, 4-glucan phosphorylase 2	3	31332033	31337809	-	3049	protein_coding	Similar to Phosphorylase (Fragment)	-
Os01g0682001	344.984	326.054	330.954	133.268	116.646	113.918	333.997	121.278	1.46236	1.70771e-23	3.73641e-22	-	1	28098847	28102930	-	1948	protein_coding	Similar to NADH dependent Glutamate Synthase	GATase_2
Os03g0660700	334.837	280.345	300.404	582.8	692.036	723.053	305.196	665.963	-1.12613	1.85796e-23	4.05824e-22	-	3	25908352	25910162	-	1019	protein_coding	Conserved hypothetical protein	-
Os10g0205700	658.513	657.187	657.835	320.242	358.761	299.389	657.845	326.13	1.01283	1.86897e-23	4.0788e-22	-	10	7529345	7530484	-	1030	protein_coding	Pollen Ole e 1 allergen/extensin domain containing protein	-
Os03g0841600	185.682	207.212	207.737	37.7925	49.9913	51.7811	200.21	46.5216	2.1037	1.91084e-23	4.16665e-22	-	3	35380195	35382004	-	1527	protein_coding	UDP-glucuronosyl/UDP-glucosyltransferase family protein	UDPGT
Os02g0513100	509.358	474.353	470.464	64.6451	24.5055	42.3664	484.725	43.839	3.46779	2.00975e-23	4.37487e-22	SWEET15	2	18454408	18457136	-	1562	protein_coding	Similar to MtN3 protein precursor	-
Os05g0232200	269.899	242.763	244.397	572.855	512.655	553.587	252.353	546.366	-1.11438	2.02168e-23	4.39711e-22	-	5	8014406	8017467	+	1560	protein_coding	Conserved hypothetical protein	-
Os06g0300500	212.063	233.621	217.92	54.6997	23.5253	53.6641	221.202	43.963	2.32982	2.03094e-23	4.4135e-22	-	6	11200132	11203938	-	2147	protein_coding	Steroid nuclear receptor, ligand-binding domain containing protein	-
Os06g0622700	114.656	112.748	130.345	320.242	326.413	348.346	119.25	331.667	-1.47608	2.16863e-23	4.70078e-22	b-ZIP TRANSCRIPTION FACTOR 50	6	25041945	25043935	+	1127	protein_coding	bZIP transcription factor, Endoplasmic reticulum stress respons	bZIP_1
Os03g0360800	605.751	708.989	687.366	264.547	229.372	340.814	667.369	278.244	1.26081	2.22926e-23	4.82811e-22	-	3	14015261	14018643	+	1572	protein_coding	Similar to Endonuclease/Exonuclease/phosphatase family protein, expressed	Exo_endo_phos
Os11g0181400	335.852	391.062	371.687	148.186	131.35	135.572	366.2	138.369	1.40447	2.53337e-23	5.47751e-22	POWDERY-MILDEW-RESISTANCE GENE O_	11	4086225	4090643	+	1981	protein_coding	Similar to barley mlo defense gene homolog4	-
Os07g0599700	120.744	108.685	141.546	0.994539	6.86154	0.941475	123.658	2.93252	5.40581	2.63241e-23	5.68685e-22	-	7	24477380	24478153	-	774	protein_coding	Similar to Surface protein PspC	-
Os10g0513200	174.521	168.614	210.792	443.565	487.17	427.43	184.642	452.721	-1.29378	3.35557e-23	7.2187e-22	NOD26 LIKE INTRINSIC PROTEIN 3;1	10	19778055	19785158	-	2295	protein_coding	Boric acid channel, Regulation of boron distributio	-
Os03g0413100	299.324	276.282	318.734	612.636	588.132	629.847	298.114	610.205	-1.0336	4.0115e-23	8.58656e-22	ACT DOMAIN REPEAT PROTEIN 7	3	17092073	17096270	+	2828	protein_coding	Similar to ACR4	ACT
Os05g0468900	25.3664	34.5353	36.6595	171.061	150.954	195.827	32.1871	172.614	-2.42364	4.39279e-23	9.37921e-22	-	5	23020500	23021600	+	1101	protein_coding	Zinc finger, RING/FYVE/PHD-type domain containing protein	-
Os04g0418800	127.847	152.362	121.18	18.8962	8.82199	19.771	133.796	15.8297	3.07713	4.64332e-23	9.90588e-22	-	4	20708033	20709830	+	1798	protein_coding	Similar to Hydroxyproline-rich glycoprotein	-
Os03g0265900	577.34	532.25	496.94	175.039	204.866	259.847	535.51	213.251	1.32665	5.44842e-23	1.1582e-21	-	3	8789242	8790378	-	804	protein_coding	Conserved hypothetical protein	-
Os06g0289900	172.492	151.346	158.858	33.8143	22.5451	32.0101	160.899	29.4565	2.44913	5.45158e-23	1.1582e-21	flavone/flavanone C-hexosyltransferase	6	10588158	10589935	-	1778	protein_coding	UDP-glucuronosyl/UDP-glucosyltransferase family protein	UDPGT
Os04g0585700	212.063	235.653	252.543	493.292	525.398	631.73	233.42	550.14	-1.23755	6.10293e-23	1.2923e-21	-	4	29588252	29590515	-	1078	protein_coding	Protein of unknown function DUF581 family protein	-
Os09g0571200	156.257	173.692	169.041	373.947	431.297	427.43	166.33	410.891	-1.30504	6.78157e-23	1.43245e-21	-	9	22806006	22806996	-	991	protein_coding	C2 domain containing protein	C2
Os11g0679700	114.656	139.157	153.766	14.9181	12.7429	23.5369	135.86	17.0659	2.98776	8.68017e-23	1.82447e-21	Glycerol-3-Phosphate Acyltransferase 3	11	27486903	27490269	+	1952	protein_coding	Glycerol-3-phosphate acyltransferase, Anther development, Pollen formatio	Acyltransferase
Os04g0541100	175.536	201.117	182.279	28.8416	26.466	50.8396	186.311	35.3824	2.39165	1.02485e-22	2.1506e-21	a DNA binding protein. a transcriptional activator.	4	27078042	27080294	-	2023	protein_coding	Similar to Gt-2	-
Os02g0740500	298.309	287.456	280.038	100.448	89.2001	104.504	288.601	98.0508	1.55698	1.1675e-22	2.44394e-21	-	2	30971674	30972728	+	722	protein_coding	Conserved hypothetical protein	-
Os02g0209300	161.331	152.362	149.693	365.99	405.811	378.473	154.462	383.425	-1.31168	1.25261e-22	2.61783e-21	-	2	6146113	6146678	-	566	protein_coding	Hypothetical conserved gene	-
Os07g0503900	39.5717	41.6455	40.7328	178.023	165.657	211.832	40.65	185.171	-2.18814	1.61803e-22	3.35418e-21	flavone/flavanone C-hexosyltransferase	7	19060762	19062546	+	1785	protein_coding	UDP-glucuronosyl/UDP-glucosyltransferase family protein	UDPGT
Os08g0434300	689.967	660.234	746.428	324.22	267.6	373.766	698.876	321.862	1.11768	1.80928e-22	3.72954e-21	malate dehydrogenase	8	21054660	21056008	-	1349	protein_coding	Similar to Malate dehydrogenase precursor (EC 1.1.1.37)	-
Os05g0534400	108.568	110.716	107.942	310.296	328.374	285.267	109.075	307.979	-1.49717	2.23351e-22	4.57093e-21	CALCINEURIN B-LIKE PROTEIN 4	5	26535935	26537873	+	1091	protein_coding	Similar to Calcineurin B-like protein 4 (SALT OVERLY SENSITIVE 3 protein)	-
Os04g0691900	283.09	266.125	301.423	102.438	74.4968	95.089	283.546	90.6744	1.64478	2.52635e-22	5.15789e-21	-	4	35413301	35418842	+	4470	protein_coding	Chaperonin Cpn60/TCP-1 family protein	PIP5K
Os06g0483200	206.99	204.165	244.397	64.6451	53.9121	36.7175	218.517	51.7582	2.08131	2.69216e-22	5.48769e-21	oxidosqualene cyclase 6	6	16400699	16432426	-	5702	protein_coding	Similar to cycloartenol synthase	-
Os02g0746000	660.542	629.761	689.402	323.225	280.343	357.76	659.902	320.443	1.04144	2.69462e-22	5.48833e-21	CULLIN 3A	2	31309754	31312787	-	2533	protein_coding	Cullin3a protein, Regulation of cell death and immunit	Cullin
Os03g0107700	257.723	241.747	281.056	531.084	586.172	535.699	260.175	550.985	-1.08251	3.51838e-22	7.12091e-21	D-TYPE CYCLIN-INTERACTING PROTEIN	3	470350	471075	+	726	protein_coding	Similar to EL2 protein	-
Os02g0761200	816.8	792.281	638.486	324.22	372.484	375.649	749.189	357.451	1.06715	3.59142e-22	7.263e-21	-	2	32052568	32055886	-	1650	protein_coding	Armadillo-like helical domain containing protein	-
Os10g0509401	241.489	265.109	243.378	484.341	603.816	567.709	249.992	551.955	-1.14294	5.26989e-22	1.05492e-20	-	10	19568799	19569328	-	530	protein_coding	Conserved hypothetical protein	-
Os01g0303800	348.028	413.408	354.375	145.203	115.666	152.519	371.937	137.796	1.43187	5.95664e-22	1.19054e-20	-	1	11245253	11246737	+	1005	protein_coding	UspA domain containing protein	Usp
Os01g0963000	73.0554	94.4642	72.3007	269.52	282.304	238.193	79.9401	263.339	-1.7195	6.1623e-22	1.22877e-20	class III peroxidase 22	1	42441660	42442936	+	1277	protein_coding	Similar to Peroxidase BP 1 precursor	-
Os05g0442700	22.3225	34.5353	43.7877	172.055	183.301	163.817	33.5485	173.058	-2.36705	6.28128e-22	1.25055e-20	NAC DOMAIN-CONTAINING PROTEIN 12	5	21668193	21669728	-	1150	protein_coding	No apical meristem (NAM) protein domain containing protein	NAM
Os08g0406400	289.177	260.031	269.855	552.964	634.203	540.407	273.021	575.858	-1.07649	6.48137e-22	1.28739e-20	SULPHATE TRANSPORTER 1;3	8	19430807	19432690	+	1185	protein_coding	Similar to Sulfate transporter (Fragment)	Sulfate_transp
Os03g0211800	564.15	532.25	531.563	277.476	260.739	226.895	542.654	255.037	1.09036	6.61588e-22	1.31207e-20	-	3	5829016	5835122	-	2700	protein_coding	Similar to GAUT14 (Galacturonosyltransferase 14); polygalacturonate 4-alpha-galacturonosyltransferase/ transferase, transferring glycosyl groups / transferase, transferring hexosyl groups	Glyco_transf_8
Os12g0516200	11.1612	7.11021	11.2015	101.443	126.448	104.504	9.82432	110.798	-3.49542	7.46961e-22	1.48024e-20	-	12	20058131	20059545	-	423	protein_coding	Conserved hypothetical protein	-
Os06g0592500	876.664	1036.06	832.985	404.778	421.495	519.694	915.236	448.656	1.02763	8.77998e-22	1.73322e-20	-	6	23293383	23294073	-	691	protein_coding	Similar to Ethylene-responsive transcriptional coactivator	HTH_3
Os07g0581366	562.12	503.809	548.874	237.695	280.343	234.427	538.268	250.822	1.10199	1.32098e-21	2.5858e-20	indeterminate domain 5	7	23540795	23543383	+	2122	protein_coding	Zinc finger, C2H2 domain containing protein	-
Os03g0225100	149.155	154.393	148.675	344.111	385.227	383.18	150.741	370.839	-1.29898	1.49062e-21	2.91119e-20	MITOGEN-ACTIVATED PROTEIN KINASE KINASE 10-2	3	6545153	6546478	-	1326	protein_coding	Mitogen-activated protein kinase (MAPK) kinase, Disease resistance, Drought toleranc	Pkinase
Os01g0720400	260.767	261.046	283.093	571.86	574.409	515.928	268.302	554.066	-1.04588	1.51904e-21	2.96445e-20	acid phosphatase 1	1	30025366	30026465	-	1100	protein_coding	HAD-superfamily subfamily IB hydrolase, hypothetical 1 protein	-
Os05g0568800	324.69	287.456	229.122	584.789	620.48	717.404	280.423	640.891	-1.19282	1.55151e-21	3.0255e-20	-	5	28310925	28311933	+	1009	protein_coding	Protein of unknown function DUF1645 family protein	-
Os09g0453100	324.69	301.676	356.412	713.085	632.242	625.139	327.593	656.822	-1.00332	1.7418e-21	3.39143e-20	-	9	16991807	16996017	-	2765	protein_coding	Conserved hypothetical protein	-
Os03g0267000	368.321	399.187	460.28	182.995	139.191	153.46	409.263	158.549	1.36868	1.999e-21	3.88337e-20	18.0-KD CLASS I HEAT SHOCK PROTEIN	3	8834869	8835576	+	708	protein_coding	Low molecular mass heat shock protein Oshsp18.0	-
Os08g0356700	77.114	68.0549	73.319	213.826	268.58	249.491	72.8293	243.966	-1.74435	2.08499e-21	4.04429e-20	-	8	16319988	16322061	-	1973	protein_coding	Protein of unknown function DUF247, plant family protein	-
Os01g0738400	181.624	186.897	171.078	49.727	37.2484	40.4834	179.866	42.4863	2.08298	2.11652e-21	4.09924e-20	ZINC FINGER CCCH DOMAIN-CONTAINING PROTEIN 10	1	30824689	30825665	+	977	protein_coding	Similar to Zn-finger transcription factor	-
Os01g0739200	269.899	259.015	253.562	526.111	521.477	550.763	260.825	532.784	-1.03063	2.15714e-21	4.17477e-20	Protein phosphatase 14	1	30868528	30871602	+	1469	protein_coding	Protein-tyrosine phosphatase, dual specificity domain containing protein	DSPc
Os10g0555100	65.9528	85.3225	99.7953	272.504	249.956	347.404	83.6902	289.955	-1.7935	2.38379e-21	4.59605e-20	glycogenin glucosyltransferase	10	21798929	21802616	+	1995	protein_coding	Similar to DNA chromosome 4, ESSA I CONTIG fragment NO. 6 (Glucosyltransferase like protein)	-
Os03g0793900	106.539	103.606	99.7953	6.96178	12.7429	6.59032	103.313	8.76499	3.56163	2.95511e-21	5.65929e-20	GPI-anchored non-specific lipid transfer protein 8, type G nsLTP 8, type G non-specific lipid transfer protein 8	3	33026084	33027418	-	645	protein_coding	Conserved hypothetical protein	-
Os03g0711525	393.687	390.046	394.09	148.186	150.954	185.471	392.608	161.537	1.27984	3.26968e-21	6.25238e-20	-	3	28731999	28736111	+	2791	protein_coding	Hypothetical protein	Coatomer_WDAD
Os10g0563800	42.6156	49.7715	50.916	203.881	179.38	186.412	47.7677	189.891	-1.99095	3.49453e-21	6.6724e-20	-	10	22261588	22261963	-	376	protein_coding	Hypothetical conserved gene	-
Os08g0546300	220.181	226.511	208.756	74.5904	48.0308	52.7226	218.482	58.448	1.90411	4.00284e-21	7.63158e-20	ANTHER SPECIFIC PROTEIN 4	8	27364165	27364816	+	568	protein_coding	Similar to LTP-like protein	-
Os03g0382100	124.803	107.669	133.4	15.9126	18.6242	4.70737	121.957	13.0814	3.22961	5.61226e-21	1.06841e-19	-	3	15149948	15151948	+	2001	protein_coding	Thiolase-like, subgroup domain containing protein	-
Os06g0301300	403.834	426.613	416.493	192.941	187.222	165.7	415.646	181.954	1.19266	5.6621e-21	1.0771e-19	-	6	11264620	11270656	+	2178	protein_coding	Similar to predicted protein	-
Os03g0115800	359.189	425.597	431.768	0	0	0	405.518	0	11.1475	5.72235e-21	1.08695e-19	-	3	887193	888623	-	1431	protein_coding	Conserved hypothetical protein	-
Os12g0610600	257.723	262.062	259.672	598.713	492.071	549.821	259.819	546.868	-1.07357	5.96185e-21	1.12993e-19	NAC DOMAIN-CONTAINING PROTEIN 60	12	25800944	25806504	+	1483	protein_coding	NAC transcription factor, Negative regulation of drought toleranc	NAM
Os03g0664800	130.891	137.125	128.308	298.362	397.97	374.707	132.108	357.013	-1.43464	6.27312e-21	1.18805e-19	-	3	26119970	26120830	+	861	protein_coding	Acyl-CoA N-acyltransferase domain containing protein	-
Os08g0469700	139.008	136.11	112.015	312.285	362.682	346.463	129.044	340.477	-1.3998	7.32013e-21	1.38429e-19	-	8	23085520	23087603	+	1396	protein_coding	MORN motif repeat containing protein	-
Os06g0698400	470.801	424.581	431.768	144.208	216.629	151.577	442.383	170.805	1.37332	8.09956e-21	1.52943e-19	-	6	29211627	29212504	+	878	protein_coding	RNA recognition motif domain domain containing protein	RRM_1
Os10g0524300	111.612	108.685	126.272	287.422	337.196	314.453	115.523	313.023	-1.43829	9.6963e-21	1.82156e-19	-	10	20374252	20374791	+	540	protein_coding	LysM domain-containing protein, Embryo sac developmen	-
Os05g0139100	45.6596	36.5668	56.0076	201.891	249.956	164.758	46.078	205.535	-2.15677	9.84474e-21	1.84673e-19	PIL16	5	2246835	2248876	+	1793	protein_coding	Helix-loop-helix DNA-binding domain containing protein	HLH
Os11g0621500	196.844	189.944	151.73	418.701	417.574	427.43	179.506	421.235	-1.23057	1.03559e-20	1.93695e-19	ELF4_chr.11	11	24230431	24233404	+	1029	protein_coding	Similar to EARLY FLOWERING 4 (Fragment)	-
Os02g0229800	255.694	252.92	267.818	97.4649	67.6352	83.7913	258.811	82.9638	1.64179	1.18247e-20	2.20364e-19	-	2	7300585	7301472	+	888	protein_coding	Conserved hypothetical protein	-
Os07g0407700	200.902	226.511	173.114	427.652	521.477	463.206	200.176	470.778	-1.23378	1.24551e-20	2.31607e-19	-	7	12652916	12656448	-	2865	protein_coding	Hypothetical conserved gene	-
Os09g0252700	239.459	237.684	209.774	64.6451	66.655	77.2009	228.972	69.5003	1.71886	1.3459e-20	2.49732e-19	-	9	4020411	4024072	+	3662	protein_coding	Similar to E3 ubiquitin protein ligase UPL1 (EC 6.3.2.-) (Ubiquitin-protein ligase 1)	UBA
Os04g0493600	322.661	375.825	269.855	6.96178	16.6638	2.82442	322.78	8.81665	5.1988	1.7063e-20	3.14555e-19	-	4	24692701	24693326	-	626	protein_coding	Similar to Lectin-C precursor (PL-C)	-
Os03g0608700	378.467	362.621	353.357	156.143	161.736	130.865	364.815	149.581	1.28737	2.39192e-20	4.38741e-19	-	3	22911337	22918539	-	2701	protein_coding	Similar to 10A19I.15	-
Os01g0681700	159.301	170.645	182.279	356.045	435.218	448.142	170.742	413.135	-1.27535	2.53309e-20	4.64304e-19	-	1	28085781	28086459	-	679	protein_coding	Hypothetical conserved gene	-
Os01g0186900	5.07329	8.12595	6.10992	84.5358	106.844	98.8549	6.43639	96.7449	-3.91014	2.69563e-20	4.92336e-19	-	1	4646434	4648130	+	1697	protein_coding	Similar to cDNA clone:001-117-G12, full insert sequence	-
Os03g0109300	67.9821	78.2123	74.3373	226.755	239.174	228.778	73.5106	231.569	-1.65543	2.8973e-20	5.28794e-19	LONELY GUY LIKE PHOSPHORIBOHYDROLASE 3	3	537614	542549	+	1002	protein_coding	Similar to Lysine decarboxylase-like protein	-
Os07g0635300	146.111	133.062	134.418	343.116	346.998	327.633	137.864	339.249	-1.2989	2.96614e-20	5.40973e-19	-	7	26375648	26377615	+	1873	protein_coding	Similar to Cytochrome P450	p450
Os03g0629800	402.819	317.928	341.137	0	0	0	353.961	0	10.9514	3.03025e-20	5.5188e-19	-	3	24046131	24047194	+	1064	protein_coding	Conserved hypothetical protein	-
Os03g0246500	139.008	131.031	140.528	20.8853	31.3671	21.6539	136.856	24.6354	2.47459	3.34376e-20	6.08545e-19	-	3	7740991	7749358	+	4050	protein_coding	Protein of unknown function DUF869, plant family protein	-
Os02g0787600	26.3811	30.4723	23.4214	117.356	163.697	162.875	26.7583	147.976	-2.46784	4.29917e-20	7.80209e-19	Glutamate receptor homolog 1.2, GLUTAMATE RECEPTOR-LIKE 1.4	2	33469138	33475994	+	3730	protein_coding	Glutamate receptor-related domain containing protein	ANF_receptor
Os09g0313500	35.513	30.4723	30.5496	151.17	142.132	162.875	32.1783	152.059	-2.2407	4.39822e-20	7.97621e-19	-	9	8510839	8516543	-	3682	protein_coding	NB-ARC domain containing protein	NB-ARC
Os09g0410125	696.055	739.462	903.25	350.078	398.95	413.308	779.589	387.445	1.00815	4.55443e-20	8.25366e-19	-	9	14537648	14542933	+	969	protein_coding	Similar to membrane alanyl aminopeptidase	-
Os07g0510400	218.151	235.653	239.305	84.5358	49.011	59.3129	231.036	64.2866	1.84714	4.596e-20	8.31724e-19	-	7	19454526	19456170	-	1645	protein_coding	UDP-glucuronosyl/UDP-glucosyltransferase family protein	UDPGT
Os07g0417800	535.739	433.723	490.83	239.684	216.629	201.476	486.764	219.263	1.15136	4.80997e-20	8.69218e-19	-	7	13275950	13283719	-	3984	protein_coding	Galactosyl transferase domain containing protein	-
Os03g0180100	124.803	157.44	126.272	337.149	341.117	352.112	136.172	343.459	-1.33483	5.27704e-20	9.50943e-19	-	3	4199851	4200735	-	885	protein_coding	Protein of unknown function DUF1677, plant domain containing protein	-
Os11g0227100	17.2492	25.3936	28.513	135.257	122.528	158.168	23.7186	138.651	-2.54812	5.57075e-20	1.00317e-18	-	11	6657129	6658984	+	1856	protein_coding	Similar to NBS-LRR-like protein	-
Os05g0563600	102.48	82.2753	119.143	11.9345	8.82199	5.64885	101.3	8.80177	3.53131	5.85291e-20	1.0525e-18	FASCICLIN-LIKE ARABINOGALACTAN PROTEIN 6	5	28051758	28052859	+	1102	protein_coding	FAS1 domain domain containing protein	-
Os12g0155100	287.148	282.377	218.939	525.117	561.666	605.368	262.821	564.051	-1.10201	6.85468e-20	1.22919e-18	-	12	2705806	2706749	-	944	protein_coding	Protein of unknown function DUF3049 domain containing protein	-
Os02g0597300	115.671	110.716	121.18	308.307	296.027	296.565	115.856	300.299	-1.374	7.50465e-20	1.34012e-18	-	2	23211709	23219912	+	2436	protein_coding	Leucine-rich repeat domain containing protein	-
Os03g0297000	249.606	318.944	289.203	596.724	546.963	612.9	285.917	585.529	-1.03432	8.00714e-20	1.42787e-18	-	3	10391789	10392766	-	870	protein_coding	Protein of unknown function DUF538 family protein	-
Os08g0156000	195.829	191.976	180.243	42.7652	58.8132	50.8396	189.349	50.806	1.89744	9.60393e-20	1.70668e-18	-	8	3244438	3245054	+	617	protein_coding	Conserved hypothetical protein	-
Os02g0833050	261.782	340.274	268.836	101.443	107.824	84.7327	290.297	98	1.56784	9.75006e-20	1.73145e-18	-	2	35823201	35825384	+	2184	protein_coding	Pentatricopeptide repeat domain containing protein	PPR
Os10g0371000	195.829	192.991	178.206	47.7379	45.0902	59.3129	189.009	50.7137	1.89618	1.00984e-19	1.79207e-18	-	10	11723427	11726359	+	844	protein_coding	Similar to Pollen proteins Ole e I family protein, expressed	-
Os02g0603600	119.73	107.669	102.85	309.302	385.227	267.379	110.083	320.636	-1.54179	1.19957e-19	2.11995e-18	basic helix-loop-helix protein 110	2	23643455	23651476	+	1241	protein_coding	Conserved hypothetical protein	-
Os01g0566100	516.461	518.03	494.903	276.482	228.391	237.252	509.798	247.375	1.04384	1.40549e-19	2.47875e-18	EARLY FLOWERING 3.2	1	21639932	21643059	-	1681	protein_coding	Conserved hypothetical protein	-
Os04g0530200	127.847	132.047	138.491	319.247	318.572	341.755	132.795	326.525	-1.29827	1.50023e-19	2.6422e-18	-	4	26522892	26523482	+	591	protein_coding	Similar to OSIGBa0155K17.10 protein	-
Os02g0768750	470.801	410.361	498.977	182.001	205.846	225.013	460.046	204.287	1.1702	1.58207e-19	2.78061e-18	-	2	32384720	32389459	+	2580	protein_coding	Hypothetical conserved gene	-
Os01g0137950	5.07329	2.03149	1.01832	103.432	107.824	89.4401	2.7077	100.232	-5.20867	1.60737e-19	2.82314e-18	RECEPTOR-LIKE CYTOPLASMIC KINASE 23	1	2037202	2038198	+	916	protein_coding	Similar to predicted protein	Pkinase
Os12g0159000	106.539	65.0076	86.5572	262.558	252.897	319.16	86.0346	278.205	-1.69365	1.67167e-19	2.93005e-18	-	12	2950701	2951591	-	891	protein_coding	Harpin-induced 1 domain containing protein	-
Os09g0547500	12.1759	18.2834	12.2198	109.399	99.9825	123.333	14.2264	110.905	-2.96305	1.74337e-19	3.04739e-18	LONELY GUY LIKE PHOSPHORIBOHYDROLASE 9	9	21642728	21644729	+	1064	protein_coding	Lysine decarboxylase-like protein, Response to abiotic stresse	-
Os04g0434400	74.07	93.4485	110.997	3.97816	2.94066	8.47327	92.8384	5.1307	4.16642	2.03591e-19	3.54908e-18	endosperm-specific gene 66	4	21595744	21597780	+	1356	protein_coding	Similar to H0823A09.7 protein	-
Os01g0944700	126.832	132.047	112.015	8.95085	26.466	14.1221	123.631	16.513	2.90418	2.04287e-19	3.55879e-18	beta-1, 3-glucanase, beta-1, 3-glucanase 4, endo-1, 3-beta-glucanase	1	41533329	41535615	-	1289	protein_coding	Similar to Beta-1,3-glucanase precursor	Glyco_hydro_17
Os05g0393700	301.353	267.141	286.148	90.5031	115.666	106.387	284.881	104.185	1.45064	2.58237e-19	4.47371e-18	ISOAMYLASE 2	5	19155053	19157429	-	2377	protein_coding	Similar to Isoamylase-type starch debranching enzyme ISO2	-
Os07g0252400	234.386	242.763	273.928	83.5413	90.1803	84.7327	250.359	86.1515	1.53907	2.68579e-19	4.64095e-18	CELLULOSE SYNTHASE A6	7	8496288	8501893	+	3997	protein_coding	Similar to Cellulose synthase-8	-
Os07g0664600	38.557	53.8344	61.0992	187.968	180.361	229.72	51.1635	199.349	-1.96289	2.79639e-19	4.82882e-18	rice microspore-preferred 8	7	28061378	28063141	+	1683	protein_coding	Glucose/ribitol dehydrogenase family protein	adh_short
Os03g0103200	218.151	197.054	181.261	446.548	422.475	426.488	198.822	431.837	-1.11883	3.09604e-19	5.33547e-18	hybrid proline- or glycine-rich protein 4	3	211082	211817	+	736	protein_coding	Similar to Physical impedance induced protein	-
Os05g0253200	27.3958	14.2204	23.4214	114.372	152.914	130.865	21.6792	132.717	-2.61408	3.46318e-19	5.95216e-18	-	5	9318025	9328269	+	3436	protein_coding	Conserved hypothetical protein	Pkinase_Tyr
Os07g0178700	644.308	750.635	550.911	323.225	311.71	307.862	648.618	314.266	1.04559	3.53298e-19	6.06806e-18	-	7	4143416	4144441	+	946	protein_coding	Similar to Low molecular mass early light-inducible protein HV90, chloroplast precursor (ELIP)	-
Os11g0626700	5.07329	3.04723	1.01832	69.6178	125.468	107.328	3.04628	100.805	-5.04787	4.00092e-19	6.84426e-18	-	11	24561650	24570319	+	3307	protein_coding	Hypothetical conserved gene	-
Os07g0421932	425.142	397.156	412.419	143.214	167.618	206.183	411.572	172.338	1.25413	4.04989e-19	6.92342e-18	-	7	13596777	13598805	-	1193	protein_coding	Hypothetical gene	-
Os11g0285000	46.6743	34.5353	30.5496	158.132	150.954	180.763	37.2531	163.283	-2.1322	5.20529e-19	8.85729e-18	oxidosqualene cyclase 8, achilleol B synthase	11	10235899	10267375	-	2511	protein_coding	Similar to Beta-amyrin synthase	-
Os01g0116900	101.466	91.417	94.7037	272.504	249.956	267.379	95.8622	263.28	-1.45755	5.52328e-19	9.37349e-18	-	1	924451	956639	+	1548	protein_coding	Protein kinase, catalytic domain domain containing protein	Pkinase
Os06g0158100	42.6156	50.7872	53.9709	169.072	198.005	181.705	49.1246	182.927	-1.89693	5.70927e-19	9.67632e-18	WRKY GENE 113	6	2959754	2963006	+	1176	protein_coding	Similar to WRKY transcription factor 63	WRKY
Os06g0102800	248.591	240.731	255.598	81.5522	67.6352	97.9134	248.307	82.3669	1.59035	5.9347e-19	1.00518e-17	-	6	195018	204322	+	4028	protein_coding	SNF2-related domain containing protein	SNF2_N
Os01g0329900	338.896	334.18	334.009	106.416	151.934	83.7913	335.695	114.047	1.55912	5.98808e-19	1.01355e-17	GDSL ESTERASE/LIPASE PROTEIN 14	1	12734098	12738081	+	2009	protein_coding	Similar to Lipase homolog (Fragment)	Lipase_GDSL
Os12g0568700	237.43	222.448	205.701	524.122	431.297	472.62	221.859	476.013	-1.10113	6.39044e-19	1.07951e-17	-	12	23399038	23399785	+	675	protein_coding	Uncharacterised protein family UPF0497, trans-membrane plant domain containing protein	-
Os03g0760700	396.731	466.227	429.731	208.853	199.965	183.588	430.896	197.469	1.12638	6.50308e-19	1.09637e-17	-	3	31460436	31463570	+	1383	protein_coding	Similar to Aspartate-semialdehyde dehydrogenase (EC 1.2.1.11) (Fragment)	-
Os05g0198200	192.785	195.023	214.865	417.707	414.633	493.333	200.891	441.891	-1.13787	6.61766e-19	1.11349e-17	GLUTAREDOXIN 16	5	6085887	6087017	+	1004	protein_coding	Thioredoxin fold domain containing protein	-
Os03g0836300	12.1759	10.1574	14.2565	120.339	94.1012	96.0304	12.1966	103.49	-3.08461	7.01259e-19	1.17763e-17	-	3	35140216	35141197	+	982	protein_coding	Harpin-induced 1 domain containing protein	-
Os03g0254200	12.1759	16.2519	9.16488	108.405	95.0814	107.328	12.5309	103.605	-3.04739	7.09571e-19	1.19003e-17	-	3	8130378	8132030	+	597	protein_coding	Similar to predicted protein	-
Os05g0318700	252.65	292.534	367.613	664.352	634.203	611.017	304.266	636.524	-1.06481	9.57942e-19	1.59925e-17	Catharanthus roseus receptor-like kinase1-like kinase 3	5	14795539	14799642	-	3275	protein_coding	Catharanthus roseus receptor-like kinase1-like kinas	Pkinase_Tyr
Os07g0627000	329.764	410.361	381.87	150.175	171.539	122.392	373.998	148.035	1.3383	1.04034e-18	1.72782e-17	DISPROPORTIONATING ENZYME 1	7	25980423	25984853	+	2014	protein_coding	Plastidial disproportionating enzyme1, alpha-1,4-D-glucanotransferase, Storage starch synthesis in rice endosper	-
Os05g0258400	9.13192	7.11021	7.12824	80.5577	87.2396	111.094	7.79012	92.9638	-3.57765	1.06247e-18	1.76342e-17	-	5	9647991	9654813	+	2055	protein_coding	Protein kinase, catalytic domain domain containing protein	Pkinase_Tyr
Os01g0713200	10.1466	22.3464	16.2931	124.317	120.567	101.679	16.262	115.521	-2.82819	1.10479e-18	1.83248e-17	beta-1, 3-glucanase 10	1	29620958	29622314	+	1176	protein_coding	Similar to Beta-glucanase	Glyco_hydro_17
Os01g0875500	227.283	249.873	263.745	62.656	40.189	91.3231	246.967	64.7227	1.9289	1.2695e-18	2.0989e-17	BETA-GALACTOSIDASE 4	1	37994513	38001584	+	3787	protein_coding	Similar to Beta-galactosidase (EC 3.2.1.23)	-
Os10g0163310	388.614	358.558	410.383	183.99	162.717	169.465	385.851	172.057	1.16545	1.33534e-18	2.20632e-17	-	10	4338836	4340390	-	1555	protein_coding	Hypothetical conserved gene	-
Os03g0819600	318.603	263.078	296.331	122.328	108.804	94.1475	292.67	108.427	1.43397	1.38961e-18	2.29008e-17	gold hull and internode 1, chalcone isomerase, chalcone flavonone isomerase	3	34394508	34395638	-	877	protein_coding	Chalcone isomerase (EC 5.5.1.6)	-
Os08g0522500	432.244	454.038	468.427	218.799	189.183	231.603	451.57	213.195	1.0822	1.39248e-18	2.29335e-17	-	8	25975501	25977441	-	1272	protein_coding	Glycoside hydrolase, family 19 protein	-
Os01g0880400	160.316	121.889	109.979	333.171	320.532	376.59	130.728	343.431	-1.39371	1.40127e-18	2.30634e-17	trichome birefringence-like 26	1	38212858	38217134	-	2044	protein_coding	Protein of unknown function DUF231, plant domain containing protein	-
Os09g0552600	130.891	133.062	120.162	12.929	27.4462	25.4198	128.038	21.9317	2.54215	1.46252e-18	2.4056e-17	-	9	21895552	21896982	-	1347	protein_coding	RmlC-like jelly roll fold domain containing protein	-
Os03g0225900	4.05863	4.06298	5.0916	78.5686	95.0814	83.7913	4.4044	85.8138	-4.2844	1.67221e-18	2.74172e-17	ALLENE OXIDE SYNTHASE 2	3	6608577	6610549	+	1973	protein_coding	Allene oxide synthase (CYP74A2), Biosynthesis of jasmonic acid (JA	p450
Os06g0559600	238.445	297.613	220.975	0	0	0	252.344	0	10.4632	1.70375e-18	2.79165e-17	-	6	21377602	21383078	-	5477	protein_coding	Hypothetical conserved gene	-
Os09g0461500	374.409	418.487	416.493	182.995	198.005	160.051	403.129	180.35	1.1613	1.8503e-18	3.02404e-17	-	9	17448346	17449590	-	1245	protein_coding	Alpha/beta hydrolase fold-3 domain containing protein	Abhydrolase_3
Os04g0410200	282.075	284.408	287.166	105.421	108.804	120.509	284.55	111.578	1.34977	2.05746e-18	3.35407e-17	-	4	20260053	20261564	-	1512	protein_coding	Similar to H0321H01.14 protein	Pkinase
Os03g0132300	322.661	254.952	335.027	118.35	118.607	103.562	304.213	113.506	1.42308	2.65429e-18	4.3024e-17	-	3	1836607	1839772	-	1530	protein_coding	TB2/DP1 and HVA22 related protein family protein	TB2_DP1_HVA22
Os10g0348900	193.8	218.385	194.499	65.6396	60.7737	63.0788	202.228	63.164	1.67896	2.84296e-18	4.5966e-17	-	10	10539926	10544799	+	1188	protein_coding	Hypothetical protein	-
Os07g0446600	174.521	171.661	147.656	377.925	359.741	374.707	164.613	370.791	-1.17148	2.88067e-18	4.65464e-17	-	7	15280459	15282788	-	2330	protein_coding	Similar to OSIGBa0102I15.5 protein	-
Os05g0487300	242.503	187.913	199.591	466.439	431.297	458.498	210.002	452.078	-1.10613	3.11308e-18	5.01912e-17	-	5	23978577	23979669	+	768	protein_coding	Conserved hypothetical protein	-
Os01g0140100	194.814	144.236	158.858	19.8908	46.0704	35.776	165.969	33.9124	2.28921	3.72588e-18	5.98263e-17	-	1	2120489	2122320	+	1832	protein_coding	Peptidase A1 domain containing protein	-
Os12g0164800	213.078	252.92	282.075	609.653	512.655	491.45	249.358	537.919	-1.1088	3.82401e-18	6.13636e-17	-	12	3296798	3302851	-	3319	protein_coding	Hypothetical conserved gene	-
Os12g0105800	41.601	71.1021	26.4763	204.875	202.906	208.066	46.3931	205.282	-2.14547	4.05496e-18	6.49884e-17	-	12	306553	310206	-	2479	protein_coding	Tyrosine protein kinase domain containing protein	Pkinase_Tyr
Os11g0661900	103.495	100.559	110.997	272.504	258.778	290.916	105.017	274.066	-1.38422	4.13782e-18	6.62749e-17	-	11	26579230	26580721	+	1492	protein_coding	Conserved hypothetical protein	-
Os06g0253100	363.247	479.431	473.519	211.837	178.4	160.992	438.732	183.743	1.25672	4.97902e-18	7.94012e-17	HSP16.0	6	7940956	7941680	-	725	protein_coding	Heat shock protein Hsp20 domain containing protein	-
Os06g0248500	163.36	147.283	162.931	388.865	374.444	327.633	157.858	363.647	-1.20339	5.39877e-18	8.58814e-17	plant U-box-containing protein 39, U-box protein 39	6	7709145	7710744	+	1600	protein_coding	U box domain containing protein	U-box
Os01g0778800	237.43	246.826	320.771	565.893	575.39	527.226	268.342	556.169	-1.05134	5.45216e-18	8.66768e-17	-	1	32965371	32976817	+	3257	protein_coding	Peptidase M16, core domain containing protein	-
Os01g0604500	178.58	154.393	119.143	353.061	386.207	369.058	150.705	369.442	-1.29354	6.18313e-18	9.79333e-17	CALMODULIN-LIKE PROTEIN 12	1	23810484	23811557	-	1074	protein_coding	EF-Hand type domain containing protein	-
Os07g0656900	246.562	279.33	247.452	629.543	481.288	516.87	257.781	542.567	-1.07328	6.4795e-18	1.02501e-16	SERINE CARBOXYPEPTIDASE 40	7	27639160	27643492	-	1336	protein_coding	Similar to Serine carboxypepsidase (Fragment)	Peptidase_S10
Os08g0246800	200.902	177.755	204.682	387.87	475.407	415.19	194.447	426.156	-1.13205	7.22801e-18	1.1399e-16	-	8	8969014	8970904	+	1728	protein_coding	Conserved hypothetical protein	-
Os03g0734100	114.656	146.267	144.601	21.8799	16.6638	34.8346	135.175	24.4594	2.46162	7.96316e-18	1.25507e-16	-	3	30074926	30075707	+	517	protein_coding	Conserved hypothetical protein	-
Os09g0407950	438.332	500.762	540.728	255.597	211.728	239.135	493.274	235.486	1.06681	8.79061e-18	1.38208e-16	-	9	14404531	14413663	+	3369	protein_coding	Similar to transducin family protein / WD-40 repeat family protein	-
Os03g0334300	169.448	182.834	138.491	41.7707	46.0704	32.9516	163.591	40.2642	2.02443	8.90333e-18	1.39895e-16	-	3	12359258	12360010	-	753	protein_coding	Similar to predicted protein	-
Os03g0277500	147.125	170.645	143.583	37.7925	16.6638	38.6005	153.784	31.0189	2.30814	8.95706e-18	1.40653e-16	GLYOXALASE I-3	3	9418945	9419670	-	626	protein_coding	Similar to Glyoxalase family protein, expressed	-
Os04g0661200	443.405	402.235	349.284	137.246	175.46	186.412	398.308	166.373	1.2583	1.00476e-17	1.57296e-16	inositol 1, 3, 4, 5, 6-pentakisphosphate 2-kinase 1	4	33735145	33739378	-	1874	protein_coding	Inositol-pentakisphosphate 2-kinase, metazoa domain containing protein	-
Os01g0350300	153.213	186.897	178.206	45.7488	33.3275	53.6641	172.772	44.2468	1.96335	1.01956e-17	1.59418e-16	-	1	13980666	13983744	-	1967	protein_coding	Disease resistance protein domain containing protein	NB-ARC
Os01g0692400	95.3778	76.1808	82.4839	0.994539	2.94066	3.7659	84.6808	2.56703	5.03227	1.02443e-17	1.60082e-16	-	1	28575815	28576674	-	860	protein_coding	Conserved hypothetical protein	-
Os06g0553100	887.826	899.949	798.363	358.034	382.286	533.816	862.046	424.712	1.02001	1.10296e-17	1.72039e-16	HEAT STRESS TRANSCRIPTION FACTOR C2B	6	20998086	20998850	-	765	protein_coding	Similar to Heat stress transcription factor C-2b	HSF_DNA-bind
Os07g0421866	282.075	236.668	288.184	100.448	101.943	101.679	268.976	101.357	1.40797	1.11955e-17	1.74521e-16	-	7	13589444	13592322	+	1016	protein_coding	Similar to tetratricopeptide repeat (TPR)-containing protein	-
Os11g0661800	77.114	78.2123	59.0625	235.706	202.906	221.247	71.4629	219.953	-1.62173	1.23752e-17	1.92676e-16	-	11	26577121	26582071	-	1768	protein_coding	Concanavalin A-like lectin/glucanase domain containing protein	-
Os10g0535800	78.1286	89.3855	96.7404	240.679	293.086	228.778	88.0848	254.181	-1.52866	1.25176e-17	1.94656e-16	-	10	20843118	20845183	+	983	protein_coding	Protein of unknown function Cys-rich domain containing protein	-
Os02g0608000	1.01466	1.01574	7.12824	94.4812	70.5759	99.7963	3.05288	88.2845	-4.85589	1.30693e-17	2.0299e-16	-	2	23845809	23846604	+	765	protein_coding	Protein of unknown function DUF1218 domain containing protein	-
Os12g0624300	473.845	420.518	499.995	214.82	176.44	241.959	464.786	211.073	1.13792	1.33998e-17	2.07997e-16	-	12	26669216	26670920	-	1705	protein_coding	Hypothetical protein	Na_Ca_ex
Os01g0720500	189.741	163.535	161.913	39.7816	51.9517	48.9567	171.73	46.8967	1.87167	1.36289e-17	2.11409e-16	-	1	30030998	30032054	+	1057	protein_coding	Similar to Type I chlorophyll a/b-binding protein b (Fragment)	-
Os01g0279400	115.671	79.2281	122.198	271.509	291.126	315.394	105.699	292.676	-1.46976	1.543e-17	2.39077e-16	ZINC-INDUCED FACILITATOR-LIKE 2	1	9889550	9902737	-	1788	protein_coding	Major facilitator superfamily antiporter	MFS_1
Os02g0548700	34.4984	50.7872	29.5313	168.077	150.954	158.168	38.2723	159.066	-2.05504	2.08954e-17	3.2162e-16	plant U-box-containing protein 43, U-box protein 43	2	20588289	20589687	-	1399	protein_coding	Similar to ubiquitin-protein ligase	U-box
Os03g0685700	137.993	203.149	161.913	40.7761	44.1099	41.4249	167.685	42.1036	1.99377	2.12928e-17	3.27541e-16	-	3	27351629	27358179	+	2606	protein_coding	Conserved hypothetical protein	-
Os02g0721700	267.87	222.448	192.462	459.477	508.735	484.86	227.593	484.357	-1.08959	2.14452e-17	3.29491e-16	-	2	29947241	29949558	-	1014	protein_coding	Similar to Gpi-anchored protein (Fragment)	-
Os07g0669650	233.371	220.417	278.001	518.155	474.427	487.684	243.93	493.422	-1.0163	2.55931e-17	3.91578e-16	-	7	28312232	28313288	-	1057	protein_coding	Similar to Isoform 2 of Potassium transporter 7	K_trans
Os04g0461600	39.5717	32.5038	19.3481	135.257	147.033	147.812	30.4745	143.367	-2.23391	2.7011e-17	4.12288e-16	-	4	23059610	23060936	-	986	protein_coding	Similar to Fw2.2	-
Os06g0220000	67.9821	77.1966	91.6488	3.97816	4.9011	1.88295	78.9425	3.5874	4.46802	2.81255e-17	4.28279e-16	-	6	6180335	6181296	-	962	protein_coding	Similar to Phi-1 protein	-
Os07g0267200	87.2606	81.2595	104.887	245.651	294.066	233.486	91.1357	257.734	-1.49959	2.92876e-17	4.45183e-16	-	7	9538087	9541917	-	1713	protein_coding	Conserved hypothetical protein	-
Os05g0163250	156.257	198.07	175.151	58.6778	32.3473	43.3078	176.493	44.7777	1.98003	3.03958e-17	4.61207e-16	-	5	3710810	3714723	-	1847	protein_coding	Similar to predicted protein	-
Os01g0750000	141.037	157.44	127.29	32.8198	34.3077	33.8931	141.923	33.6735	2.07528	3.05176e-17	4.62782e-16	small GTP-binding protein OsRab11D2	1	31403796	31407261	+	3466	protein_coding	Similar to ras-related protein RIC2	Ras
Os07g0659300	76.0993	89.3855	94.7037	239.684	248.976	230.661	86.7295	239.774	-1.46699	3.05609e-17	4.63002e-16	-	7	27781056	27781992	+	937	protein_coding	Conserved hypothetical protein	-
Os01g0635200	23.3371	32.5038	20.3664	131.279	157.816	109.211	25.4024	132.769	-2.38518	3.56543e-17	5.37498e-16	-	1	25462003	25463635	+	512	protein_coding	Homeodomain-like containing protein	-
Os01g0612500	215.107	202.133	244.397	73.5959	81.3583	70.6106	220.546	75.1883	1.55293	3.898e-17	5.8591e-16	Prolyl Oligopeptidase 2, PROLYL OLIGOPEPTIDASE 2	1	24277095	24280999	+	1200	protein_coding	Phospholipase/carboxylesterase domain containing protein	Abhydrolase_2
Os07g0578333	8.11726	6.09447	11.2015	86.5249	112.725	71.5521	8.47108	90.2675	-3.41325	4.26616e-17	6.39749e-16	-	7	23400939	23401971	-	759	protein_coding	Conserved hypothetical protein	-
Os07g0580500	172.492	136.11	131.363	349.083	318.572	407.659	146.655	358.438	-1.28973	4.47588e-17	6.70415e-16	BRASSINAZOLE RESISTANT 1	7	23483973	23485307	-	1206	protein_coding	Transcription factor, Brassinosteroid (BR)-regulated growth response, Feedback inhibition of BR biosynthesi	-
Os01g0152300	236.415	236.668	198.572	430.636	455.803	483.918	223.885	456.785	-1.02904	4.90591e-17	7.32687e-16	H2B.10	1	2820074	2820744	-	671	protein_coding	Similar to Histone H2B.1	Histone
Os03g0133000	182.638	260.031	247.452	531.084	511.675	454.732	230.04	499.164	-1.11733	5.01833e-17	7.4904e-16	NAC DOMAIN-CONTAINING PROTEIN 22	3	1862381	1864245	-	1271	protein_coding	NAC transcription factor, Drought and salt stress tolerance, Modulation of ABA-mediated pathwa	NAM
Os01g0955000	375.423	371.762	425.658	194.93	182.321	154.402	390.948	177.218	1.14261	5.12347e-17	7.63843e-16	NON-SPECIFIC PHOSPHOLIPASE C2	1	42063261	42067784	-	2738	protein_coding	Phosphoesterase family protein	Phosphoesterase
Os01g0880200	365.277	309.802	363.54	150.175	140.172	162.875	346.206	151.074	1.19576	5.72033e-17	8.51342e-16	-	1	38197022	38202612	+	3984	protein_coding	Glycosyl transferase, family 8 protein	Glyco_transf_8
Os01g0122000	119.73	97.5114	114.052	265.542	323.473	268.32	110.431	285.778	-1.37161	5.89097e-17	8.75215e-16	OsPR5, PR5	1	1249881	1251421	+	1541	protein_coding	Conserved hypothetical protein	-
Os07g0112700	50.7329	56.8817	50.916	157.137	190.163	191.119	52.8435	179.473	-1.76441	7.36589e-17	1.08867e-15	EARLY NODULIN LIKE PROTEIN 19	7	699881	700826	-	858	protein_coding	Cupredoxin domain containing protein	Cu_bind_like
Os05g0585800	328.749	261.046	283.093	129.29	101.943	81.9083	290.963	104.38	1.48112	7.58135e-17	1.11986e-15	OsSTA161	5	29154625	29156888	+	2264	protein_coding	Protein of unknown function DUF1221 domain containing protein	Pkinase_Tyr
Os06g0220900	26.3811	17.2677	21.3847	108.405	123.508	115.801	21.6778	115.905	-2.41866	7.80679e-17	1.15118e-15	-	6	6233176	6233477	+	302	protein_coding	Conserved hypothetical protein	-
Os07g0628700	261.782	245.81	262.726	80.5577	60.7737	111.094	256.773	84.1418	1.60715	7.89509e-17	1.16286e-15	-	7	26052222	26055831	-	2365	protein_coding	Similar to Receptor protein kinase	Pkinase
Os01g0870400	201.917	218.385	173.114	63.6505	28.4264	57.43	197.805	49.8356	1.98845	7.98819e-17	1.17522e-15	-	1	37739465	37742721	-	2475	protein_coding	Similar to S-domain class receptor-like kinase3	Pkinase
Os03g0723000	25.3664	19.2991	25.458	112.383	117.626	125.216	23.3745	118.409	-2.34111	8.55058e-17	1.25599e-15	SCARECROW-LIKE7, SCARECROW-LIKE 7	3	29370719	29372888	+	2170	protein_coding	GRAS transcription factor domain containing protein	GRAS
Os10g0561800	194.814	176.74	150.711	392.843	423.455	353.053	174.088	389.784	-1.16239	8.55186e-17	1.25599e-15	HOMEOBOX GENE 1	10	22152670	22154159	+	1307	protein_coding	Similar to homeodomain leucine zipper protein hox1	HD-ZIP_N
Os01g0907200	117.7	134.078	134.418	34.8089	23.5253	24.4783	128.732	27.6042	2.22357	9.49007e-17	1.38901e-15	-	1	39483848	39484629	+	591	protein_coding	Similar to BCL-2 binding anthanogene-1	ubiquitin
Os06g0146600	33.4837	48.7557	48.8793	178.023	165.657	148.753	43.7063	164.144	-1.9087	1.15844e-16	1.68976e-15	-	6	2441703	2442549	-	748	protein_coding	Hypothetical protein	-
Os01g0275900	43.6303	40.6298	46.8427	166.088	162.717	146.87	43.7009	158.558	-1.85894	1.20056e-16	1.74623e-15	-	1	9644443	9647828	-	2016	protein_coding	Hypothetical conserved gene	-
Os06g0133500	269.899	248.857	226.067	488.319	454.822	554.529	248.274	499.223	-1.00816	1.35527e-16	1.96567e-15	-	6	1785455	1785802	-	348	protein_coding	Conserved hypothetical protein	-
Os10g0543500	44.6449	48.7557	31.5679	202.886	126.448	201.476	41.6562	176.937	-2.08673	1.37703e-16	1.99612e-15	-	10	21224757	21226937	+	1471	protein_coding	Six-bladed beta-propeller, TolB-like domain containing protein	Str_synth
Os11g0699532	36.5277	50.7872	41.7511	180.012	162.717	143.104	43.022	161.944	-1.91176	1.43822e-16	2.07893e-15	-	11	28604659	28605559	+	815	protein_coding	Hypothetical gene	-
Os11g0156401	105.524	117.826	110.997	269.52	278.383	269.262	111.449	272.388	-1.28925	1.45923e-16	2.10692e-15	OVATE family protein 26, ovate family protein 29, OVATE-domain containing protein 29	11	2665216	2666529	-	1314	protein_coding	Protein of unknown function DUF623, plant domain containing protein	-
Os03g0785900	223.225	205.18	223.012	442.57	510.695	402.01	217.139	451.758	-1.05654	1.71718e-16	2.47102e-15	TAU GLUTATHIONE S-TRANSFERASE 1	3	32619263	32620205	-	943	protein_coding	Similar to Glutathione-S-transferase	-
Os01g0660200	25.3664	36.5668	28.513	143.214	129.389	126.158	30.1487	132.92	-2.14008	1.74165e-16	2.50343e-15	C10728, OsChib3a	1	26885484	26886719	+	1236	protein_coding	Acidic class III chitinase OsChib3a precursor (Chitinase) (EC 3.2.1.14)	-
Os01g0690800	79.1433	47.74	68.2274	185.979	242.115	214.656	65.0369	214.25	-1.72011	1.75204e-16	2.51696e-15	-	1	28524105	28534387	+	2691	protein_coding	Protein kinase, core domain containing protein	Pkinase_Tyr
Os09g0417800	45.6596	26.4094	51.9343	175.039	168.598	151.577	41.3344	165.071	-1.99744	1.9009e-16	2.72928e-15	WRKY GENE 62	9	14992918	14994888	-	1348	protein_coding	WRKY transcription factor, Transcriptional repressor, Pathogen defens	WRKY
Os03g0352450	179.594	194.007	214.865	70.6123	58.8132	62.1373	196.156	63.8543	1.61969	1.92152e-16	2.75733e-15	-	3	13236508	13239580	+	1555	protein_coding	Hypothetical conserved gene	-
Os04g0286300	95.3778	86.3383	134.418	310.296	252.897	310.687	105.378	291.293	-1.46718	2.23839e-16	3.20306e-15	WALL-ASSOCIATED KINASE GENE 33	4	12364431	12369638	+	2968	protein_coding	Conserved hypothetical protein	Pkinase
Os01g0757200	52.7622	63.9919	66.1908	222.777	167.618	200.534	60.9816	196.976	-1.69154	2.2868e-16	3.27052e-15	GIBBERELLIN 2-OXIDASE 3	1	31795105	31797640	+	1748	protein_coding	GA 2-oxidase3, GA metabolis	2OG-FeII_Oxy
Os03g0113500	537.769	501.778	530.545	233.717	230.352	309.745	523.364	257.938	1.01937	2.31185e-16	3.3045e-15	-	3	752025	756172	-	3314	protein_coding	Conserved hypothetical protein	-
Os04g0666800	298.309	216.354	269.855	70.6123	80.3781	110.153	261.506	87.0477	1.58462	2.40923e-16	3.44178e-15	-	4	34038375	34039430	-	773	protein_coding	Similar to H1005F08.21 protein	-
Os01g0625200	198.873	204.165	172.096	52.7106	66.655	64.0203	191.711	61.1286	1.64818	2.57336e-16	3.67012e-15	-	1	24961079	24962826	+	1456	protein_coding	Similar to kinesin motor family protein	-
Os12g0113900	103.495	92.4327	127.29	22.8744	17.644	10.3562	107.739	16.9582	2.67316	2.64757e-16	3.77386e-15	-	12	692719	694583	+	1565	protein_coding	Inorganic pyrophosphatase domain containing protein	-
Os08g0478000	58.8502	75.1651	97.7587	5.96724	3.92088	0.941475	77.258	3.60986	4.43479	2.72815e-16	3.88082e-15	-	8	23575567	23576307	+	741	protein_coding	Similar to mucin-2	-
Os03g0128000	94.3632	65.0076	88.5938	0	1.96044	3.7659	82.6549	1.90878	5.41348	3.84934e-16	5.4176e-15	FASCICLIN-LIKE ARABINOGALACTAN PROTEIN 2	3	1579382	1580910	+	1529	protein_coding	FAS1 domain domain containing protein	-
Os06g0255200	385.57	356.526	355.394	165.094	164.677	187.354	365.83	172.375	1.08486	3.8705e-16	5.44439e-15	-	6	8043566	8049994	+	2788	protein_coding	Conserved hypothetical protein	-
Os03g0725200	153.213	140.173	160.895	338.143	310.73	364.351	151.427	337.741	-1.15767	4.27268e-16	5.99793e-15	-	3	29479234	29479879	+	646	protein_coding	Hypothetical protein	-
Os05g0549800	83.2019	82.2753	100.814	221.782	231.332	280.56	88.7636	244.558	-1.46293	4.3917e-16	6.15727e-15	APETALA2/ETHYLENE-RESPONSIVE ELEMENT BINDING PROTEIN 96	5	27303137	27304314	+	1178	protein_coding	Similar to DNA-binding protein RAV1	B3
Os09g0533900	314.544	310.818	313.642	117.356	122.528	157.226	313.001	132.37	1.23987	4.50712e-16	6.31219e-15	glycoside hydrolase OsGH9B5	9	20976449	20980651	-	2131	protein_coding	Similar to CEL5=CELLULASE 5 (Fragment)	-
Os01g0194600	96.3925	94.4642	93.6854	230.733	248.976	247.608	94.8474	242.439	-1.35411	4.71572e-16	6.59352e-15	GLUTAREDOXIN 2	1	5085833	5086504	+	672	protein_coding	Thioredoxin fold domain containing protein	-
Os02g0661100	63.9234	62.9761	56.0076	192.941	196.044	173.231	60.9691	187.405	-1.61958	4.80972e-16	6.71031e-15	TREHALOSE-6-PHOSPHATE PHOSHPHATASE 1	2	26767607	26771623	-	1768	protein_coding	Similar to Trehalose-6-phosphate phosphatase	-
Os08g0202400	109.583	99.5429	68.2274	272.504	246.035	252.315	92.4511	256.951	-1.47442	5.21406e-16	7.2547e-15	-	8	5964506	5968143	-	3101	protein_coding	Disease resistance protein domain containing protein	NB-ARC
Os04g0231800	87.2606	79.2281	57.0259	185.979	251.917	272.086	74.5048	236.661	-1.66797	5.28106e-16	7.34393e-15	-	4	8811012	8815165	-	913	protein_coding	Conserved hypothetical protein	-
Os02g0236600	115.671	72.1178	79.4289	2.98362	0	1.88295	89.0726	1.62219	5.7814	5.59817e-16	7.77648e-15	class III peroxidase 27	2	7751287	7753674	+	1533	protein_coding	Peroxidase P7 (EC 1.11.1.7) (TP7)	-
Os05g0199100	140.023	98.5272	105.905	25.858	20.5846	17.888	114.818	21.4436	2.42333	5.66868e-16	7.87017e-15	-	5	6165002	6166269	-	1268	protein_coding	Similar to NDR1/HIN1-Like protein 2	-
Os05g0181700	59.8648	69.0706	53.9709	186.973	172.519	215.598	60.9688	191.697	-1.65316	6.20238e-16	8.58325e-15	-	5	4926710	4927411	+	702	protein_coding	Conserved hypothetical protein	-
Os07g0175500	67.9821	86.3383	68.2274	1.98908	0.980221	4.70737	74.1826	2.55889	4.84224	6.36308e-16	8.7914e-15	GPI-anchored non-specific lipid transfer protein 17, type G nsLTP 17, type G non-specific lipid transfer protein 17	7	3976534	3977701	+	634	protein_coding	Similar to lipid binding protein	-
Os01g0975000	33.4837	17.2677	28.513	115.367	123.508	144.046	26.4214	127.64	-2.27285	6.42031e-16	8.86093e-15	DUF966-stress repressive gene 3	1	43078802	43080400	-	1495	protein_coding	Protein of unknown function DUF966 family protein	-
Os07g0251200	58.8502	50.7872	45.8244	174.044	183.301	158.168	51.8206	171.838	-1.72899	6.70781e-16	9.24776e-15	-	7	8406702	8407084	-	383	protein_coding	Conserved hypothetical protein	-
Os06g0181100	290.192	314.881	272.91	120.339	107.824	137.455	292.661	121.873	1.26284	7.14565e-16	9.83553e-15	-	6	4008139	4009941	+	1803	protein_coding	Octicosapeptide/Phox/Bem1p domain containing protein	-
Os05g0496100	357.16	296.597	340.119	163.104	106.844	132.748	331.292	134.232	1.30397	7.66207e-16	1.05238e-14	-	5	24377113	24377979	-	651	protein_coding	Translation initiation factor eIF3 subunit domain containing protein	-
Os04g0403900	947.69	834.942	815.674	1687.73	1930.05	2315.09	866.102	1977.62	-1.19129	8.10882e-16	1.11195e-14	-	4	20046002	20046917	-	683	protein_coding	Similar to H0502B11.1 protein	-
Os12g0198200	86.2459	89.3855	123.217	273.498	272.501	244.783	99.616	263.594	-1.40369	8.48051e-16	1.1592e-14	protein phosphatase 2C77, protein phosphatase 2C 77, protein phosphatase 129	12	5076473	5080820	-	918	protein_coding	Similar to Protein phosphatase 2C	-
Os06g0316300	37.5423	51.803	43.7877	159.126	148.013	164.758	44.3777	157.299	-1.82582	8.81023e-16	1.20363e-14	-	6	12212221	12213070	+	704	protein_coding	Glycine rich family protein	-
Os01g0162200	12.1759	5.07872	9.16488	97.4649	69.5957	84.7327	8.8065	83.9311	-3.2523	8.83669e-16	1.2066e-14	-	1	3251426	3252724	+	1299	protein_coding	Leucine-rich repeat domain containing protein	-
Os05g0133100	123.788	91.417	102.85	289.411	243.095	282.442	106.019	271.649	-1.35744	8.92016e-16	1.2167e-14	OsGlnB	5	1924276	1927242	-	901	protein_coding	Similar to PII protein (Fragment)	-
Os02g0783700	206.99	242.763	197.554	81.5522	71.5561	77.2009	215.769	76.7698	1.49104	9.42919e-16	1.28408e-14	-	2	33260120	33264235	-	1767	protein_coding	Similar to Lysine ketoglutarate reductase/saccharopine dehydrogenase	-
Os06g0129100	42.6156	36.5668	43.7877	132.274	164.677	156.285	40.9901	151.079	-1.88231	1.02285e-15	1.39072e-14	-	6	1539031	1542210	+	1500	protein_coding	Short-chain dehydrogenase/reductase SDR family protein	adh_short
Os11g0170900	0	5.07872	2.03664	77.5741	73.5166	79.0839	2.37179	76.7248	-5.01603	1.0428e-15	1.4171e-14	BURP domain-containing protein 17	11	3463917	3467995	-	2086	protein_coding	Similar to BURP domain-containing protein 17	-
Os07g0463600	106.539	87.354	71.2824	249.629	259.758	222.188	88.3918	243.859	-1.46355	1.04982e-15	1.42588e-14	-	7	16315081	16318851	-	1149	protein_coding	O-methyltransferase, family 2 domain containing protein	-
Os04g0661100	88.2752	76.1808	70.2641	10.9399	6.86154	6.59032	78.24	8.1306	3.27072	1.15681e-15	1.56704e-14	-	4	33733561	33734332	-	521	protein_coding	Similar to H0112G12.8 protein	HMA
Os01g0197700	18.2638	38.5983	51.9343	309.302	384.247	289.033	36.2655	327.527	-3.17506	1.25668e-15	1.70143e-14	GRAIN NUMBER 1A	1	5270449	5275585	-	2147	protein_coding	Cytokinin oxidase/dehydrogenase, Regulation of grain productio	FAD_binding_4
Os11g0480000	140.023	124.937	113.033	26.8526	32.3473	29.1857	125.998	29.4619	2.09628	1.28293e-15	1.73605e-14	-	11	16807647	16826653	+	2789	protein_coding	NB-ARC domain containing protein	NB-ARC
Os01g0350100	219.166	286.44	288.184	97.4649	103.903	105.445	264.597	102.271	1.37099	1.31488e-15	1.77647e-14	-	1	13978048	13979525	-	1478	protein_coding	Hypothetical protein	p450
Os04g0390700	111.612	70.0864	97.7587	8.95085	16.6638	11.2977	93.1525	12.3041	2.92028	1.37498e-15	1.85279e-14	endosperm-specific gene 62	4	19233125	19235143	+	1322	protein_coding	Short-chain dehydrogenase/reductase SDR domain containing protein	adh_short
Os07g0171200	332.808	369.731	358.449	185.979	154.875	148.753	353.662	163.202	1.11672	1.51869e-15	2.04322e-14	GalT	7	3762449	3766394	-	1084	protein_coding	Similar to Galactose-1-phosphate uridyl transferase-like protein	-
Os03g0115700	68.9967	69.0706	81.4656	0.994539	0.980221	4.70737	73.1776	2.22738	5.01587	1.73042e-15	2.31593e-14	-	3	884706	886943	-	1471	protein_coding	Short-chain dehydrogenase/reductase SDR family protein	adh_short
Os05g0557100	330.778	290.503	327.899	156.143	115.666	136.514	316.393	136.108	1.21734	1.76922e-15	2.36538e-14	-	5	27702122	27705541	-	1830	protein_coding	Peptidase A1 domain containing protein	-
Os03g0187400	25.3664	45.7085	40.7328	143.214	136.251	168.524	37.2692	149.329	-2.00308	1.85232e-15	2.47262e-14	-	3	4573148	4575550	+	1115	protein_coding	Zinc finger, FYVE/PHD-type domain containing protein	-
Os07g0661700	97.4071	76.1808	68.2274	249.629	200.945	236.31	80.6051	228.962	-1.50604	2.01128e-15	2.67368e-14	-	7	27922243	27924569	-	746	protein_coding	Conserved hypothetical protein	-
Os03g0327751	180.609	139.157	141.546	28.8416	38.2286	49.8982	153.771	38.9895	1.97632	2.0491e-15	2.72113e-14	-	3	11962924	11963397	+	474	protein_coding	Conserved hypothetical protein	-
Os09g0533600	38.557	39.614	21.3847	131.279	133.31	157.226	33.1852	140.605	-2.08328	2.05341e-15	2.72404e-14	BROAD-SPECTRUM RESISTANCE 1	9	20962267	20967452	-	1439	protein_coding	Similar to Avr9/Cf-9 induced kinase 1	Pkinase_Tyr
Os01g0763700	224.239	306.755	236.25	471.412	530.299	548.88	255.748	516.864	-1.01537	2.25629e-15	2.98084e-14	-	1	32137366	32139052	+	681	protein_coding	Similar to CRR7 (CHLORORESPIRATORY REDUCTION 7)	-
Os06g0530600	34.4984	35.551	56.0076	137.246	157.816	204.3	42.019	166.454	-1.98714	2.28724e-15	3.01861e-14	VQ motif-containing protein 22	6	19780992	19781426	+	435	protein_coding	VQ domain containing protein	-
Os10g0503300	8.11726	4.06298	8.14656	53.7051	95.0814	93.206	6.7756	80.6642	-3.57443	2.40695e-15	3.17333e-14	-	10	19214959	19215235	+	277	protein_coding	Similar to 10-deacetylbaccatin III 10-O-acetyltransferase	-
Os03g0633100	402.819	393.093	417.511	183.99	194.084	225.013	404.474	201.029	1.00755	2.89185e-15	3.79119e-14	F-box protein 156	3	24189817	24190437	+	621	protein_coding	Similar to Leucine Rich Repeat family protein, expressed	F-box
Os03g0187600	168.433	212.291	189.407	385.881	403.851	379.414	190.044	389.716	-1.03601	3.15394e-15	4.12215e-14	-	3	4592489	4594797	+	1134	protein_coding	GRAM domain containing protein	GRAM
Os01g0816100	127.847	100.559	66.1908	311.291	248.976	292.799	98.1988	284.355	-1.53372	3.27631e-15	4.27772e-14	NAC DOMAIN-CONTAINING PROTEIN 4	1	34692912	34694391	-	1282	protein_coding	Similar to NAC domain protein	NAM
Os03g0695425	187.712	160.488	186.352	348.089	400.91	365.292	178.184	371.43	-1.05976	4.06514e-15	5.28881e-14	-	3	27851068	27852859	-	1792	protein_coding	Conserved hypothetical protein	-
Os04g0675800	404.848	369.731	406.31	146.197	211.728	187.354	393.63	181.759	1.11414	4.38977e-15	5.69959e-14	F-box protein 238	4	34505859	34513140	-	3360	protein_coding	Similar to H0103C06.10 protein	F-box
Os12g0113700	91.3192	61.9604	59.0625	1.98908	0.980221	5.64885	70.7807	2.87272	4.60585	4.55213e-15	5.9074e-14	-	12	690489	695233	-	647	protein_coding	Similar to Zinc finger, C3HC4 type family protein, expressed	-
Os03g0197175	58.8502	49.7715	92.6671	211.837	198.005	233.486	67.0962	214.442	-1.67679	4.68941e-15	6.07325e-14	-	3	5112590	5113777	-	1188	protein_coding	Hypothetical gene	Sugar_tr
Os03g0159600	355.13	376.841	329.936	154.154	184.281	119.567	353.969	152.667	1.21467	4.91737e-15	6.36207e-14	LATE EMBRYOGENESIS ABUNDANT PROTEIN 30	3	3184496	3185936	-	1270	protein_coding	Similar to Rab28 protein	-
Os04g0652600	186.697	220.417	236.25	91.4976	59.7935	64.0203	214.455	71.7705	1.58078	5.35932e-15	6.91641e-14	-	4	33245194	33251252	+	1823	protein_coding	Similar to OSIGBa0113E10.15 protein	-
Os01g0764900	194.814	177.755	159.876	325.214	408.752	436.844	177.482	390.27	-1.13738	5.67946e-15	7.31851e-14	-	1	32226157	32229661	-	1614	protein_coding	Similar to Formamidase	FmdA_AmdA
Os11g0649700	5.07329	2.03149	0	51.716	99.9825	80.0254	2.36826	77.2413	-5.02637	5.713e-15	7.35804e-14	-	11	25895922	25897219	-	866	protein_coding	Uncharacterised protein family UPF0497, trans-membrane plant subgroup domain containing protein	-
Os11g0576900	453.552	493.652	400.2	244.657	192.123	226.895	449.134	221.225	1.02174	5.74675e-15	7.39779e-14	-	11	21730871	21732981	-	1988	protein_coding	Similar to HAT family dimerisation domain containing protein, expressed	DUF295
Os03g0160600	33.4837	38.5983	48.8793	137.246	148.994	151.577	40.3204	145.939	-1.8562	6.20662e-15	7.9618e-14	-	3	3229040	3233510	-	2980	protein_coding	Similar to type I inositol-1,4,5-trisphosphate 5-phosphatase CVP2	Exo_endo_phos
Os01g0183600	391.658	309.802	404.273	158.132	181.341	167.583	368.578	169.018	1.12467	6.88845e-15	8.8056e-14	P-450 96E1	1	4421318	4423105	+	1788	protein_coding	Cytochrome P450 family protein	p450
Os02g0584800	84.2166	61.9604	50.916	202.886	204.866	190.178	65.6977	199.31	-1.60072	6.90758e-15	8.82567e-14	-	2	22553380	22554242	-	716	protein_coding	Heavy metal transport/detoxification protein domain containing protein	HMA
Os10g0521900	30.4397	46.7242	40.7328	151.17	146.053	135.572	39.2989	144.265	-1.87593	7.66435e-15	9.76339e-14	Rhomboid 17, RHOMBOID 17	10	20207343	20209484	+	1241	protein_coding	Similar to Membrane protein	Rhomboid
Os10g0475000	186.697	195.023	163.949	365.99	377.385	364.351	181.89	369.242	-1.0214	8.13326e-15	1.0335e-13	-	10	17684668	17688595	-	3928	protein_coding	Conserved hypothetical protein	-
Os05g0142400	107.554	119.858	128.308	26.8526	29.4066	29.1857	118.573	28.4816	2.05717	1.08314e-14	1.3678e-13	-	5	2464329	2465034	-	706	protein_coding	Conserved hypothetical protein	-
Os01g0389700	8.11726	5.07872	6.10992	68.6232	69.5957	72.4936	6.4353	70.2375	-3.44817	1.08334e-14	1.3678e-13	-	1	16435858	16436778	+	921	protein_coding	Protein of unknown function DUF679 family protein	-
Os12g0609600	81.1726	80.2438	76.374	2.98362	5.88132	15.0636	79.2635	7.97618	3.29888	1.11631e-14	1.40804e-13	SMALL AUXIN-UP RNA 57	12	25744009	25745100	-	1092	protein_coding	Auxin responsive SAUR protein domain containing protein	-
Os07g0484800	84.2166	52.8187	73.319	195.924	213.688	202.417	70.1181	204.01	-1.54078	1.15955e-14	1.45899e-13	-	7	17787901	17801227	-	806	protein_coding	Similar to Adenine phosphoribosyltransferase (EC 2.4.2.7)-like protein	Pribosyltran
Os02g0652000	109.583	130.015	85.5389	290.405	334.255	237.252	108.379	287.304	-1.40585	1.34229e-14	1.67822e-13	CYCLIN-U4-4	2	26275400	26277684	-	994	protein_coding	PREG-like protein	-
Os07g0176400	71.026	72.1178	77.3923	183.99	210.747	205.242	73.5121	199.993	-1.44418	1.50027e-14	1.87027e-13	-	7	4029711	4030679	+	969	protein_coding	Hypothetical protein	-
Os07g0648266	448.479	353.479	428.713	192.941	192.123	217.481	410.223	200.848	1.02966	1.61039e-14	2.00462e-13	Mediator 12_1	7	27073219	27078777	+	3468	protein_coding	Similar to 2-oxo acid dehydrogenase, lipoyl-binding site	-
Os11g0432800	168.433	229.558	223.012	438.592	388.167	463.206	207.001	429.988	-1.05497	1.65485e-14	2.05897e-13	-	11	13969460	13971406	-	1523	protein_coding	Similar to OSIGBa0153E02-OSIGBa0093I20.13 protein	-
Os01g0922000	110.598	124.937	95.722	278.471	257.798	254.198	110.419	263.489	-1.25445	1.66439e-14	2.06984e-13	-	1	40275511	40278116	-	2606	protein_coding	Hypothetical protein	Exo70
Os01g0123700	248.591	254.952	334.009	113.377	123.508	96.0304	279.184	110.972	1.33196	1.68234e-14	2.09013e-13	-	1	1333752	1334769	-	909	protein_coding	Zinc finger, RING-type domain containing protein	-
Os02g0134200	88.2752	55.8659	62.1175	222.777	188.202	200.534	68.7529	203.838	-1.56763	1.75753e-14	2.18038e-13	STRESS_TOLERANCE AND GRAIN_LENGTH	2	1799750	1800811	-	1062	protein_coding	DUF1645 family protein, Regulation of stress-tolerance and grain lengt	-
Os10g0576600	163.36	182.834	201.627	373.947	388.167	353.053	182.607	371.722	-1.02532	1.8138e-14	2.24692e-13	-	10	22964272	22965575	-	1304	protein_coding	Tetratricopeptide-like helical domain containing protein	-
Os12g0516800	86.2459	79.2281	79.4289	8.95085	16.6638	7.5318	81.6343	11.0488	2.88836	1.88287e-14	2.33135e-13	trichome birefringence-like 33	12	20080391	20083271	-	2404	protein_coding	Hypothetical conserved gene	-
Os02g0589700	61.8941	45.7085	61.0992	198.908	172.519	157.226	56.2339	176.218	-1.64726	1.92592e-14	2.38236e-13	-	2	22757091	22758212	-	978	protein_coding	Lecithin:cholesterol/phospholipid:diacylglycerol acyltransferase domain containing protein	-
Os10g0503250	25.3664	31.4881	17.3114	135.257	102.923	110.153	24.722	116.111	-2.23104	2.13041e-14	2.62392e-13	-	10	19213699	19214691	-	993	protein_coding	Hypothetical protein	-
Os02g0165100	64.9381	70.0864	45.8244	192.941	178.4	176.056	60.2829	182.466	-1.59743	2.40353e-14	2.9504e-13	RECEPTOR-LIKE CYTOPLASMIC KINASE 63	2	3504423	3508658	+	1735	protein_coding	Protein kinase, core domain containing protein	Pkinase
Os01g0597800	6.08795	8.12595	2.03664	80.5577	66.655	59.3129	5.41685	68.8419	-3.66649	3.34514e-14	4.06731e-13	-	1	23456074	23458035	+	1962	protein_coding	UDP-glucuronosyl/UDP-glucosyltransferase family protein	UDPGT
Os01g0693900	172.492	180.802	154.785	363.007	434.238	314.453	169.36	370.566	-1.12909	3.38915e-14	4.11886e-13	-	1	28657603	28660499	-	1272	protein_coding	Peptidyl-tRNA hydrolase family protein	-
Os02g0620400	32.469	30.4723	25.458	109.399	126.448	120.509	29.4665	118.786	-2.01128	4.24077e-14	5.12228e-13	-	2	24676466	24677324	+	762	protein_coding	RmlC-like jelly roll fold domain containing protein	Cupin_3
Os06g0713400	32.469	33.5196	51.9343	142.219	129.389	165.7	39.3076	145.769	-1.89156	4.35652e-14	5.25714e-13	F-box protein 328	6	30225297	30230658	-	2156	protein_coding	Cyclin-like F-box domain containing protein	-
Os01g0958800	149.155	137.125	161.913	333.171	325.433	294.682	149.398	317.762	-1.08842	4.68987e-14	5.64877e-13	-	1	42265023	42268466	-	1245	protein_coding	Conserved hypothetical protein	-
Os04g0627900	29.4251	16.2519	38.6961	124.317	115.666	135.572	28.1244	125.185	-2.15467	4.73326e-14	5.69836e-13	UNP1	4	31957711	31958630	-	920	protein_coding	Translation initiation factor SUI1 domain containing protein	SUI1
Os01g0628700	226.269	219.401	217.92	374.941	453.842	547.938	221.197	458.907	-1.05369	4.86203e-14	5.85063e-13	-	1	25114083	25118356	+	2046	protein_coding	Cytochrome P450	p450
Os02g0586900	399.775	453.022	355.394	186.973	186.242	219.364	402.73	197.526	1.02695	4.88299e-14	5.87311e-13	endosperm-specific gene 40	2	22622384	22623161	+	696	protein_coding	Hypothetical conserved gene	-
Os04g0688600	31.4544	27.4251	25.458	123.323	99.0023	131.806	28.1125	118.044	-2.07034	5.00205e-14	6.01066e-13	class III peroxidase 63	4	35221653	35223996	-	2254	protein_coding	Peroxidase (EC 1.11.1.7)	-
Os06g0202900	87.2606	132.047	115.07	266.537	295.046	256.081	111.459	272.555	-1.28989	5.25077e-14	6.29479e-13	RECEPTOR-LIKE CYTOPLASMIC KINASE 203	6	5196777	5199383	-	1608	protein_coding	Serine/threonine protein kinase domain containing protein	Pkinase_Tyr
Os01g0636400	239.459	225.495	254.58	104.427	92.1407	104.504	239.845	100.357	1.25672	5.2685e-14	6.31309e-13	-	1	25501902	25504409	-	1310	protein_coding	Alpha/beta hydrolase family protein	Abhydrolase_1
Os08g0344600	226.269	237.684	243.378	110.394	94.1012	78.1424	235.777	94.2125	1.32525	5.34623e-14	6.40324e-13	PPT2	8	15592259	15599090	+	1591	protein_coding	Similar to Triose phosphate/phosphate translocator, non-green plastid, chloroplast precursor (CTPT)	-
Os10g0210500	20.2932	12.1889	9.16488	105.421	79.3979	83.7913	13.8823	89.5368	-2.6884	5.72529e-14	6.85085e-13	USUALLY MULTIPLE ACIDS MOVE IN AND OUT TRANSPORTER 15	10	7810692	7817132	-	2882	protein_coding	Protein of unknown function DUF6, transmembrane domain containing protein	DUF6
Os06g0314300	219.166	239.716	269.855	90.5031	94.1012	111.094	242.912	98.5661	1.30001	5.79746e-14	6.93397e-13	-	6	12062651	12065269	+	2437	protein_coding	Conserved hypothetical protein	-
Os10g0472900	72.0407	67.0391	50.916	3.97816	5.88132	3.7659	63.3319	4.54179	3.80352	6.11339e-14	7.30843e-13	-	10	17564167	17571455	+	3443	protein_coding	Thiolase-like, subgroup domain containing protein	-
Os07g0688700	128.862	165.566	148.675	0	0.980221	0.941475	147.701	0.640565	7.83346	6.6671e-14	7.95924e-13	-	7	29268639	29269922	-	1284	protein_coding	Hypothetical protein	-
Os04g0632100	180.609	157.44	161.913	329.193	347.978	337.048	166.654	338.073	-1.02048	6.76228e-14	8.06535e-13	RECEPTOR-LIKE CYTOPLASMIC KINASE 163	4	32178831	32182153	-	2564	protein_coding	S-locus receptor-like kinase RLK13	Pkinase
Os02g0211000	15.2199	13.2047	9.16488	89.5085	81.3583	75.318	12.5298	82.0616	-2.71063	6.95263e-14	8.26931e-13	ABC TRANSPORTER A FAMILY MEMBER 1	2	6197725	6204381	+	2898	protein_coding	Conserved hypothetical protein	ABC_tran
Os01g0307624	107.554	123.921	90.6304	264.547	251.917	249.491	107.368	255.318	-1.2495	7.197e-14	8.55202e-13	-	1	11502003	11504425	-	2423	protein_coding	Conserved hypothetical protein	-
Os04g0533900	90.3045	104.622	104.887	255.597	273.482	210.89	99.9377	246.656	-1.30281	8.33405e-14	9.84386e-13	-	4	26684584	26687711	-	2934	protein_coding	Heavy metal transport/detoxification protein domain containing protein	-
Os01g0947700	102.48	113.763	108.96	248.635	249.956	247.608	108.401	248.733	-1.19821	8.40458e-14	9.92259e-13	glucanase 1	1	41677883	41681803	-	3542	protein_coding	Conserved hypothetical protein	Glyco_hydro_17
Os03g0752500	327.734	273.235	261.708	98.4594	135.27	129.924	287.559	121.218	1.24532	8.89467e-14	1.04771e-12	-	3	31023843	31024271	+	429	protein_coding	Similar to Cysteine proteinase (Fragment)	-
Os08g0107400	66.9674	57.8974	72.3007	177.028	194.084	177.939	65.7218	183.017	-1.47751	9.16462e-14	1.07753e-12	-	8	361169	366561	-	3249	protein_coding	Similar to GDP-mannose transporter	-
Os08g0265000	104.51	71.1021	81.4656	200.897	249.956	230.661	85.6925	227.172	-1.40669	1.03733e-13	1.21407e-12	-	8	10062034	10064824	+	2791	protein_coding	Hypothetical gene	-
Os08g0197500	9.13192	14.2204	6.10992	116.361	65.6748	67.7862	9.82075	83.274	-3.08275	1.1088e-13	1.29358e-12	F-box protein 425	8	5638269	5643201	+	3520	protein_coding	Cyclin-like F-box domain containing protein	-
Os05g0546400	3.04397	0	2.03664	64.6451	60.7737	83.7913	1.69354	69.7367	-5.36439	1.19626e-13	1.39245e-12	-	5	27121983	27122900	+	918	protein_coding	Hypothetical protein	-
Os11g0520500	124.803	154.393	157.84	290.405	309.75	356.819	145.679	318.991	-1.13139	1.2295e-13	1.43049e-12	-	11	18780521	18788731	+	2426	protein_coding	Conserved hypothetical protein	-
Os01g0175700	0	1.01574	6.10992	70.6123	58.8132	64.9618	2.37522	64.7958	-4.77173	1.28692e-13	1.49459e-12	EFFLUX BORON TRANSPORTER 2	1	3894296	3898729	-	2019	protein_coding	Boron (B) transporte	-
Os09g0530500	255.694	220.417	240.323	94.4812	111.745	93.206	238.811	99.8108	1.25898	1.31127e-13	1.52011e-12	-	9	20779673	20782356	+	1336	protein_coding	Hypothetical conserved gene	-
Os07g0111900	323.676	340.274	302.441	141.225	142.132	174.173	322.13	152.51	1.07753	1.36194e-13	1.57601e-12	-	7	673173	674603	+	1431	protein_coding	Flavin-containing monooxygenase FMO family protein	FMO-like
Os07g0225300	151.184	113.763	123.217	279.466	335.235	273.969	129.388	296.223	-1.19472	1.36998e-13	1.58459e-12	NAC DOMAIN-CONTAINING PROTEIN 3	7	6968003	6969254	+	1252	protein_coding	OsNAC3 protein	NAM
Os11g0297800	25.3664	16.2519	6.10992	109.399	82.3385	109.211	15.9094	100.316	-2.6562	1.39831e-13	1.61663e-12	-	11	10972674	10978662	+	2714	protein_coding	Similar to Beta-D-xylosidase	Glyco_hydro_3_C
Os01g0138500	72.0407	67.0391	84.5205	181.006	202.906	211.832	74.5335	198.581	-1.41427	1.4317e-13	1.65448e-12	-	1	2059309	2062226	+	1430	protein_coding	Protein of unknown function DUF789 family protein	-
Os01g0845000	17.2492	24.3779	17.3114	91.4976	106.844	92.2645	19.6462	96.8687	-2.30163	1.44771e-13	1.67224e-12	-	1	36297008	36298858	+	1851	protein_coding	Hypothetical conserved gene	-
Os06g0109200	100.451	112.748	117.107	28.8416	29.4066	16.0051	110.102	24.7511	2.15738	1.45632e-13	1.6813e-12	-	6	543057	545777	+	1438	protein_coding	Protein of unknown function DUF6, transmembrane domain containing protein	DUF6
Os01g0626100	304.397	306.755	313.642	138.241	142.132	162.875	308.265	147.749	1.06004	1.46508e-13	1.69001e-12	-	1	24994743	24997782	+	2935	protein_coding	Armadillo-like helical domain containing protein	-
Os02g0654700	68.9967	88.3698	71.2824	226.755	181.341	205.242	76.2163	204.446	-1.42339	1.62233e-13	1.86804e-12	ETHYLENE RESPONSE FACTOR 91	2	26422187	26423485	-	1299	protein_coding	AP2/ERF family protein, Abiotic stress respons	AP2
Os01g0176400	176.55	137.125	168.023	54.6997	56.8528	41.4249	160.566	50.9925	1.65666	1.83773e-13	2.10661e-12	-	1	3938234	3939192	+	867	protein_coding	Similar to Photoreceptor-interacting protein-like	-
Os06g0184866	262.796	340.274	281.056	98.4594	148.994	118.626	294.709	122.026	1.27183	1.91857e-13	2.19732e-12	-	6	4266432	4270512	-	4081	protein_coding	Pentatricopeptide repeat domain containing protein	-
Os01g0725000	148.14	101.574	107.942	250.624	310.73	296.565	119.219	285.973	-1.26247	2.0106e-13	2.29964e-12	-	1	30236130	30236776	+	517	protein_coding	Similar to H0402C08.3 protein	-
Os11g0154900	193.8	194.007	175.151	51.716	64.6946	80.9668	187.653	65.7925	1.50959	2.04152e-13	2.33396e-12	BASIC/LEUCINE ZIPPER FACTOR 2A	11	2560816	2563634	+	1751	protein_coding	Similar to DNA-binding factor of bZIP class (Fragment)	bZIP_1
Os08g0158400	291.207	355.51	368.632	167.083	161.736	160.051	338.45	162.957	1.0546	2.0775e-13	2.37086e-12	-	8	3415483	3417216	-	1734	protein_coding	Similar to Berberine bridge enzyme-like protein	FAD_binding_4
Os01g0930500	180.609	149.314	165.986	56.6887	57.833	56.4885	165.303	57.0034	1.53607	2.08725e-13	2.38093e-12	-	1	40833605	40834861	-	1257	protein_coding	Conserved hypothetical protein	-
Os01g0133832	63.9234	68.0549	59.0625	8.95085	0	3.7659	63.6803	4.23892	3.91639	2.10006e-13	2.39448e-12	-	1	1868093	1868762	-	670	protein_coding	Hypothetical gene	LRRNT_2
Os05g0552800	40.5863	20.3149	27.4946	128.296	109.785	128.041	29.4653	122.04	-2.05024	2.1376e-13	2.43512e-12	-	5	27498776	27499586	-	811	protein_coding	Conserved hypothetical protein	-
Os04g0680400	34.4984	21.3306	24.4397	94.4812	114.686	146.87	26.7562	118.679	-2.15004	2.21094e-13	2.51531e-12	ALLANTOINASE	4	34738022	34742715	+	1900	protein_coding	Allantoinase (EC:3.5.2.5), Ureide metabolism, Nitrogen molecular senso	Amidohydro_1
Os08g0155550	356.145	325.038	357.43	136.252	121.547	195.827	346.204	151.209	1.19311	2.22084e-13	2.52545e-12	-	8	3182766	3190297	+	1698	protein_coding	Hypothetical protein	-
Os06g0555101	121.759	163.535	130.345	47.7379	27.4462	36.7175	138.546	37.3005	1.89412	2.29525e-13	2.60776e-12	-	6	21122083	21126059	+	702	protein_coding	Hypothetical gene	ABC_tran
Os02g0178800	108.568	138.141	114.052	31.8253	36.2682	24.4783	120.254	30.8573	1.9645	2.61388e-13	2.95798e-12	Glossy1-homologous gene 2	2	4355073	4362388	-	2220	protein_coding	Glossy1(GL1) homolog, Cuticular wax biosynthesis, Drought resistanc	-
Os02g0553802	260.767	260.031	256.617	125.312	118.607	108.27	259.138	117.396	1.14317	2.78071e-13	3.1426e-12	-	2	20896232	20899172	+	2845	protein_coding	Hypothetical conserved gene	-
Os09g0553700	158.287	102.59	98.777	288.416	277.402	310.687	119.885	292.169	-1.28525	2.82596e-13	3.18912e-12	-	9	21937214	21938550	-	1337	protein_coding	Similar to PRLI-interacting factor A (Fragment)	-
Os06g0165500	4.05863	11.1732	10.1832	93.4867	62.7341	64.9618	8.47167	73.7275	-3.12112	3.03649e-13	3.41961e-12	RECEPTOR-LIKE CYTOPLASMIC KINASE 198	6	3305304	3307872	-	2569	protein_coding	Similar to OSIGBa0147J19.7 protein	Pkinase
Os02g0623400	6.08795	1.01574	10.1832	69.6178	64.6946	64.0203	5.7623	66.1109	-3.52065	3.43872e-13	3.86073e-12	G1 LIKE PROTEIN 3	2	24830558	24831992	-	1079	protein_coding	Similar to G1-like protein	-
Os07g0442800	74.07	70.0864	105.905	0	0	0	83.3539	0	8.86504	3.48921e-13	3.91399e-12	-	7	14973713	14974977	-	1265	protein_coding	Conserved hypothetical protein	-
Os01g0796000	25.3664	19.2991	26.4763	92.4922	154.875	94.1475	23.714	113.838	-2.2629	3.66694e-13	4.10617e-12	-	1	33713552	33714121	+	570	protein_coding	Conserved hypothetical protein	-
Os12g0609200	78.1286	55.8659	62.1175	179.017	208.787	167.583	65.3707	185.129	-1.50142	3.74203e-13	4.18509e-12	-	12	25727713	25729355	+	1557	protein_coding	Conserved hypothetical protein	-
Os02g0705500	173.506	138.141	138.491	304.329	341.117	305.038	150.046	316.828	-1.07813	3.91998e-13	4.37615e-12	basic helix-loop-helix protein 079	2	29117082	29119291	-	1419	protein_coding	Helix-loop-helix DNA-binding domain containing protein	HLH
Os02g0578000	311.5	247.842	283.093	138.241	122.528	119.567	280.811	126.779	1.14796	4.05958e-13	4.53002e-12	-	2	22215072	22216729	-	1505	protein_coding	Hypothetical protein	UDPGT
Os01g0813800	202.932	170.645	157.84	369.969	328.374	377.531	177.139	358.625	-1.01769	4.18775e-13	4.66492e-12	BETA-GLUCOSIDASE 3	1	34605594	34611055	-	2608	protein_coding	Similar to Beta-glucosidase 3	Glyco_hydro_1
Os02g0821400	102.48	126.968	106.924	237.695	255.838	273.969	112.124	255.834	-1.19053	4.25919e-13	4.73422e-12	RECEPTOR-LIKE CYTOPLASMIC KINASE 90	2	35263294	35265393	-	1630	protein_coding	Protein kinase, core domain containing protein	Pkinase
Os01g0948900	124.803	103.606	113.033	259.575	247.996	255.14	113.814	254.237	-1.15945	4.3699e-13	4.84677e-12	NPR1-like gene 5	1	41741371	41743499	-	2129	protein_coding	Ankyrin repeat containing protein	-
Os02g0201500	205.976	203.149	235.232	76.5795	88.2199	95.089	214.785	86.6295	1.3088	4.38311e-13	4.85932e-12	-	2	5665010	5668225	-	1743	protein_coding	Hypothetical conserved gene	Mito_carr
Os05g0569500	319.617	400.203	339.1	161.115	175.46	184.529	352.974	173.701	1.02234	4.38833e-13	4.86301e-12	-	5	28346743	28347863	+	1121	protein_coding	Similar to Embryo-specific protein	-
Os05g0203900	42.6156	42.6613	28.513	146.197	128.409	125.216	37.9299	133.274	-1.81243	4.39084e-13	4.86368e-12	-	5	6468141	6476455	-	2784	protein_coding	Conserved hypothetical protein	-
Os03g0330200	169.448	220.417	170.059	68.6232	64.6946	69.6691	186.641	67.6623	1.46366	4.39399e-13	4.86507e-12	-	3	12145860	12150208	+	1691	protein_coding	2,3-bisphosphoglycerate-independent phosphoglycerate mutase (EC 5.4.2.1) (Phosphoglyceromutase) (BPG-independent PGAM) (PGAM-I)	-
Os02g0706900	63.9234	57.8974	51.9343	0	3.92088	4.70737	57.9184	2.87609	4.3164	5.01463e-13	5.53314e-12	-	2	29224218	29226240	-	1020	protein_coding	Alpha/beta hydrolase family protein	Abhydrolase_1
Os10g0329400	131.906	104.622	115.07	255.597	286.224	249.491	117.199	263.771	-1.1701	5.07156e-13	5.59355e-12	-	10	9266950	9270320	+	1294	protein_coding	Conserved hypothetical protein	-
Os01g0765200	404.848	308.786	387.98	150.175	181.341	193.002	367.205	174.84	1.06959	5.86376e-13	6.45341e-12	-	1	32241235	32244856	+	1390	protein_coding	Conserved hypothetical protein	-
Os03g0739700	194.814	174.708	137.473	402.788	319.552	356.819	168.998	359.72	-1.08958	6.73688e-13	7.39845e-12	-	3	30349191	30350948	+	1297	protein_coding	Uncharacterised protein family UPF0114 domain containing protein	-
Os04g0227000	39.5717	37.5825	44.8061	125.312	145.073	130.865	40.6534	133.75	-1.71816	7.10975e-13	7.7846e-12	-	4	8507962	8511064	+	3016	protein_coding	Leucine-rich repeat, N-terminal domain containing protein	Pkinase
Os02g0723400	67.9821	79.2281	80.4473	11.9345	15.6835	5.64885	75.8858	11.089	2.78077	7.58228e-13	8.28783e-12	IAA8	2	30064358	30066172	+	1387	protein_coding	Similar to Isoform 2 of Auxin-responsive protein IAA8	-
Os12g0222300	8.11726	5.07872	14.2565	72.6014	78.4177	64.0203	9.15082	71.6798	-2.96968	7.86782e-13	8.59627e-12	-	12	6625464	6626040	+	577	protein_coding	Conserved hypothetical protein	-
Os07g0537000	74.07	94.4642	85.5389	220.788	213.688	194.885	84.691	209.787	-1.30828	8.09371e-13	8.82803e-12	-	7	21104509	21109991	+	2342	protein_coding	Similar to Receptor protein kinase	Pkinase_Tyr
Os07g0509600	163.36	129	114.052	27.8471	27.4462	48.9567	135.47	34.75	1.95891	8.20966e-13	8.94688e-12	-	7	19403553	19405023	+	1390	protein_coding	Similar to ribosomal RNA adenine dimethylase family protein	-
Os03g0186100	88.2752	126.968	117.107	255.597	264.66	248.549	110.783	256.269	-1.20987	8.45546e-13	9.21084e-12	Uroporphyrinogen-III synthase	3	4496734	4500824	+	1160	protein_coding	Similar to Uroporphyrinogen III synthase	HEM4
Os12g0620000	97.4071	84.3068	95.722	219.793	209.767	226.895	92.4787	218.819	-1.24271	8.60265e-13	9.35133e-12	-	12	26415934	26419191	+	3150	protein_coding	Similar to Leucine Rich Repeat family protein	Pkinase
Os06g0674000	12.1759	10.1574	7.12824	79.5631	63.7143	69.6691	9.82052	70.9822	-2.85305	9.32364e-13	1.01179e-11	-	6	27967268	27972701	-	5404	protein_coding	Conserved hypothetical protein	-
Os01g0833000	245.547	198.07	174.133	67.6287	80.3781	83.7913	205.917	77.266	1.41323	9.75361e-13	1.05622e-11	-	1	35658744	35660945	+	2202	protein_coding	Pentatricopeptide repeat domain containing protein	-
Os02g0681700	167.419	150.33	154.785	284.438	343.077	337.99	157.511	321.835	-1.03125	1.03454e-12	1.11794e-11	RECEPTOR-LIKE CYTOPLASMIC KINASE 83	2	27840042	27841235	+	1194	protein_coding	Serine/threonine protein kinase-related domain containing protein	Pkinase
Os08g0464950	24.3518	23.3621	31.5679	122.328	93.121	109.211	26.4273	108.22	-2.03386	1.04758e-12	1.13155e-11	-	8	22829415	22831125	+	1401	protein_coding	Hypothetical gene	Homeobox
Os04g0112100	72.0407	57.8974	59.0625	182.995	186.242	154.402	63.0002	174.546	-1.46955	1.14996e-12	1.23849e-11	-	4	692896	695278	-	2132	protein_coding	NB-ARC domain containing protein	NB-ARC
Os07g0539200	327.734	290.503	294.294	160.121	146.053	141.221	304.177	149.132	1.02895	1.17609e-12	1.26557e-11	-	7	21232124	21235788	-	3299	protein_coding	Conserved hypothetical protein	RVT_1
Os01g0883800	6.08795	11.1732	11.2015	60.6669	76.4572	73.435	9.48755	70.1864	-2.8877	1.18644e-12	1.27617e-11	SEMIDWARF 1	1	38382385	38385469	+	1512	protein_coding	Similar to GA C20oxidase2	2OG-FeII_Oxy
Os03g0762400	147.125	159.472	154.785	49.727	42.1495	62.1373	153.794	51.3379	1.58096	1.30192e-12	1.39628e-11	class III peroxidase 51	3	31530815	31533502	+	1363	protein_coding	Similar to Peroxidase2 precursor (EC 1.11.1.7)	-
Os11g0461200	90.3045	61.9604	64.1541	8.95085	10.7824	11.2977	72.1397	10.3437	2.80042	1.315e-12	1.40914e-11	-	11	15747042	15748173	+	1132	protein_coding	UDP-glucuronosyl/UDP-glucosyltransferase domain containing protein	UDPGT
Os07g0174400	56.8208	55.8659	50.916	0.994539	3.92088	2.82442	54.5343	2.57995	4.39676	1.36254e-12	1.45704e-11	non-specific lipid transfer protein-like AGP 6, non-specific lipid transfer protein-like arabinogalactan protein 6, GPI-anchored non-specific lipid transfer protein 14, type G nsLTP 14, type G non-specific lipid transfer protein 14	7	3910661	3911056	+	396	protein_coding	Similar to Non-specific lipid-transfer protein	-
Os04g0210250	45.6596	60.9447	58.0442	156.143	147.033	176.997	54.8828	160.058	-1.54471	1.46809e-12	1.56664e-11	-	4	7423769	7427851	+	3025	protein_coding	Hypothetical gene	-
Os01g0873100	134.949	156.425	198.572	448.537	354.84	307.862	163.315	370.413	-1.18089	1.5574e-12	1.65849e-11	-	1	37866113	37866722	-	610	protein_coding	Similar to Amidophosphoribosyltransferase, chloroplast precursor (EC 2.4.2.14) (Glutamine phosphoribosylpyrophosphate amidotransferase) (ATASE) (GPAT)	-
Os01g0564300	3.04397	10.1574	6.10992	69.6178	77.4374	48.9567	6.43711	65.3373	-3.34269	1.5905e-12	1.69022e-11	FK506 binding protein 46	1	21525509	21549819	+	1590	protein_coding	Peptidyl-prolyl cis-trans isomerase, FKBP-type domain containing protein	FKBP_C
Os09g0447000	163.36	153.377	162.931	391.848	341.117	279.618	159.889	337.528	-1.07708	1.61355e-12	1.71401e-11	HOMEOBOX GENE 11	9	16675107	16675588	-	272	protein_coding	Homeodomain-related domain containing protein	-
Os11g0236200	239.459	253.936	241.342	114.372	109.785	112.977	244.912	112.378	1.12392	1.67141e-12	1.77327e-11	-	11	7261709	7262674	-	672	protein_coding	Similar to Sucrose-phosphate synthase	-
Os03g0242900	308.456	311.833	417.511	171.061	171.539	133.689	345.934	158.763	1.12467	1.7849e-12	1.89133e-11	Subtilisin 28, SUBTILISIN 28	3	7559117	7561984	-	2868	protein_coding	Similar to SBT2 protein (Subtilisin-like protease)	Peptidase_S8
Os04g0594100	159.301	153.377	129.327	42.7652	42.1495	57.43	147.335	47.4482	1.63258	1.86877e-12	1.97693e-11	myb transcription factor 58/63, transcription factor MYB58/63	4	30028840	30030685	-	1636	protein_coding	MYB transcription factor, Regulation of cellulose biosynthesis during secondary cell wall formatio	Myb_DNA-binding
Os01g0591300	92.3339	95.48	89.6121	207.859	218.589	218.422	92.4753	214.957	-1.21702	1.87386e-12	1.9815e-11	-	1	23113647	23120516	+	2991	protein_coding	Similar to Cytosolic aldehyde dehydrogenase RF2D	Aldedh
Os03g0760800	94.3632	103.606	87.5755	24.8635	14.7033	23.5369	95.1815	21.0346	2.17738	1.90187e-12	2.00946e-11	GA Stimulated Rice 1, GA-stimulated transcript-related gene 1	3	31464821	31465623	-	698	protein_coding	A member of the GAST (gibberellin (GA)-Stimulated Transcript) family, Control of seedling growth and alpha-amylase expression, Cell proliferation in meristems and panicles developmen	-
Os07g0684700	133.935	114.779	141.546	327.203	268.58	259.847	130.087	285.21	-1.13202	1.93649e-12	2.0452e-11	-	7	29029810	29031020	-	991	protein_coding	Conserved hypothetical protein	-
Os11g0652100	76.0993	60.9447	77.3923	14.9181	5.88132	9.41475	71.4788	10.0714	2.83007	1.95167e-12	2.06039e-11	-	11	26027842	26032480	-	4639	protein_coding	NB-ARC domain containing protein	-
Os04g0432000	66.9674	53.8344	41.7511	157.137	151.934	174.173	54.1843	161.081	-1.57202	1.96436e-12	2.07231e-11	STRESS/ABA-ACTIVATED PROTEIN KINASE 7	4	21414495	21419953	+	1531	protein_coding	Similar to Serine/threonine-protein kinase SAPK7	Pkinase
Os03g0251000	78.1286	72.1178	38.6961	1.98908	8.82199	1.88295	62.9809	4.23134	3.90083	1.99063e-12	2.09806e-11	-	3	7965176	7966095	-	920	protein_coding	Plant lipid transfer protein/seed storage/trypsin-alpha amylase inhibitor domain containing protein	-
Os02g0762100	43.6303	76.1808	50.916	182.001	192.123	148.753	56.909	174.292	-1.61423	2.01165e-12	2.11847e-11	-	2	32092748	32094628	-	1881	protein_coding	Similar to Regulator of ribonuclease-like protein 2	-
Os08g0520000	100.451	88.3698	99.7953	222.777	244.075	206.183	96.2054	224.345	-1.22119	2.12183e-12	2.23175e-11	BTI-1	8	25848686	25852963	-	1502	protein_coding	Mitochondrial substrate carrier family protein	Mito_carr
Os02g0204201	223.225	214.322	251.525	79.5631	105.864	104.504	229.691	96.6436	1.24781	2.2173e-12	2.33025e-11	CYCLOPHILIN 95	2	5826284	5827230	+	947	protein_coding	Hypothetical gene	-
Os04g0121800	65.9528	63.9919	69.2457	147.192	202.906	194.885	66.3968	181.661	-1.45265	2.49586e-12	2.61443e-11	-	4	1320596	1321287	+	417	protein_coding	Hypothetical conserved gene	-
Os06g0316000	105.524	138.141	96.7404	224.766	312.69	278.677	113.469	272.044	-1.26179	2.5445e-12	2.66104e-11	Os2H16, 2H16	6	12194751	12195839	+	365	protein_coding	Conserved hypothetical protein	-
Os10g0445900	10.1466	18.2834	14.2565	90.5031	79.3979	70.6106	14.2288	80.1705	-2.49372	2.81335e-12	2.93383e-11	-	10	16106220	16107411	+	607	protein_coding	Conserved hypothetical protein	-
Os03g0227700	10.1466	16.2519	20.3664	104.427	71.5561	81.9083	15.5883	85.9637	-2.46314	2.825e-12	2.94477e-11	DWARF4	3	6737549	6744486	+	1930	protein_coding	Cytochrome P450 90B2, Brassinosteroid C-22 hydroxylase, Brassinosteroids biosynthesi	p450
Os02g0247000	72.0407	74.1493	77.3923	15.9126	11.7626	11.2977	74.5274	12.991	2.52271	2.91063e-12	3.02911e-11	-	2	8299604	8306389	+	2258	protein_coding	Protein of unknown function DUF605 domain containing protein	DUF605
Os09g0385700	162.345	163.535	131.363	291.4	330.334	309.745	152.414	310.493	-1.02657	3.31569e-12	3.44088e-11	STRESS ASSOCIATED PROTEIN GENE 17	9	13155093	13155832	-	740	protein_coding	Zinc finger, AN1-type domain containing protein	zf-AN1
Os08g0231400	10.1466	15.2362	11.2015	55.6942	103.903	79.0839	12.1948	79.5605	-2.70612	3.33013e-12	3.45447e-11	GERMIN-LIKE PROTEIN 8-12	8	7994404	7995717	-	995	protein_coding	Germin-like protein 8-12, Disease resistanc	-
Os04g0254300	202.932	175.724	175.151	64.6451	84.299	60.2544	184.602	69.7328	1.40541	3.36647e-12	3.48935e-11	-	4	10068617	10075564	+	6598	protein_coding	Conserved hypothetical protein	-
Os11g0227800	0	5.07872	1.01832	48.7324	68.6154	55.547	2.03235	57.6316	-4.82563	3.38652e-12	3.50871e-11	-	11	6703146	6708873	+	3373	protein_coding	NB-ARC domain containing protein	NB-ARC
Os02g0702300	238.445	220.417	209.774	81.5522	112.725	83.7913	222.878	92.6896	1.2662	3.42939e-12	3.54883e-11	-	2	28928706	28932005	-	3300	protein_coding	Conserved hypothetical protein	-
Os01g0857900	169.448	147.283	204.682	324.22	375.425	350.229	173.804	349.958	-1.0099	4.46028e-12	4.58233e-11	OsWD40-28	1	37076493	37079538	+	1971	protein_coding	Conserved hypothetical protein	-
Os03g0607200	114.656	109.7	101.832	17.9017	17.644	38.6005	108.73	24.7154	2.13127	4.50558e-12	4.62332e-11	-	3	22816933	22817774	-	772	protein_coding	Gibberellin regulated protein family protein	-
Os05g0160600	42.6156	27.4251	31.5679	124.317	106.844	129.924	33.8695	120.362	-1.82948	4.64509e-12	4.76456e-11	-	5	3561007	3570684	-	1178	protein_coding	Peptidase cysteine/serine, trypsin-like domain containing protein	-
Os06g0700750	64.9381	57.8974	67.2091	0	0	0	63.3482	0	8.46915	4.83723e-12	4.94779e-11	-	6	29491084	29491712	-	629	protein_coding	Conserved hypothetical protein	-
Os05g0132100	200.902	252.92	223.012	102.438	97.0418	94.1475	225.612	97.8756	1.20524	4.88991e-12	4.99569e-11	long-chain acyl-CoA synthetase 1	5	1866886	1873316	-	2375	protein_coding	AMP-dependent synthetase and ligase domain containing protein	AMP-binding
Os03g0240600	3.04397	1.01574	9.16488	58.6778	63.7143	51.7811	4.4082	58.0578	-3.71995	5.085e-12	5.18468e-11	U-box containing E3 ligase induced by phosphate starvation	3	7440402	7442007	-	1606	protein_coding	U-box containing E3 ligase, Response to phosphate starvatio	U-box
Os03g0132900	60.8795	89.3855	79.4289	190.952	186.242	207.124	76.5646	194.773	-1.34739	5.29674e-12	5.392e-11	CHITINASE 11	3	1860429	1861772	+	1086	protein_coding	Similar to Chitinase 11	-
Os03g0146200	25.3664	17.2677	35.6412	104.427	125.468	96.0304	26.0918	108.642	-2.05778	5.4095e-12	5.50241e-11	-	3	2562873	2564200	+	1023	protein_coding	Conserved hypothetical protein	-
Os05g0494800	249.606	248.857	273.928	122.328	123.508	122.392	257.464	122.743	1.06872	5.41314e-12	5.50393e-11	-	5	24301347	24302448	+	625	protein_coding	Hypothetical protein	-
Os02g0751300	71.026	88.3698	75.3557	19.8908	7.84177	12.2392	78.2505	13.3239	2.55692	5.42425e-12	5.51304e-11	-	2	31575903	31577560	+	773	protein_coding	Protein of unknown function DUF581 family protein	-
Os04g0683850	55.8062	68.0549	52.9526	185.979	183.301	136.514	58.9379	168.598	-1.51541	5.47907e-12	5.56215e-11	-	4	34920628	34922213	+	663	protein_coding	Similar to Glutathione peroxidase	GSHPx
Os06g0560000	79.1433	79.2281	60.0809	6.96178	10.7824	16.0051	72.8174	11.2498	2.68804	5.54101e-12	5.6228e-11	-	6	21397006	21399317	+	1931	protein_coding	Ferroportin1 family protein	-
Os08g0112700	77.114	69.0706	57.0259	160.121	201.925	178.88	67.7368	180.309	-1.41248	5.58738e-12	5.66761e-11	MADS BOX GENE 26	8	679358	681703	+	1162	protein_coding	MADS-box transcription factor, Regulator of both biotic and abiotic stress response	SRF-TF
Os08g0206700	335.852	309.802	343.174	126.306	168.598	183.588	329.609	159.497	1.04575	5.78523e-12	5.86366e-11	-	8	6226356	6231302	+	1897	protein_coding	DNA-binding, integrase-type domain containing protein	MBD
Os02g0805100	169.448	179.787	173.114	70.6123	57.833	73.435	174.116	67.2935	1.37089	5.83854e-12	5.91536e-11	IAA9	2	34348582	34349843	+	1011	protein_coding	Similar to Auxin-responsive protein IAA12 (Indoleacetic acid-induced protein 12) (BODENLOS protein)	-
Os01g0845950	61.8941	59.9289	64.1541	0	0	0	61.9924	0	8.43794	5.91507e-12	5.99052e-11	-	1	36323780	36325014	+	911	protein_coding	Conserved hypothetical protein	-
Os04g0310400	8.11726	14.2204	8.14656	73.5959	58.8132	75.318	10.1614	69.2424	-2.76871	5.92993e-12	6.0032e-11	WALL-ASSOCIATED KINASE GENE 36	4	14056535	14061026	+	1882	protein_coding	Similar to H0211A12.15 protein	Pkinase
Os06g0206900	65.9528	71.1021	52.9526	168.077	171.539	165.7	63.3358	168.438	-1.41096	6.39381e-12	6.45581e-11	-	6	5409030	5409864	+	835	protein_coding	Conserved hypothetical protein	-
Os02g0108700	60.8795	71.1021	67.2091	185.979	176.44	157.226	66.3969	173.215	-1.38287	6.41277e-12	6.47157e-11	-	2	487231	487548	+	318	protein_coding	Similar to predicted protein	Sec63
Os05g0399300	117.7	176.74	133.4	52.7106	33.3275	41.4249	142.613	42.4877	1.7479	6.46907e-12	6.52582e-11	CHITINASE 2	5	19426767	19427874	+	979	protein_coding	Similar to Chitinase	-
Os06g0601500	49.7182	72.1178	52.9526	156.143	175.46	158.168	58.2629	163.257	-1.48641	6.73221e-12	6.78327e-11	b-ZIP TRANSCRIPTION FACTOR 48	6	23773286	23776880	+	3126	protein_coding	Similar to BZIP2	-
Os11g0229400	19.2785	20.3149	29.5313	124.317	99.0023	80.0254	23.0416	101.115	-2.13288	8.02821e-12	8.05113e-11	-	11	6878726	6884768	+	3095	protein_coding	Similar to NBS-LRR protein (Fragment)	NB-ARC
Os11g0669100	3.04397	4.06298	1.01832	48.7324	60.7737	48.0152	2.70842	52.5071	-4.27611	8.18573e-12	8.19948e-11	-	11	27015358	27021340	+	2271	protein_coding	Calmodulin binding protein-like family protein	-
Os05g0576600	158.287	152.362	153.766	344.111	259.758	386.946	154.805	330.272	-1.09373	8.49708e-12	8.48484e-11	-	5	28710320	28711241	-	922	protein_coding	Conserved hypothetical protein	-
Os01g0126200	88.2752	75.1651	88.5938	225.76	183.301	199.593	84.0114	202.885	-1.27177	8.59149e-12	8.57577e-11	LOW PHOSPHATE ROOT 2	1	1437163	1445599	+	2214	protein_coding	Multicopper oxidas	-
Os01g0927000	92.3339	102.59	87.5755	19.8908	28.4264	18.8295	94.1665	22.3822	2.07408	8.85459e-12	8.82808e-11	SET DOMAIN GROUP PROTEIN 714	1	40654238	40664395	+	2357	protein_coding	Similar to SET domain-containing protein SET118	Pre-SET
Os04g0611400	30.4397	27.4251	12.2198	85.5304	104.884	130.865	23.3616	107.093	-2.1972	8.94832e-12	8.91807e-11	-	4	31003855	31007535	+	2255	protein_coding	Similar to Vacuolar sorting receptor 7 precursor (AtVSR7) (Epidermal growth factor receptor-like protein 3) (AtELP3) (BP80-like protein f) (AtBP80f)	-
Os05g0427400	1.01466	5.07872	2.03664	46.7433	53.9121	56.4885	2.71001	52.3813	-4.2731	9.26691e-12	9.22871e-11	Phenylalanine ammonia lyase	5	20953643	20955793	-	2151	protein_coding	Similar to Phenylalanine ammonia-lyase	-
Os05g0245300	44.6449	65.0076	45.8244	1.98908	3.92088	0.941475	51.8257	2.28381	4.51291	9.26722e-12	9.22871e-11	BRASSINOLIDE ENHANCED GENE 3	5	8846666	8848604	-	734	protein_coding	Uncharacterised protein family UPF0497, trans-membrane plant subgroup domain containing protein	-
Os04g0223300	170.463	211.275	184.316	72.6014	67.6352	84.7327	188.684	74.9898	1.33007	9.60282e-12	9.55179e-11	ASCORBATE PEROXIDASE 3	4	8239288	8241854	-	1060	protein_coding	Similar to Peroxisome type ascorbate peroxidase	-
Os10g0147200	18.2638	27.4251	23.4214	87.5195	88.2199	117.684	23.0368	97.8079	-2.08699	9.95948e-12	9.8912e-11	-	10	2829929	2831150	+	663	protein_coding	Similar to Thaumatin-like protein	Thaumatin
Os10g0344500	92.3339	48.7557	104.887	290.405	236.233	193.944	81.9922	240.194	-1.5501	1.04001e-11	1.03009e-10	-	10	10243221	10252736	-	1560	protein_coding	Similar to cDNA clone:001-128-E01, full insert sequence	MatE
Os09g0491772	341.94	300.66	263.745	150.175	150.954	144.046	302.115	148.392	1.02597	1.04201e-11	1.03167e-10	58.7 KDA CLASS I HEAT SHOCK PROTEIN	9	18987999	18991156	-	2362	protein_coding	Similar to Heat shock protein 70 (Hsc70-5)	HSP70
Os09g0427300	83.2019	72.1178	57.0259	177.028	170.558	208.066	70.7819	185.217	-1.38819	1.0471e-11	1.03631e-10	-	9	15521970	15523890	-	1732	protein_coding	Similar to amino acid carrier	-
Os09g0433000	149.155	125.952	153.766	48.7324	49.9913	49.8982	142.958	49.5406	1.52877	1.04788e-11	1.03668e-10	-	9	15896393	15897948	-	1556	protein_coding	Glycosyl transferase, family 31 protein	Galactosyl_T
Os06g0267500	71.026	74.1493	83.5022	176.033	183.301	202.417	76.2259	187.251	-1.29715	1.06881e-11	1.05616e-10	-	6	8882614	8884817	+	1502	protein_coding	Similar to NAM1 protein (Fragment)	NAM
Os01g0949750	64.9381	65.0076	72.3007	162.11	178.4	174.173	67.4155	171.561	-1.34778	1.09599e-11	1.08136e-10	TAU GLUTATHIONE S-TRANSFERASE 35	1	41841787	41842619	+	727	protein_coding	Similar to Glutathione S-transferase GST 28 (Fragment)	GST_C
Os01g0772500	132.92	151.346	131.363	50.7215	49.9913	39.5419	138.543	46.7516	1.5689	1.1656e-11	1.14607e-10	-	1	32611416	32613138	-	1550	protein_coding	Glycosyl transferase, family 14 protein	-
Os04g0227500	152.199	140.173	133.4	333.171	260.739	285.267	141.924	293.059	-1.04571	1.29181e-11	1.26483e-10	-	4	8528512	8533136	+	1088	protein_coding	DSBA oxidoreductase family protein	-
Os02g0703600	43.6303	53.8344	44.8061	155.148	134.29	129.924	47.4236	139.787	-1.55907	1.49317e-11	1.45036e-10	ABA-8'-HYDROXYLASE 1	2	28995717	28998452	+	2371	protein_coding	Similar to Abscisic acid 8'-hydroxylase 1	p450
Os03g0745000	63.9234	62.9761	97.7587	11.9345	12.7429	14.1221	74.8861	12.9332	2.53222	1.58228e-11	1.53458e-10	HEAT STRESS TRANSCRIPTION FACTOR A2A	3	30604067	30607159	-	2664	protein_coding	Similar to Heat stress transcription factor A-2a	-
Os06g0494000	49.7182	85.3225	73.319	186.973	249.956	161.934	69.4533	199.621	-1.52274	1.72112e-11	1.66045e-10	-	6	17156157	17159843	+	1193	protein_coding	Paired amphipathic helix domain containing protein	-
Os03g0722500	214.093	214.322	161.913	80.5577	74.4968	83.7913	196.776	79.6152	1.30512	1.76248e-11	1.69843e-10	-	3	29312736	29315805	+	1808	protein_coding	Glycoside hydrolase, family 17 protein	Glyco_hydro_17
Os10g0565401	144.081	146.267	168.023	49.727	58.8132	59.3129	152.79	55.951	1.44841	1.83851e-11	1.76904e-10	-	10	22353506	22354426	-	585	protein_coding	Hypothetical conserved gene	-
Os04g0688500	4.05863	4.06298	0	53.7051	62.7341	40.4834	2.7072	52.3076	-4.27022	1.91974e-11	1.84512e-10	class III peroxidase 62	4	35215245	35216755	-	1384	protein_coding	Peroxidase (EC 1.11.1.7)	-
Os04g0397800	54.7915	58.9132	50.916	0	0	0	54.8736	0	8.26198	2.04663e-11	1.96193e-10	-	4	19636918	19638406	+	1489	protein_coding	Conserved hypothetical protein	-
Os09g0268300	65.9528	39.614	54.9893	174.044	141.152	152.519	53.5187	155.905	-1.54227	2.05778e-11	1.97188e-10	-	9	5137891	5142308	+	2280	protein_coding	Similar to Hexose carrier	Sugar_tr
Os10g0513400	160.316	131.031	143.583	44.7543	52.9319	55.547	144.977	51.0777	1.50392	2.13676e-11	2.04451e-10	-	10	19804480	19806116	+	1637	protein_coding	Cytochrome P450 family protein	p450
Os05g0516700	96.3925	87.354	89.6121	210.842	192.123	219.364	91.1195	207.443	-1.1871	2.16479e-11	2.06901e-10	-	5	25624026	25624868	+	843	protein_coding	Conserved hypothetical protein	-
Os04g0562100	92.3339	78.2123	112.015	206.864	264.66	207.124	94.1871	226.216	-1.26399	2.18615e-11	2.08847e-10	lysine-histidine-like transporter 7, lysine and histidine transporter 5	4	28137735	28139899	-	1765	protein_coding	Amino acid transporter, transmembrane domain containing protein	Aa_trans
Os11g0248466	385.57	316.912	395.108	131.279	144.092	220.305	365.863	165.226	1.14482	2.28881e-11	2.18348e-10	-	11	8018666	8027072	+	1842	protein_coding	Hypothetical protein	-
Os09g0536400	197.858	273.235	219.957	89.5085	78.4177	114.86	230.35	94.262	1.28749	2.35754e-11	2.24654e-10	-	9	21098267	21101192	+	1626	protein_coding	Similar to Thaumatin-like protein 1 precursor	Thaumatin
Os02g0555832	109.583	89.3855	56.0076	224.766	196.044	257.964	84.992	226.258	-1.4128	2.43595e-11	2.31867e-10	-	2	21002133	21008409	+	2632	protein_coding	Hypothetical gene	Pkinase
Os09g0538000	46.6743	63.9919	53.9709	0.994539	4.9011	8.47327	54.879	4.78964	3.50413	2.47992e-11	2.35791e-10	RIBONUCLEASE 5	9	21165219	21167647	-	1173	protein_coding	Ribonuclease T2 family protein	Ribonuclease_T2
Os02g0523800	141.037	88.3698	144.601	254.602	325.433	282.442	124.67	287.493	-1.20553	2.58526e-11	2.45715e-10	inositol 1, 3, 4, 5, 6-pentakisphosphate 2-kinase 2, IP6 Kinase	2	19121903	19125625	+	1569	protein_coding	Inositol polyphosphate kinase, Auxin signaling, Regulation of lateral root developmen	-
Os09g0314333	111.612	144.236	109.979	223.771	294.066	295.623	121.942	271.154	-1.15344	2.70587e-11	2.56892e-10	-	9	8590518	8592972	-	1474	protein_coding	UAA transporter family protein	-
Os10g0135100	7.1026	7.11021	8.14656	67.6287	57.833	50.8396	7.45312	58.7671	-2.97846	2.70835e-11	2.57032e-10	-	10	2169099	2170542	+	1444	protein_coding	NB-ARC domain containing protein	NB-ARC
Os04g0370900	10.1466	6.09447	16.2931	78.5686	60.7737	68.7277	10.8447	69.3567	-2.67723	2.93525e-11	2.77744e-10	-	4	18042184	18049429	-	2558	protein_coding	Similar to H0607F01.5 protein	Pkinase
Os03g0580200	84.2166	123.921	105.905	242.668	226.431	235.369	104.681	234.822	-1.16558	3.09511e-11	2.92331e-10	-	3	21275422	21276198	-	777	protein_coding	Lipase, GDSL domain containing protein	-
Os06g0610800	190.756	245.81	159.876	59.6724	86.2594	77.2009	198.814	74.3776	1.41777	3.10911e-11	2.93546e-10	-	6	24348670	24353951	+	2106	protein_coding	Peptidase A1 domain containing protein	-
Os10g0575000	86.2459	86.3383	82.4839	181.006	253.877	188.295	85.0227	207.726	-1.28857	3.15583e-11	2.97737e-10	basic helix-loop-helix protein 009	10	22857127	22859748	+	2622	protein_coding	JAZ-interacting transcription factor, Positive regulator of jasmonate (JA) signaling pathway, Bacterial blight resistance, Spikelet developmen	HLH
Os11g0530600	50.7329	46.7242	49.8977	5.96724	2.94066	1.88295	49.1183	3.59695	3.78193	3.21256e-11	3.02755e-10	CHALCONE SYNTHASE	11	19277597	19281006	-	1755	protein_coding	Similar to Chalcone synthase C2 (EC 2.3.1.74) (Naringenin-chalcone synthase C2)	Chal_sti_synt_N
Os11g0547000	208.005	180.802	226.067	105.421	65.6748	59.3129	204.958	76.803	1.41849	3.32e-11	3.12307e-10	FLAVIN-BINDING, KELCH REPEAT, F BOX 1	11	20182477	20187327	-	4235	protein_coding	Autonomous floral activator, Promotion of flowerin	Kelch_2
Os11g0482901	40.5863	36.5668	54.9893	153.159	112.725	147.812	44.0475	137.899	-1.64675	3.34593e-11	3.14285e-10	-	11	16985402	16987473	-	2072	protein_coding	Hypothetical gene	p450
Os03g0626100	153.213	126.968	135.437	45.7488	36.2682	56.4885	138.539	46.1685	1.58341	3.34735e-11	3.14302e-10	-	3	23836063	23839587	+	1995	protein_coding	Zinc finger, C6HC-type domain containing protein	IBR
Os07g0553700	88.2752	96.4957	90.6304	196.919	198.005	229.72	91.8005	208.214	-1.18206	3.40749e-11	3.19626e-10	-	7	22046017	22048220	+	1102	protein_coding	Similar to Light induced protein like	-
Os04g0128700	9.13192	13.2047	16.2931	64.6451	64.6946	91.3231	12.8766	73.5542	-2.51536	3.42533e-11	3.21155e-10	-	4	1791428	1792971	-	1544	protein_coding	Thioredoxin-like fold domain containing protein	-
Os04g0445000	209.02	267.141	268.836	128.296	91.1605	109.211	248.332	109.556	1.18101	3.60874e-11	3.37118e-10	-	4	22192042	22194604	-	1646	protein_coding	Similar to Potassium channel SKOR (Stelar K(+) outward rectifying channel)	cNMP_binding
Os02g0509500	145.096	136.11	94.7037	244.657	286.224	300.331	125.303	277.071	-1.14515	3.78116e-11	3.52711e-10	-	2	18211500	18211991	+	492	protein_coding	Protein of unknown function DUF3339 domain containing protein	-
Os12g0165900	50.7329	53.8344	44.8061	154.154	119.587	155.343	49.7911	143.028	-1.52252	4.48604e-11	4.16795e-10	Nucleoporin Autopeptidase 2, NUCLEOPORIN AUTOPEPTIDASE 2	12	3338061	3344342	+	3466	protein_coding	Hypothetical conserved gene	-
Os03g0342400	93.3485	106.653	87.5755	253.608	207.807	197.71	95.8591	219.708	-1.19592	4.57417e-11	4.24522e-10	-	3	12754978	12758693	+	3716	protein_coding	Similar to H0307D04.14 protein	-
Os02g0732600	36.5277	23.3621	19.3481	111.388	106.844	90.3816	26.4126	102.871	-1.96073	4.58002e-11	4.24911e-10	R2R3-MYB	2	30539853	30541113	-	1031	protein_coding	Similar to Typical P-type R2R3 Myb protein (Fragment)	Myb_DNA-binding
Os01g0719000	278.016	233.621	236.25	127.301	112.725	116.743	249.296	118.923	1.06819	4.69636e-11	4.35075e-10	-	1	29960694	29963065	+	1435	protein_coding	Protein of unknown function DUF581 family protein	-
Os09g0456800	15.2199	24.3779	12.2198	95.4758	104.884	62.1373	17.2725	87.4989	-2.33961	4.7094e-11	4.36126e-10	HEAT STRESS TRANSCRIPTION FACTOR B1	9	17221479	17228923	+	1565	protein_coding	Similar to Heat stress transcription factor Spl7 (Heat shock transcription factor) (Heat shock factor RHSF10)	HSF_DNA-bind
Os01g0717400	97.4071	84.3068	102.85	24.8635	18.6242	29.1857	94.8547	24.2245	1.96732	4.74304e-11	4.38924e-10	-	1	29874486	29877459	+	1805	protein_coding	EGF-like, alliinase domain containing protein	-
Os02g0789700	50.7329	45.7085	54.9893	0	0	0	50.4769	0	8.14146	4.74787e-11	4.39212e-10	-	2	33552726	33556757	+	3659	protein_coding	Nucleotide-binding, alpha-beta plait domain containing protein	-
Os07g0142300	45.6596	60.9447	45.8244	0	0	0	50.8095	0	8.15096	4.75216e-11	4.39451e-10	-	7	2179636	2180493	+	858	protein_coding	Similar to Mucin-2	-
Os12g0631600	31.4544	47.74	30.5496	106.416	118.607	144.987	36.5813	123.337	-1.75419	4.81825e-11	4.45241e-10	-	12	27046194	27049741	+	1956	protein_coding	Conserved hypothetical protein	-
Os05g0142600	0	0	0	45.7488	44.1099	69.6691	0	53.176	-8.15323	4.83302e-11	4.46445e-10	-	5	2470984	2471229	-	246	protein_coding	Conserved hypothetical protein	-
Os01g0827300	45.6596	61.9604	51.9343	0	3.92088	0	53.1848	1.30696	5.35802	4.90309e-11	4.52592e-10	LACCASE 3	1	35402795	35405298	+	2022	protein_coding	Putative laccase precursor, Abiotic stress respons	-
Os03g0351700	34.4984	52.8187	35.6412	127.301	112.725	156.285	40.9861	132.104	-1.68915	4.91286e-11	4.5333e-10	-	3	13189478	13190315	+	838	protein_coding	Conserved hypothetical protein	-
Os01g0918400	291.207	299.645	287.166	173.05	117.626	136.514	292.672	142.397	1.04017	5.12336e-11	4.72584e-10	-	1	40067581	40069618	+	890	protein_coding	Conserved hypothetical protein	-
Os12g0520200	33.4837	30.4723	60.0809	130.285	125.468	158.168	41.3456	137.974	-1.73939	5.30435e-11	4.88225e-10	Phenylalanine ammonia-lyase 03, Tyrosine Aminomutase 1	12	20292893	20295400	+	2352	protein_coding	Similar to phenylalanine ammonia-lyase	-
Os10g0502400	281.06	267.141	234.214	141.225	109.785	122.392	260.805	124.467	1.06771	5.3167e-11	4.8901e-10	glutamyl-tRNA reductase	10	19159179	19162398	-	2127	protein_coding	Similar to Glutamyl-tRNA reductase 2 (EC 1.2.1.70) (GluTR) (Fragment)	-
Os01g0892800	15.2199	29.4566	21.3847	76.5795	109.785	96.9719	22.0204	94.4454	-2.10104	5.37467e-11	4.94165e-10	OsSTA40	1	38818767	38822164	+	1863	protein_coding	Similar to Ankyrin-kinase	Pkinase_Tyr
Os10g0531400	2.02932	8.12595	9.16488	60.6669	50.9715	59.3129	6.44005	56.9838	-3.14605	5.55836e-11	5.10425e-10	TAU GLUTATHIONE S-TRANSFERASE 10	10	20645931	20646880	+	950	protein_coding	Glutathione S-transferase GST 30 (EC 2.5.1.18)	-
Os03g0761500	164.375	157.44	184.316	63.6505	75.477	63.0788	168.71	67.4021	1.32402	5.6797e-11	5.20717e-10	Subtilisin 31, SUBTILISIN 31	3	31487980	31490839	-	2860	protein_coding	Similar to Subtilisin-like protease (Fragment)	Peptidase_S8
Os01g0719300	100.451	99.5429	79.4289	17.9017	28.4264	23.5369	93.141	23.2883	1.99894	5.78644e-11	5.30124e-10	SULPHATE TRANSPORTER 3;6	1	29987911	29994075	+	2806	protein_coding	Similar to Sulfate transporter 3.1 (AST12) (AtST1)	Sulfate_transp
Os06g0119800	178.58	245.81	167.004	73.5959	64.6946	89.4401	197.131	75.9102	1.37551	6.18797e-11	5.66101e-10	-	6	1078397	1079053	-	657	protein_coding	Conserved hypothetical protein	-
Os12g0229100	10.1466	9.1417	13.2382	70.6123	78.4177	51.7811	10.8421	66.937	-2.62544	6.19106e-11	5.66181e-10	-	12	7028694	7030584	-	1031	protein_coding	Hypothetical conserved gene	-
Os07g0579000	79.1433	108.685	87.5755	205.87	230.352	197.71	91.8011	211.31	-1.20256	6.45793e-11	5.89956e-10	-	7	23433375	23434851	+	1477	protein_coding	Conserved hypothetical protein	-
Os06g0202100	82.1873	87.354	60.0809	211.837	185.262	172.29	76.5407	189.796	-1.3095	6.63527e-11	6.05295e-10	-	6	5143278	5144534	+	1257	protein_coding	Conserved hypothetical protein	-
Os01g0946200	30.4397	55.8659	15.2748	131.279	130.369	144.987	33.8602	135.545	-2.00108	6.66974e-11	6.08222e-10	NAC DOMAIN-CONTAINING PROTEIN 38	1	41584367	41585285	+	919	protein_coding	No apical meristem (NAM) protein domain containing protein	NAM
Os11g0108932	39.5717	44.6927	47.861	138.241	108.804	151.577	44.0418	132.874	-1.59369	6.84524e-11	6.2334e-10	F-box protein 563	11	417575	421210	+	2535	protein_coding	Similar to Leucine Rich Repeat family protein, expressed	-
Os10g0492101	147.125	140.173	123.217	54.6997	20.5846	42.3664	136.838	39.2169	1.80342	6.90489e-11	6.28549e-10	-	10	18678132	18678989	-	858	protein_coding	Hypothetical conserved gene	-
Os04g0589400	39.5717	17.2677	41.7511	116.361	136.251	110.153	32.8635	120.921	-1.87937	7.25341e-11	6.59338e-10	-	4	29795103	29797235	+	2133	protein_coding	Conserved hypothetical protein	-
Os08g0378000	40.5863	62.9761	66.1908	168.077	187.222	132.748	56.5844	162.682	-1.52305	7.32445e-11	6.65323e-10	-	8	17766039	17770910	+	4872	protein_coding	Conserved hypothetical protein	-
Os07g0645200	94.3632	106.653	81.4656	30.8307	21.5649	18.8295	94.1606	23.7417	1.99077	7.48011e-11	6.78983e-10	-	7	26903009	26908544	-	2087	protein_coding	Similar to FAT domain-containing protein	-
Os02g0618100	110.598	108.685	95.722	209.848	228.391	236.31	105.001	224.85	-1.09885	7.82957e-11	7.09698e-10	GLUTAREDOXIN 9	2	24566332	24568207	+	584	protein_coding	Similar to Glutaredoxin-C4, chloroplastic	-
Os09g0502500	75.0847	69.0706	40.7328	163.104	154.875	209.007	61.6294	175.662	-1.51161	7.94142e-11	7.19074e-10	-	9	19443222	19444839	+	1298	protein_coding	Alcohol dehydrogenase superfamily, zinc-containing protein	ADH_N
Os03g0804500	11.1612	11.1732	12.2198	69.6178	60.7737	65.9032	11.5181	65.4316	-2.50608	8.04453e-11	7.27127e-10	germin-like protein 7, german-like protein 3-7	3	33586465	33587320	+	856	protein_coding	Similar to Germin-like protein subfamily T member 1 precursor	-
Os01g0566500	70.0114	76.1808	71.2824	20.8853	6.86154	10.3562	72.4915	12.701	2.51731	8.54289e-11	7.71086e-10	carotenoid cleavage dioxygenase 8a, CATOTENOID DIOXYGENASE 8a, D10like	1	21665759	21668304	-	1787	protein_coding	Similar to Dioxygenase RAMOSUS1	RPE65
Os04g0688100	57.8355	50.7872	52.9526	136.252	188.202	131.806	53.8584	152.087	-1.49726	8.71507e-11	7.8552e-10	class III peroxidase 59	4	35187443	35189187	-	1496	protein_coding	Peroxidase (EC 1.11.1.7)	-
Os02g0517900	19.2785	14.2204	28.513	112.383	68.6154	98.8549	20.6706	93.2844	-2.17425	9.0885e-11	8.17168e-10	-	2	18817869	18821399	-	2661	protein_coding	Aminotransferase-like, plant mobile domain domain containing protein	-
Os12g0129700	44.6449	43.677	42.7694	129.29	124.488	124.275	43.6971	126.018	-1.52789	9.17266e-11	8.23292e-10	F-box protein 639	12	1437032	1445090	+	2795	protein_coding	Cyclin-like F-box domain containing protein	-
Os12g0180900	162.345	119.858	128.308	260.569	284.264	290.916	136.837	278.583	-1.02587	9.53556e-11	8.55265e-10	-	12	4082386	4085396	+	1816	protein_coding	Conserved hypothetical protein	-
Os05g0402851	264.826	241.747	283.093	138.241	122.528	133.689	263.222	131.486	1.00136	1.0262e-10	9.15619e-10	-	5	19618804	19624379	+	1710	protein_coding	Hypothetical protein	-
Os02g0756100	20.2932	27.4251	29.5313	107.41	99.0023	83.7913	25.7498	96.7346	-1.90892	1.03041e-10	9.18732e-10	-	2	31814339	31815609	-	1170	protein_coding	Conserved hypothetical protein	-
Os07g0475700	162.345	138.141	121.18	46.7433	39.2088	58.3714	140.556	48.1079	1.54502	1.06186e-10	9.45465e-10	SMALL AUXIN-UP RNA 30	7	17186673	17187640	+	968	protein_coding	Auxin responsive SAUR protein family protein	Auxin_inducible
Os01g0872400	24.3518	30.4723	21.3847	79.5631	104.884	105.445	25.4029	96.6307	-1.92801	1.0804e-10	9.60637e-10	-	1	37830130	37832381	+	2252	protein_coding	Similar to POT family protein	-
Os11g0673200	118.715	109.7	113.033	261.564	243.095	212.773	113.816	239.144	-1.07051	1.08265e-10	9.62305e-10	-	11	27203693	27210574	-	2733	protein_coding	Similar to Auxin-induced beta-glucosidase	Glyco_hydro_3_C
Os08g0556500	132.92	120.874	127.29	40.7761	48.0308	44.2493	127.028	44.3521	1.51783	1.10979e-10	9.85057e-10	-	8	27849458	27849918	+	363	protein_coding	Similar to predicted protein	-
Os08g0480200	180.609	159.472	135.437	72.6014	51.9517	48.0152	158.506	57.5228	1.46439	1.13015e-10	1.00244e-09	-	8	23723615	23727247	-	1430	protein_coding	2OG-Fe(II) oxygenase domain containing protein	2OG-FeII_Oxy
Os06g0679750	202.932	167.598	178.206	74.5904	85.2792	71.5521	182.912	77.1406	1.24609	1.14061e-10	1.01101e-09	-	6	28286664	28290489	-	2023	protein_coding	Hypothetical protein	HSP70
Os02g0830000	264.826	266.125	268.836	112.383	157.816	103.562	266.596	124.587	1.09838	1.14105e-10	1.01105e-09	OsSTA84	2	35681629	35683538	+	1910	protein_coding	Pentatricopeptide repeat domain containing protein	-
Os04g0665200	135.964	152.362	195.517	56.6887	70.5759	44.2493	161.281	57.1713	1.4978	1.28316e-10	1.13111e-09	INDOL-3-ACETIC ACID METHYTRANSFERASE 1	4	33950246	33952563	-	1507	protein_coding	SABATH family protein, IAA homeostasi	-
Os08g0256000	70.0114	49.7715	89.6121	192.941	176.44	174.173	69.7983	181.184	-1.3761	1.30783e-10	1.15207e-09	-	8	9507285	9508548	-	1264	protein_coding	Conserved hypothetical protein	-
Os01g0931100	70.0114	91.417	93.6854	205.87	195.064	187.354	85.0379	196.096	-1.20519	1.31177e-10	1.15474e-09	-	1	40858427	40861827	-	1945	protein_coding	Conserved hypothetical protein	-
Os01g0607100	34.4984	59.9289	51.9343	1.98908	3.92088	5.64885	48.7872	3.85294	3.65351	1.34479e-10	1.18098e-09	ARABINOGALACTAN PROTEIN 29	1	23919214	23921302	+	980	protein_coding	Bifunctional inhibitor/plant lipid transfer protein/seed storage domain containing protein	-
Os02g0448600	71.026	65.0076	61.0992	155.148	192.123	150.636	65.711	165.969	-1.33636	1.48369e-10	1.2963e-09	-	2	14557291	14559122	+	1094	protein_coding	Conserved hypothetical protein	-
Os05g0463500	190.756	232.605	250.507	68.6232	101.943	111.094	224.623	93.8867	1.25664	1.56633e-10	1.36664e-09	-	5	22764522	22766078	+	1480	protein_coding	PWWP domain containing protein	PWWP
Os01g0823700	107.554	124.937	106.924	269.52	220.55	226.895	113.138	238.988	-1.07842	1.65512e-10	1.44214e-09	-	1	35176451	35180214	-	3473	protein_coding	Protein of unknown function DUF641, plant domain containing protein	-
Os02g0588600	65.9528	120.874	74.3373	180.012	236.233	288.091	87.0546	234.779	-1.43206	1.71068e-10	1.48903e-09	-	2	22692610	22694029	+	977	protein_coding	Conserved hypothetical protein	-
Os02g0584700	30.4397	36.5668	38.6961	108.405	104.884	120.509	35.2342	111.266	-1.65945	1.77784e-10	1.54592e-09	-	2	22550855	22551584	-	642	protein_coding	Heavy metal transport/detoxification protein domain containing protein	HMA
Os01g0253800	58.8502	67.0391	42.7694	9.94539	7.84177	2.82442	56.2196	6.87053	3.04182	1.88917e-10	1.64106e-09	-	1	8401548	8402325	-	528	protein_coding	Conserved hypothetical protein	-
Os08g0200500	7.1026	5.07872	9.16488	53.7051	45.0902	67.7862	7.1154	55.5272	-2.96524	2.0043e-10	1.73813e-09	RECEPTOR-LIKE CYTOPLASMIC KINASE 247	8	5840300	5843516	+	1311	protein_coding	Serine/threonine protein kinase domain containing protein	Pkinase
Os10g0555600	43.6303	55.8659	41.7511	1.98908	2.94066	6.59032	47.0824	3.84002	3.60354	2.07161e-10	1.79528e-09	BETA-EXPANSIN 6	10	21830158	21831694	-	1261	protein_coding	Beta-expansin precursor	-
Os02g0617300	202.932	169.629	163.949	81.5522	75.477	68.7277	178.837	75.2523	1.2498	2.11877e-10	1.83367e-09	-	2	24488770	24501970	-	4791	protein_coding	Similar to OSIGBa0157A06.7 protein	-
Os02g0654600	277.002	237.684	224.03	139.236	96.0616	101.679	246.239	112.325	1.13361	2.2239e-10	1.9227e-09	-	2	26409837	26411903	-	1794	protein_coding	Domain of unknown function DUF632 domain containing protein	-
Os01g0607800	183.653	190.96	208.756	95.4758	89.2001	67.7862	194.456	84.154	1.21016	2.34112e-10	2.01793e-09	-	1	23970594	23972310	+	1717	protein_coding	Pentatricopeptide repeat domain containing protein	PPR
Os04g0686300	95.3778	109.7	72.3007	214.82	214.668	199.593	92.4596	209.694	-1.18105	2.4719e-10	2.12864e-09	-	4	35084318	35086242	-	564	protein_coding	Protein of unknown function DUF167 family protein	-
Os06g0351500	47.6889	58.9132	42.7694	4.9727	0	7.5318	49.7905	4.16817	3.5685	2.47206e-10	2.12864e-09	GDSL ESTERASE/LIPASE PROTEIN 83	6	14281547	14290711	+	1206	protein_coding	Lipase, GDSL domain containing protein	Lipase_GDSL
Os07g0129200	48.7036	40.6298	40.7328	2.98362	0.980221	2.82442	43.3554	2.26275	4.25794	2.48243e-10	2.13614e-09	PATHOGENESIS-RELATED GENE 1A	7	1512025	1512958	+	934	protein_coding	Pathogenesis-related 1a protein, Regulation of abiotic stress response	SCP
Os09g0315050	64.9381	44.6927	70.2641	145.203	158.796	169.465	59.965	157.821	-1.39658	2.52682e-10	2.17288e-09	-	9	8647061	8647995	-	432	protein_coding	Similar to Endoribonuclease Dicer homolog 2b	-
Os09g0347550	232.357	251.905	253.562	102.438	115.666	138.397	245.941	118.833	1.0478	2.56746e-10	2.20615e-09	-	9	10906211	10909687	+	1558	protein_coding	Hypothetical protein	-
Os06g0699301	28.4104	48.7557	61.0992	164.099	129.389	134.631	46.0884	142.706	-1.63045	2.58997e-10	2.2242e-09	-	6	29386785	29387394	-	492	protein_coding	Hypothetical conserved gene	-
Os03g0366350	9.13192	3.04723	5.0916	59.6724	59.7935	39.5419	5.75692	53.0026	-3.2014	2.62737e-10	2.25405e-09	F-box protein 141	3	14323784	14326412	-	2111	protein_coding	Similar to F-box domain containing protein	F-box
Os10g0486100	169.448	138.141	146.638	49.727	32.3473	69.6691	151.409	50.5811	1.57903	2.75787e-10	2.36127e-09	-	10	18390302	18394392	-	2089	protein_coding	Cytochrome P450-like protein (CYP86B1)	p450
Os03g0656800	234.386	186.897	168.023	76.5795	79.3979	93.206	196.435	83.0611	1.24077	2.84178e-10	2.42905e-09	-	3	25624207	25627074	+	2559	protein_coding	Similar to 3-glucanase	Glyco_hydro_17
Os07g0462200	80.158	75.1651	98.777	14.9181	26.466	19.771	84.7	20.385	2.05416	2.89591e-10	2.4745e-09	-	7	16226697	16230667	-	908	protein_coding	Protein of unknown function DUF1218 family protein	-
Os01g0378100	52.7622	37.5825	50.916	0	2.94066	0.941475	47.0869	1.29405	5.18398	2.96986e-10	2.53347e-09	-	1	15672663	15675607	-	2945	protein_coding	Plant peroxidase domain containing protein	-
Os04g0415800	102.48	96.4957	86.5572	21.8799	19.6044	34.8346	95.1778	25.4396	1.89968	3.05087e-10	2.59998e-09	non-specific lipid transfer protein d6, lipid transfer protein d6, type D non-specific lipid transfer protein 6	4	20543471	20543934	+	464	protein_coding	Similar to OSIGBa0092M08.2 protein	-
Os03g0661300	198.873	165.566	221.994	72.6014	96.0616	80.9668	195.478	83.2099	1.232	3.07931e-10	2.62335e-09	BETA TUBULIN 8	3	25942767	25946686	+	1739	protein_coding	Beta-tubulin , Microtubules formatio	Tubulin
Os02g0472700	52.7622	38.5983	52.9526	138.241	135.27	126.158	48.1044	133.223	-1.46935	3.26394e-10	2.77511e-09	-	2	16091726	16094120	+	1045	protein_coding	Similar to receptor-like serine-threonine protein kinase	Pkinase
Os08g0497300	75.0847	78.2123	67.2091	10.9399	20.5846	16.0051	73.502	15.8432	2.21267	3.42722e-10	2.90911e-09	Sec14-nodulin domain-containing protein 9, Sec14-nodulin domain protein 9	8	24560893	24566089	+	2647	protein_coding	Cellular retinaldehyde binding/alpha-tocopherol transport family protein	CRAL_TRIO_N
Os12g0231000	77.114	72.1178	72.3007	193.935	184.281	149.695	73.8442	175.97	-1.25195	3.59526e-10	3.0457e-09	Peptide transporter PTR3-A	12	7165808	7171019	+	2280	protein_coding	TGF-beta receptor, type I/II extracellular region family protein	-
Os02g0198700	54.7915	45.7085	23.4214	135.257	136.251	124.275	41.3071	131.928	-1.67478	3.61051e-10	3.0576e-09	Subtilisin 12, SUBTILISIN 12	2	5530016	5536941	-	2710	protein_coding	Similar to Subtilisin-like protease	Peptidase_S8
Os07g0633600	75.0847	76.1808	54.9893	12.929	13.7231	15.0636	68.7516	13.9052	2.30465	3.86111e-10	3.26336e-09	-	7	26298359	26300541	-	2183	protein_coding	Similar to SUB1; calcium ion binding	-
Os09g0470000	119.73	114.779	146.638	287.422	263.679	229.72	127.049	260.274	-1.03409	3.94752e-10	3.332e-09	-	9	17884858	17885624	+	524	protein_coding	Similar to Plastidic general dicarboxylate transporter	Na_sulph_symp
Os09g0565450	62.9088	49.7715	56.0076	9.94539	6.86154	9.41475	56.2293	8.74056	2.6852	3.99846e-10	3.37167e-09	-	9	22519444	22525652	+	2302	protein_coding	Hypothetical conserved gene	-
Os01g0821300	11.1612	8.12595	15.2748	63.6505	48.0308	97.9134	11.5207	69.8649	-2.60189	4.07968e-10	3.43677e-09	WRKY GENE 108	1	35032858	35033657	-	800	protein_coding	Hypothetical conserved gene	-
Os11g0309000	68.9967	42.6613	36.6595	137.246	178.4	129.924	49.4392	148.523	-1.58645	4.15013e-10	3.49309e-09	-	11	11786136	11801782	-	2243	protein_coding	Synaptojanin, N-terminal domain containing protein	-
Os06g0131500	50.7329	48.7557	48.8793	8.95085	3.92088	4.70737	49.456	5.8597	3.08227	4.39463e-10	3.69238e-09	-	6	1691885	1694051	+	1999	protein_coding	Glycoside hydrolase, family 17 protein	Glyco_hydro_17
Os06g0699050	2.02932	6.09447	9.16488	48.7324	42.1495	66.8447	5.76289	52.5755	-3.19118	4.83945e-10	4.05417e-09	-	6	29381132	29382672	-	1344	protein_coding	Hypothetical protein	-
Os01g0564400	44.6449	45.7085	67.2091	138.241	156.835	134.631	52.5208	143.236	-1.44742	4.88268e-10	4.08638e-09	-	1	21534121	21537684	-	3341	protein_coding	Conserved hypothetical protein	-
Os02g0655200	204.961	247.842	262.726	114.372	99.0023	126.158	238.51	113.177	1.07464	4.96793e-10	4.15366e-09	ETHYLENE RESPONSE FACTOR 95	2	26456450	26457994	+	1545	protein_coding	Similar to Ap25	AP2
Os03g0237500	278.016	294.566	232.177	115.367	143.112	141.221	268.253	133.233	1.00894	4.97856e-10	4.16119e-09	-	3	7274601	7277422	+	1005	protein_coding	Similar to predicted protein	-
Os02g0758200	98.4218	109.7	99.7953	218.799	211.728	209.007	102.639	213.178	-1.05433	5.23952e-10	4.37076e-09	-	2	31932285	31933316	-	1032	protein_coding	Conserved hypothetical protein	-
Os05g0123100	42.6156	51.803	57.0259	156.143	123.508	132.748	50.4815	137.466	-1.445	5.25552e-10	4.38267e-09	glycosyltransferase family GT43 member A	5	1279205	1285411	+	1779	protein_coding	Glycosyl transferase, family 43 protein	-
Os01g0557100	97.4071	80.2438	50.916	192.941	201.925	178.88	76.189	191.249	-1.32737	5.39502e-10	4.49755e-09	-	1	21056832	21058033	-	1078	protein_coding	Alpha/beta hydrolase family protein	-
Os07g0627400	125.818	105.637	120.162	232.722	226.431	248.549	117.206	235.901	-1.00941	5.82672e-10	4.84955e-09	-	7	26004628	26007621	+	1468	protein_coding	Conserved hypothetical protein	-
Os09g0101100	104.51	84.3068	79.4289	184.984	265.64	185.471	89.4152	212.032	-1.24534	6.12285e-10	5.0894e-09	-	9	244493	248804	-	3752	protein_coding	HhH-GPD domain domain containing protein	-
Os09g0494200	132.92	112.748	128.308	27.8471	42.1495	52.7226	124.659	40.9064	1.60429	6.12826e-10	5.09226e-09	BRITTLE CULM 15	9	19148042	19149871	+	1671	protein_coding	Membrane-associated chitinase-like protein, Cellulose biosynthesi	-
Os01g0209700	2.02932	2.03149	2.03664	40.7761	43.1297	42.3664	2.03248	42.0907	-4.37225	6.66936e-10	5.52219e-09	GIBBERELLIN 2-OXIDASE 7	1	5968819	5972489	-	1336	protein_coding	Similar to GA 2-oxidase 5	2OG-FeII_Oxy
Os07g0176500	106.539	95.48	79.4289	191.946	201.925	220.305	93.816	204.726	-1.12611	6.72029e-10	5.56077e-09	-	7	4029361	4030853	-	1301	protein_coding	Leucine-rich repeat, plant specific containing protein	-
Os02g0819700	60.8795	65.0076	60.0809	176.033	138.211	147.812	61.9893	154.019	-1.3126	7.31635e-10	6.03256e-09	-	2	35199419	35200921	-	999	protein_coding	Zinc finger, Zim17-type family protein	-
Os04g0578000	108.568	107.669	113.033	270.515	221.53	201.476	109.757	231.173	-1.07388	7.39064e-10	6.08991e-09	ACC SYNTHASE 2	4	29131883	29134682	-	2112	protein_coding	ACC synthase, Ethylene biosynthesi	Aminotran_1_2
Os03g0104000	42.6156	45.7085	43.7877	115.367	118.607	132.748	44.0373	122.24	-1.47341	7.45857e-10	6.13997e-09	-	3	274345	274762	+	418	protein_coding	Similar to Viral A-type inclusion protein repeat containing protein, expressed	-
Os08g0277200	158.287	178.771	178.206	75.585	57.833	82.8498	171.755	72.0893	1.25145	7.56442e-10	6.22311e-09	-	8	10718581	10720791	+	1420	protein_coding	Similar to Cinnamoyl-CoA reductase (EC 1.2.1.44)	Epimerase
Os11g0106400	137.993	136.11	136.455	41.7707	46.0704	64.0203	136.853	50.6204	1.43213	7.89758e-10	6.48887e-09	-	11	295789	301468	-	3587	protein_coding	Similar to Ubiquitin-activating enzyme E1 2	-
Os04g0419900	85.2313	51.803	91.6488	191.946	160.756	236.31	76.2277	196.337	-1.36565	8.89043e-10	7.27433e-09	YK18	4	20758076	20760630	+	2555	protein_coding	Similar to H0525E10.7 protein	Pkinase
Os10g0468500	96.3925	100.559	132.382	266.537	236.233	205.242	109.778	236.004	-1.10366	9.14181e-10	7.47286e-09	-	10	17312261	17316877	+	4031	protein_coding	Serine/threonine protein kinase-related domain containing protein	Pkinase
Os01g0556700	11.1612	10.1574	14.2565	69.6178	60.7737	56.4885	11.8584	62.2933	-2.39279	9.37619e-10	7.65713e-09	nitrate transporter 1.4	1	21040111	21041071	+	550	protein_coding	Hypothetical conserved gene	-
Os12g0108500	49.7182	36.5668	31.5679	126.306	107.824	117.684	39.2843	117.272	-1.57756	9.46073e-10	7.72125e-09	F-box protein 636	12	464682	468347	+	2463	protein_coding	Similar to Leucine Rich Repeat family protein, expressed	-
Os06g0207700	20.2932	35.551	29.5313	129.29	94.1012	83.7913	28.4585	102.394	-1.84633	1.0006e-09	8.13521e-09	CYCLIC NUCLEOTIDE GATED CHANNEL 11	6	5461149	5470876	-	2669	protein_coding	A member of the cyclic nucleotide gated channel family, Maternal sporophytic factor, Mediation of Ca<sup>2+</sup> inward current, Promotion of pollen tube growth and seed-settin	Ion_trans
Os01g0607000	71.026	75.1651	53.9709	14.9181	15.6835	10.3562	66.7207	13.6526	2.29195	1.03556e-09	8.4061e-09	-	1	23914150	23914856	+	707	protein_coding	Glutelin family protein	-
Os03g0766800	103.495	82.2753	98.777	186.973	204.866	219.364	94.8491	203.734	-1.10346	1.04703e-09	8.49385e-09	-	3	31758042	31758599	+	558	protein_coding	Conserved hypothetical protein	-
Os02g0657600	245.547	237.684	272.91	150.175	99.0023	113.918	252.047	121.032	1.05924	1.06885e-09	8.65716e-09	N-acetylglutamate kinase 2, N-acetyl glutamate kinase 2	2	26571973	26573267	+	1130	protein_coding	N-acetyl glutamate kinase 2	AA_kinase
Os08g0360300	1.01466	3.04723	3.05496	47.7379	35.2879	41.4249	2.37228	41.4836	-4.12851	1.16368e-09	9.40737e-09	-	8	16593210	16596198	+	1516	protein_coding	Calmodulin binding protein-like domain containing protein	-
Os06g0228500	14.2052	38.5983	47.861	248.635	194.084	241.018	33.5548	227.912	-2.76405	1.19631e-09	9.6651e-09	amino acid transporter-like 12	6	6678245	6680823	+	1433	protein_coding	Amino acid transporter, transmembrane domain containing protein	Aa_trans
Os05g0111300	63.9234	52.8187	52.9526	11.9345	10.7824	3.7659	56.5649	8.8276	2.68789	1.24398e-09	1.00407e-08	METALLOTHIONEIN2B	5	605868	606764	+	674	protein_coding	Similar to B22EL8 protein	-
Os06g0653100	59.8648	47.74	37.6778	3.97816	8.82199	0	48.4275	4.26671	3.51734	1.288e-09	1.03862e-08	TETRASPANIN 10	6	26752554	26755222	+	1232	protein_coding	Senescence-associated protein 5	Tetraspannin
Os04g0612301	53.7769	47.74	42.7694	4.9727	8.82199	4.70737	48.0954	6.16735	2.96535	1.49887e-09	1.2008e-08	-	4	31051207	31051503	-	297	protein_coding	Hypothetical protein	-
Os07g0210100	105.524	90.4012	83.5022	194.93	217.609	187.354	93.1426	199.964	-1.10191	1.49895e-09	1.2008e-08	EXOCYST SUBUNIT EXO70 FAMILY PROTEIN X4	7	5976882	5979068	-	2187	protein_coding	Exo70 exocyst complex subunit domain containing protein	Exo70
Os10g0395000	18.2638	13.2047	12.2198	66.6341	70.5759	64.0203	14.5628	67.0768	-2.20317	1.52271e-09	1.21869e-08	RECEPTOR-LIKE CYTOPLASMIC KINASE 298	10	13219950	13226081	-	1408	protein_coding	Protein kinase, core domain containing protein	Pkinase_Tyr
Os02g0656300	163.36	149.314	121.18	45.7488	65.6748	53.6641	144.618	55.0292	1.39375	1.53289e-09	1.22607e-08	ANAPHASE PROMOTING COMPLEX 8	2	26511108	26515513	+	2719	protein_coding	Similar to Anaphase-promoting complex subunit 8-like protein	-
Os05g0444200	66.9674	49.7715	62.1175	163.104	135.27	147.812	59.6188	148.729	-1.31866	1.59184e-09	1.27203e-08	-	5	21737310	21739700	+	1755	protein_coding	Similar to T6J4.5 protein (WIP6 protein)	-
Os05g0560100	111.612	113.763	85.5389	39.7816	31.3671	17.888	103.638	29.6789	1.80841	1.80916e-09	1.43807e-08	guanine nucleotide exchange factor for Rop 2	5	27880066	27882840	-	1941	protein_coding	Similar to Pollen-specific kinase partner protein	DUF315
Os01g0678000	32.469	38.5983	47.861	0.994539	2.94066	2.82442	39.6428	2.25321	4.12998	1.82383e-09	1.44928e-08	-	1	27875639	27878341	+	2703	protein_coding	Protein of unknown function DUF2921 domain containing protein	-
Os02g0508100	218.151	210.259	194.499	111.388	85.2792	100.738	207.637	99.1351	1.06683	1.8949e-09	1.50343e-08	-	2	18145538	18146073	-	536	protein_coding	Similar to OSIGBa0075F02.3 protein	-
Os06g0579600	55.8062	58.9132	81.4656	172.055	148.013	159.109	65.395	159.726	-1.28837	1.90248e-09	1.50898e-08	-	6	22594115	22598173	-	4059	protein_coding	Similar to F-box domain containing protein	-
Os04g0468600	1.01466	2.03149	0	49.727	40.189	49.8982	1.01538	46.6047	-5.51943	1.93542e-09	1.53387e-08	-	4	23408498	23410250	-	1641	protein_coding	Hypothetical conserved gene	-
Os01g0723600	187.712	216.354	262.726	110.394	92.1407	109.211	222.264	103.915	1.09661	1.98128e-09	1.56809e-08	-	1	30180581	30184467	+	1626	protein_coding	Ribose-phosphate pyrophosphokinase 3 (EC 2.7.6.1) (Phosphoribosyl pyrophosphate synthetase 3)	Pribosyltran
Os10g0389500	162.345	130.015	149.693	55.6942	52.9319	68.7277	147.351	59.1179	1.31612	2.0695e-09	1.63488e-08	-	10	12899339	12902125	-	1443	protein_coding	Conserved hypothetical protein	-
Os01g0272850	177.565	200.102	190.426	81.5522	87.2396	96.9719	189.364	88.5879	1.095	2.21424e-09	1.74332e-08	-	1	9431788	9435864	+	1407	protein_coding	Hypothetical protein	-
Os02g0161100	32.469	52.8187	39.7145	2.98362	0.980221	0	41.6674	1.32128	5.00346	2.28268e-09	1.79444e-08	FH10	2	3291235	3295426	+	3098	protein_coding	Actin-binding FH2 domain containing protein	FH2
Os05g0325200	22.3225	23.3621	34.6229	105.421	99.9825	76.2595	26.7692	93.8877	-1.80969	2.28774e-09	1.79787e-08	-	5	15084916	15086140	+	1225	protein_coding	Cyclin-related 2 domain containing protein	-
Os03g0259500	80.158	82.2753	45.8244	9.94539	15.6835	16.0051	69.4192	13.878	2.32009	2.37265e-09	1.86175e-08	-	3	8409910	8411407	+	678	protein_coding	Similar to Ubiquitin	ubiquitin
Os07g0619400	25.3664	32.5038	31.5679	91.4976	104.884	90.3816	29.8127	95.5876	-1.6808	2.40354e-09	1.88483e-08	-	7	25585028	25585758	+	731	protein_coding	EF-Hand type domain containing protein	-
Os06g0235300	199.888	206.196	228.104	82.5468	104.884	113.918	211.396	100.45	1.07201	2.55027e-09	1.99623e-08	-	6	7047260	7052737	+	3310	protein_coding	ATPase, F1/V1/A1 complex, alpha/beta subunit, nucleotide-binding domain containing protein	-
Os07g0656600	84.2166	101.574	71.2824	20.8853	26.466	24.4783	85.6911	23.9432	1.83893	2.83782e-09	2.21186e-08	-	7	27628327	27629951	+	1073	protein_coding	Uncharacterised conserved protein UCP022348 domain containing protein	-
Os10g0539650	22.3225	37.5825	45.8244	126.306	121.547	92.2645	35.2431	113.373	-1.68511	3.07909e-09	2.39481e-08	-	10	21031774	21032701	-	928	protein_coding	Hypothetical gene	-
Os04g0532100	35.513	45.7085	33.6045	110.394	98.0221	127.099	38.2754	111.838	-1.54746	3.2487e-09	2.52138e-08	-	4	26611746	26613837	-	1244	protein_coding	Short-chain dehydrogenase/reductase SDR domain containing protein	adh_short
Os12g0256000	75.0847	60.9447	72.3007	18.8962	17.644	13.1806	69.4433	16.5736	2.06958	3.50143e-09	2.71178e-08	-	12	8792353	8797234	+	1964	protein_coding	Alpha/beta hydrolase fold-3 domain containing protein	Abhydrolase_3
Os01g0798800	19.2785	15.2362	21.3847	65.6396	68.6154	92.2645	18.6331	75.5065	-2.01987	3.53183e-09	2.73285e-08	-	1	33812915	33815127	-	2126	protein_coding	Protein of unknown function DUF594 family protein	-
Os11g0284900	87.2606	91.417	72.3007	195.924	207.807	157.226	83.6594	186.986	-1.15953	3.59031e-09	2.77727e-08	GLUTATHIONE PEROXIDASE 5	11	10230375	10232886	-	1774	protein_coding	Similar to Phospholipid hydroperoxide glutathione peroxidase (EC 1.11.1.9)	-
Os03g0651900	40.5863	41.6455	38.6961	143.214	98.0221	108.27	40.3093	116.502	-1.53052	3.62798e-09	2.80471e-08	-	3	25319033	25319594	-	562	protein_coding	Hypothetical gene	-
Os01g0119100	125.818	105.637	124.235	50.7215	43.1297	33.8931	118.563	42.5814	1.47966	3.63917e-09	2.81218e-08	-	1	1090194	1092825	-	1746	protein_coding	Similar to Glycosyltransferase	-
Os02g0470600	114.656	132.047	93.6854	37.7925	46.0704	32.0101	113.463	38.6243	1.55605	3.90295e-09	3.00821e-08	-	2	15950021	15975575	-	3144	protein_coding	Similar to phosphoinositide binding	-
Os07g0445600	237.43	276.282	290.221	103.432	93.121	167.583	267.978	121.379	1.14028	4.09515e-09	3.14878e-08	-	7	15204094	15211471	-	3908	protein_coding	Conserved hypothetical protein	-
Os07g0149900	100.451	102.59	99.7953	39.7816	30.3868	32.0101	100.946	34.0595	1.56855	4.18087e-09	3.2118e-08	-	7	2595756	2599060	-	965	protein_coding	X8 domain containing protein	-
Os04g0470901	4.05863	6.09447	10.1832	58.6778	41.1693	48.0152	6.77876	49.2874	-2.8623	4.32497e-09	3.31555e-08	-	4	23527103	23527678	-	576	protein_coding	Hypothetical gene	-
Os10g0196000	168.433	168.614	140.528	80.5577	58.8132	63.0788	159.192	67.4832	1.23925	4.41149e-09	3.37683e-08	-	10	6698731	6702375	+	1790	protein_coding	Similar to Cytochrome P450 CYP98A7	p450
Os01g0618100	148.14	148.299	173.114	73.5959	68.6154	61.1959	156.518	67.8024	1.20791	4.46725e-09	3.41849e-08	-	1	24579647	24582075	-	1325	protein_coding	Similar to IN2-2 protein	Aldo_ket_red
Os02g0122400	216.122	203.149	183.298	92.4922	109.785	86.6157	200.856	96.2975	1.06127	4.65609e-09	3.55452e-08	-	2	1178891	1182734	-	2585	protein_coding	Similar to Plastid division protein	-
Os03g0101200	234.386	249.873	248.47	151.17	90.1803	109.211	244.243	116.854	1.06467	4.93716e-09	3.7579e-08	RECEPTOR-LIKE CYTOPLASMIC KINASE 93	3	110522	114247	-	2298	protein_coding	Similar to U-box domain containing protein, expressed	Pkinase
Os08g0158600	13.1906	17.2677	15.2748	62.656	87.2396	55.547	15.2443	68.4809	-2.16687	5.00656e-09	3.80846e-08	-	8	3425736	3428059	+	619	protein_coding	Similar to Cell wall invertase (EC 3.2.1.26)	-
Os08g0490900	99.4365	77.1966	83.5022	174.044	197.024	186.412	86.7117	185.827	-1.09973	5.02779e-09	3.82348e-08	-	8	24261228	24262081	+	854	protein_coding	Similar to Histone H2B.2	Histone
Os07g0537900	52.7622	75.1651	52.9526	128.296	162.717	160.051	60.2933	150.354	-1.31873	5.06603e-09	3.84913e-08	-	7	21146543	21149741	+	2359	protein_coding	Similar to SRK3 gene	Pkinase
Os02g0575700	67.9821	87.354	65.1725	146.197	177.42	184.529	73.5028	169.382	-1.20495	5.38048e-09	4.082e-08	ILA1 INTERACTING PROTEIN 3	2	22096140	22100732	+	2634	protein_coding	Similar to OSIGBa0097P08.1 protein	-
Os09g0450300	210.034	192.991	202.646	115.367	86.2594	89.4401	201.89	97.022	1.05827	5.56936e-09	4.2228e-08	-	9	16855353	16861064	-	2766	protein_coding	MAP65/ASE1 family protein	-
Os12g0467300	63.9234	57.8974	57.0259	144.208	138.211	141.221	59.6156	141.214	-1.24404	5.8637e-09	4.43679e-08	-	12	16589263	16595997	-	4341	protein_coding	NB-ARC domain containing protein	NB-ARC
Os07g0690900	32.469	20.3149	24.4397	98.4594	76.4572	89.4401	25.7412	88.1189	-1.77517	5.98608e-09	4.52139e-08	-	7	29382741	29385022	-	2282	protein_coding	Glycosyl-phosphatidyl inositol-anchored, plant domain containing protein	-
Os04g0178300	2.02932	3.04723	2.03664	45.7488	31.3671	36.7175	2.37106	37.9445	-3.99983	6.20918e-09	4.67749e-08	ENT-COPALYL DIPHOSPHATE SYNTHASE 4	4	5318070	5326425	+	3230	protein_coding	Similar to Isoform 3 of Syn-copalyl diphosphate synthase	-
Os05g0127500	46.6743	62.9761	63.1358	182.001	141.152	121.45	57.5954	148.201	-1.36264	6.55776e-09	4.92996e-08	-	5	1561984	1568161	-	1561	protein_coding	Similar to Leucoanthocyanidin dioxygenase-like protein	2OG-FeII_Oxy
Os03g0754500	40.5863	41.6455	46.8427	4.9727	7.84177	1.88295	43.0248	4.89914	3.14262	6.6117e-09	4.96614e-08	-	3	31125147	31126654	-	645	protein_coding	Similar to COBRA-like protein 3	-
Os01g0194300	85.2313	103.606	73.319	210.842	165.657	198.651	87.3854	191.717	-1.13344	6.64476e-09	4.98951e-08	NPR1 HOMOLOG 1	1	5060605	5065209	-	2114	protein_coding	Ankyrin-repeat protein, Herbivore-induced defense response, Blast disease resistanc	-
Os06g0600301	23.3371	16.2519	19.3481	78.5686	69.5957	74.3765	19.6457	74.1803	-1.91668	6.95955e-09	5.21671e-08	RAN3	6	23689553	23691740	+	681	protein_coding	Similar to GTP-binding nuclear protein Ran1B (Fragment)	Ras
Os02g0755500	34.4984	22.3464	34.6229	77.5741	98.0221	129.924	30.4892	101.84	-1.74122	7.02858e-09	5.26384e-08	-	2	31787348	31789031	-	1595	protein_coding	Similar to UDP-glycosyltransferase 85A8	UDPGT
Os07g0566500	19.2785	24.3779	23.4214	62.656	83.3188	102.621	22.3592	82.8652	-1.89119	7.16059e-09	5.35645e-08	NAC DOMAIN-CONTAINING PROTEIN 10	7	22755417	22757552	-	1817	protein_coding	Similar to NAC domain protein	NAM
Os05g0550200	197.858	224.479	194.499	102.438	108.804	96.9719	205.612	102.738	1.00139	8.00553e-09	5.95549e-08	-	5	27320620	27325078	+	4125	protein_coding	Hypothetical protein	-
Os12g0460100	109.583	111.732	129.327	321.236	236.233	194.885	116.881	250.785	-1.10045	8.21397e-09	6.10524e-08	-	12	16144947	16146126	+	1180	protein_coding	Protein of unknown function DUF761, plant domain containing protein	-
Os02g0191000	44.6449	54.8502	58.0442	6.96178	10.7824	10.3562	52.5131	9.36681	2.48475	8.21756e-09	6.10614e-08	-	2	5048656	5051397	-	2742	protein_coding	NB-ARC domain containing protein	NB-ARC
Os04g0634700	3.04397	5.07872	2.03664	44.7543	32.3473	40.4834	3.38644	39.195	-3.53244	8.45108e-09	6.27057e-08	benzothiadiazole-inducible Diacylglycerol Kinase 1, BTH-inducible Diacylglycerol Kinase 1	4	32286661	32291433	+	1964	protein_coding	Similar to Diacylglycerol kinase	-
Os04g0163800	22.3225	22.3464	9.16488	92.4922	67.6352	67.7862	17.9446	75.9712	-2.08092	8.78923e-09	6.51394e-08	-	4	4353559	4355594	+	2036	protein_coding	Protein of unknown function DUF594 family protein	-
Os01g0183300	74.07	68.0549	76.374	23.8689	14.7033	18.8295	72.833	19.1339	1.92949	8.84066e-09	6.54827e-08	-	1	4402668	4407292	-	2292	protein_coding	Endonuclease/exonuclease/phosphatase domain containing protein	Exo_endo_phos
Os01g0330100	129.876	100.559	148.675	50.7215	41.1693	49.8982	126.37	47.263	1.41859	9.01258e-09	6.6679e-08	GDSL ESTERASE/LIPASE PROTEIN 15	1	12742212	12745509	+	2973	protein_coding	Similar to Alpha-L-fucosidase 2	Lipase_GDSL
Os12g0140200	13.1906	11.1732	16.2931	54.6997	65.6748	64.0203	13.5523	61.4649	-2.18171	9.32283e-09	6.88156e-08	-	12	1940077	1940676	-	600	protein_coding	Zinc finger, RING/FYVE/PHD-type domain containing protein	-
Os01g0773800	4.05863	1.01574	1.01832	46.7433	22.5451	48.9567	2.0309	39.415	-4.27818	9.35803e-09	6.90357e-08	-	1	32714779	32716649	+	921	protein_coding	Hypothetical conserved gene	HLH
Os05g0550300	47.6889	54.8502	36.6595	10.9399	1.96044	3.7659	46.3995	5.55542	3.07024	1.06238e-08	7.81262e-08	non-specific lipid transfer protein 2.4, lipid transfer protein 2.4, type 2 non-specific lipid transfer protein 4	5	27330717	27331341	+	625	protein_coding	Similar to Lipid transfer protein (Fragment)	-
Os07g0590700	148.14	140.173	159.876	73.5959	56.8528	64.0203	149.396	64.823	1.20504	1.07713e-08	7.91656e-08	ARABINOGALACTAN PROTEIN 13	7	24078257	24079597	-	639	protein_coding	Similar to transcriptional regulatory protein algP	-
Os07g0232800	38.557	23.3621	33.6045	107.41	83.3188	105.445	31.8412	98.7247	-1.63264	1.15871e-08	8.49909e-08	ZINC TRANSPORTER 8	7	7394486	7397577	+	1244	protein_coding	Similar to Zinc transporter protein ZIP1	-
Os03g0197200	16.2345	24.3779	11.2015	65.6396	70.5759	76.2595	17.2713	70.825	-2.03607	1.15943e-08	8.50197e-08	-	3	5112964	5114038	+	1075	protein_coding	Similar to Sorbitol transporter	Sugar_tr
Os01g0875700	109.583	114.779	107.942	43.7597	38.2286	43.3078	110.768	41.7654	1.40699	1.16221e-08	8.51986e-08	DnaJ domain protein B2	1	38009641	38011902	+	1329	protein_coding	Heat shock protein DnaJ family protein	DnaJ_C
Os06g0227500	194.814	176.74	178.206	82.5468	80.3781	99.7963	183.253	87.5737	1.06405	1.23054e-08	9.00535e-08	TAU GLUTATHIONE S-TRANSFERASE 38	6	6613117	6613440	+	324	protein_coding	Similar to Glutathione S-transferase	-
Os05g0555700	35.513	21.3306	25.458	90.5031	86.2594	89.4401	27.4339	88.7342	-1.69342	1.2692e-08	9.27503e-08	-	5	27638094	27638894	+	801	protein_coding	Conserved hypothetical protein	-
Os04g0481000	63.9234	57.8974	58.0442	8.95085	17.644	12.2392	59.955	12.9447	2.21094	1.28948e-08	9.40983e-08	-	4	24060045	24062872	+	1197	protein_coding	Similar to H0510A06.1 protein	-
Os10g0521100	60.8795	90.4012	61.0992	22.8744	9.80221	16.0051	70.7933	16.2272	2.12673	1.35852e-08	9.89395e-08	actin depolymerizing factor 10	10	20160992	20162434	-	761	protein_coding	Similar to Actin-depolymerizing factor 6 (ADF-6) (AtADF6)	Cofilin_ADF
Os02g0706400	71.026	60.9447	65.1725	157.137	143.112	145.929	65.7144	148.726	-1.17817	1.37747e-08	1.00291e-07	-	2	29190864	29195545	+	3338	protein_coding	Similar to RADIALIS	-
Os01g0705700	10.1466	11.1732	11.2015	55.6942	54.8924	51.7811	10.8404	54.1226	-2.31963	1.44296e-08	1.0497e-07	inducer of CBF expression 1, basic helix-loop-helix protein 010, OsMYC2-like protein 1, MYC2-like protein 1	1	29271158	29273175	+	1979	protein_coding	Similar to Transcription factor ICE1 (Inducer of CBF expression 1) (Basic helix- loop-helix protein 116) (bHLH116) (AtbHLH116)	HLH
Os02g0696900	85.2313	94.4642	134.418	234.711	204.866	217.481	104.705	219.019	-1.06476	1.44347e-08	1.04977e-07	OsKANADI1, OsKANADI2	2	28653055	28657883	+	1350	protein_coding	Myb-like DNA-binding domain, SHAQKYF class domain containing protein	Myb_DNA-binding
Os11g0465200	50.7329	40.6298	71.2824	165.094	115.666	147.812	54.215	142.857	-1.39789	1.46891e-08	1.06706e-07	-	11	15956675	15960376	-	1778	protein_coding	Similar to Bx2-like protein	p450
Os01g0905300	89.2899	97.5114	103.869	184.984	187.222	216.539	96.89	196.249	-1.01889	1.48941e-08	1.08103e-07	EXOCYST SUBUNIT EXO70 FAMILY PROTEIN FX14	1	39411052	39413189	+	2138	protein_coding	Similar to Leucine zipper protein-like	Exo70
Os12g0568750	132.92	155.409	163.949	47.7379	82.3385	44.2493	150.76	58.1086	1.37658	1.51797e-08	1.0999e-07	-	12	23404161	23406575	-	2415	protein_coding	Hypothetical protein	-
Os01g0155200	25.3664	28.4408	27.4946	89.5085	75.477	93.206	27.1006	86.0639	-1.6674	1.63854e-08	1.18525e-07	-	1	2962422	2964972	-	2551	protein_coding	Similar to H0525E10.8 protein	Pkinase
Os09g0520550	63.9234	56.8817	54.9893	144.208	146.053	124.275	58.5981	138.179	-1.23702	1.71484e-08	1.2366e-07	-	9	20333919	20336386	-	1692	protein_coding	Similar to predicted protein	-
Os02g0138000	38.557	24.3779	52.9526	3.97816	3.92088	1.88295	38.6292	3.26066	3.57325	1.71885e-08	1.23914e-07	-	2	2021051	2023488	-	2438	protein_coding	Leucine-rich repeat, plant specific containing protein	-
Os05g0317900	1.01466	3.04723	1.01832	24.8635	37.2484	48.0152	1.6934	36.709	-4.43926	1.75909e-08	1.26709e-07	RECEPTOR-LIKE CYTOPLASMIC KINASE 183	5	14725926	14735830	+	3037	protein_coding	Catharanthus roseus receptor-like kinase1-like kinase, Regulation of flowering time signaling pathway and/or circadian rhythm	Pkinase_Tyr
Os06g0225400	132.92	79.2281	99.7953	219.793	243.095	198.651	103.981	220.513	-1.08413	1.86458e-08	1.34029e-07	-	6	6489414	6491807	-	1466	protein_coding	Conserved hypothetical protein	-
Os08g0298700	36.5277	45.7085	48.8793	4.9727	1.96044	9.41475	43.7052	5.4493	2.99435	1.8686e-08	1.34257e-07	-	8	12115583	12121337	+	1750	protein_coding	Similar to male sterility protein 2	NAD_binding_4
Os05g0511700	133.935	111.732	88.5938	229.739	250.936	200.534	111.42	227.07	-1.02654	1.93426e-08	1.3882e-07	-	5	25346821	25349309	+	1357	protein_coding	Putative rRNA methylase family protein	-
Os01g0498300	36.5277	33.5196	36.6595	115.367	118.607	79.0839	35.5689	104.352	-1.55167	1.94921e-08	1.39854e-07	-	1	17159733	17161535	-	1803	protein_coding	Glycosyltransferase AER61, uncharacterized domain containing protein	-
Os11g0282700	26.3811	25.3936	28.513	0	0	0	26.7626	0	7.22605	1.98481e-08	1.42328e-07	-	11	10081836	10086180	-	1611	protein_coding	Homeodomain-like containing protein	-
Os08g0556400	22.3225	26.4094	21.3847	103.432	75.477	66.8447	23.3722	81.9179	-1.80826	2.00924e-08	1.4404e-07	-	8	27842429	27847633	+	3064	protein_coding	Zinc finger, DHHC-type domain containing protein	-
Os01g0740300	22.3225	5.07872	17.3114	72.6014	67.6352	66.8447	14.9042	69.0271	-2.21125	2.01254e-08	1.44236e-07	-	1	30909430	30916476	+	2194	protein_coding	Hypothetical protein	-
Os04g0531100	122.774	115.795	150.711	38.787	55.8726	57.43	129.76	50.6965	1.35415	2.11144e-08	1.51112e-07	PHLOEM PROTEIN 16	4	26558962	26561236	+	760	protein_coding	Small C2-domain protein consisting of a single C2 domain, Phloem protein, Signaling pathway involving Ca<sup>2+</sup> ions, Defense respons	C2
Os03g0370400	110.598	114.779	130.345	31.8253	47.0506	53.6641	118.574	44.18	1.42176	2.11895e-08	1.51608e-07	-	3	14543805	14544754	+	950	protein_coding	Protein of unknown function DUF679 family protein	-
Os05g0245700	73.0554	99.5429	102.85	205.87	193.103	176.997	91.8162	191.99	-1.06387	2.18667e-08	1.56235e-07	MICRORNA1425	5	8861950	8864450	+	2392	protein_coding	Hypothetical protein	-
Os05g0542800	167.419	157.44	201.627	90.5031	63.7143	84.7327	175.495	79.6501	1.13954	2.27905e-08	1.62473e-07	-	5	26940318	26943170	+	1672	protein_coding	Pectin lyase fold/virulence factor domain containing protein	-
Os05g0474800	123.788	151.346	86.5572	225.76	249.956	264.554	120.564	246.757	-1.03353	2.51187e-08	1.78476e-07	WRKY GENE 70	5	23310508	23313449	-	2239	protein_coding	WRKY transcription factor 70	WRKY
Os11g0638700	38.557	40.6298	56.0076	0	1.96044	0	45.0648	0.65348	6.11954	2.54316e-08	1.80549e-07	-	11	25237345	25239585	-	2241	protein_coding	Protein of unknown function DUF594 domain containing protein	-
Os10g0529500	12.1759	14.2204	6.10992	62.656	49.011	53.6641	10.8354	55.1104	-2.34595	2.65478e-08	1.88265e-07	TAU GLUTATHIONE S-TRANSFERASE 30	10	20595069	20596048	+	866	protein_coding	Similar to Glutathione-S-transferase 2	-
Os01g0926600	176.55	191.976	232.177	90.5031	96.0616	108.27	200.234	98.2781	1.02577	2.74454e-08	1.94307e-07	glycosyltransferase gene family 47 member A, glycosyltransferase 47A	1	40626435	40629466	-	1736	protein_coding	Similar to Pectin-glucuronyltransferase	-
Os06g0542200	147.125	141.188	153.766	63.6505	76.4572	53.6641	147.36	64.5906	1.19122	2.75326e-08	1.94871e-07	-	6	20400347	20403399	+	1691	protein_coding	Prephenate dehydrogenase domain containing protein	-
Os03g0737300	5.07329	5.07872	6.10992	36.798	48.0308	38.6005	5.42064	41.1431	-2.92415	2.86424e-08	2.02447e-07	-	3	30224194	30226344	-	744	protein_coding	HAD-superfamily phosphatase, subfamily IIIC domain containing protein	-
Os04g0547900	63.9234	82.2753	119.143	209.848	195.064	186.412	88.4474	197.108	-1.15602	2.90833e-08	2.05224e-07	-	4	27423442	27426169	+	1751	protein_coding	Anti-sense to fibroblast growth factor protein GFG family protein	NUDIX
Os02g0135200	27.3958	27.4251	18.3298	76.5795	88.2199	77.2009	24.3835	80.6668	-1.72578	3.04389e-08	2.14553e-07	Mitogen-activated protein kinase13, BTH-Induced MAP Kinase 2, benzothiadiazole-induced MAP kinase 2	2	1850981	1858243	-	2715	protein_coding	Similar to Mitogen-activated protein kinase 13	Pkinase
Os03g0798500	50.7329	47.74	43.7877	9.94539	8.82199	6.59032	47.4202	8.45257	2.49137	3.06236e-08	2.15796e-07	WRKY GENE6	3	33286651	33288551	+	1492	protein_coding	WRKY transcription factor, Positive regulation of defense response	WRKY
Os12g0263050	59.8648	78.2123	70.2641	10.9399	14.7033	25.4198	69.4471	17.021	2.02277	3.3298e-08	2.33935e-07	-	12	9269614	9270109	-	496	protein_coding	Similar to Glutathione synthase	-
Os04g0598900	33.4837	23.3621	25.458	118.35	81.3583	72.4936	27.4346	90.734	-1.72443	3.33634e-08	2.3433e-07	WALL-ASSOCIATED KINASE GENE 50	4	30215063	30217691	-	2405	protein_coding	Similar to Wall-associated kinase-like protein	Pkinase
Os11g0565300	4.05863	6.09447	8.14656	33.8143	48.0308	48.0152	6.09988	43.2868	-2.82814	3.41227e-08	2.39466e-07	WALL-ASSOCIATED KINASE GENE 120	11	21047440	21049536	-	984	protein_coding	Similar to Protein kinase domain containing protein	-
Os12g0123200	32.469	35.551	41.7511	141.225	112.725	76.2595	36.5904	110.07	-1.58758	3.42302e-08	2.39957e-07	TAU GLUTATHIONE S-TRANSFERASE 52	12	1097476	1098442	+	899	protein_coding	Glutathione S-transferase GST 7 (EC 2.5.1.18)	GST_N
Os06g0110200	110.598	135.094	84.5205	31.8253	23.5253	49.8982	110.071	35.0829	1.64632	3.44629e-08	2.41457e-07	LATE EMBRYOGENESIS ABUNDANT PROTEIN 2	6	593577	594130	+	554	protein_coding	Late embryogenesis abundant (LEA) group 1 family protein	-
Os07g0631200	133.935	149.314	123.217	55.6942	66.655	49.8982	135.489	57.4158	1.23963	3.53889e-08	2.47742e-07	-	7	26173595	26174381	+	787	protein_coding	Zinc finger, RING/FYVE/PHD-type domain containing protein	-
Os03g0187700	64.9381	88.3698	72.3007	171.061	172.519	147.812	75.2028	163.797	-1.12256	3.55691e-08	2.48868e-07	-	3	4596108	4598257	+	715	protein_coding	Target SNARE coiled-coil region domain containing protein	-
Os04g0555600	157.272	181.818	138.491	88.514	57.833	56.4885	159.194	67.6118	1.23737	3.61267e-08	2.52562e-07	-	4	27806814	27815440	-	3857	protein_coding	Similar to WD-40 repeat family protein / beige-related	-
Os09g0471500	0	3.04723	2.03664	49.727	30.3868	26.3613	1.69462	35.4917	-4.38781	3.61395e-08	2.52582e-07	WALL-ASSOCIATED KINASE GENE 82	9	17968402	17971304	-	2603	protein_coding	Conserved hypothetical protein	Pkinase
Os04g0417600	100.451	77.1966	85.5389	175.039	178.4	185.471	87.7288	179.637	-1.03411	3.85052e-08	2.68167e-07	VQ motif-containing protein 15	4	20624277	20626071	+	1633	protein_coding	Similar to OSIGBa0092M08.12 protein	-
Os07g0440100	25.3664	35.551	16.2931	0	0	0	25.7369	0	7.16976	3.85549e-08	2.68439e-07	-	7	14824356	14825681	-	1326	protein_coding	Conserved hypothetical protein	-
Os07g0166700	98.4218	144.236	122.198	41.7707	47.0506	52.7226	121.619	47.1813	1.3648	3.96331e-08	2.75423e-07	-	7	3583172	3588346	+	3534	protein_coding	Similar to Transmembrane protein kinase	Pkinase_Tyr
Os03g0270600	45.6596	31.4881	59.0625	139.236	121.547	106.387	45.4034	122.39	-1.43009	4.00906e-08	2.78452e-07	-	3	9039754	9041273	+	1520	protein_coding	Cytochrome c domain domain containing protein	-
Os02g0249300	78.1286	121.889	91.6488	19.8908	25.4857	42.3664	97.2222	29.2476	1.72861	4.20688e-08	2.91166e-07	-	2	8422881	8423702	+	822	protein_coding	Zinc finger, RING/FYVE/PHD-type domain containing protein	-
Os01g0511000	73.0554	51.803	46.8427	158.132	132.33	127.099	57.2337	139.187	-1.2814	4.26418e-08	2.94814e-07	-	1	17975866	17977327	-	1415	protein_coding	Similar to LOB domain protein 40	-
Os05g0530400	41.601	52.8187	28.513	111.388	117.626	106.387	40.9775	111.801	-1.44767	4.30059e-08	2.97251e-07	RICE SQUAMOSA PROMOTER-BINDING-LIKE 7	5	26344418	26346857	+	1960	protein_coding	Heat stress transcription factor Spl7 (Heat shock transcription factor) (Heat shock factor RHSF10)	HSF_DNA-bind
Os09g0497100	73.0554	52.8187	52.9526	9.94539	13.7231	16.9465	59.6089	13.5383	2.13501	4.37306e-08	3.02097e-07	-	9	19220516	19227564	-	3589	protein_coding	Similar to Pumilio RBD (Fragment)	PUF
Os02g0216200	32.469	13.2047	31.5679	0	0	0	25.7472	0	7.17025	4.47829e-08	3.0895e-07	-	2	6501546	6504022	-	1488	protein_coding	Conserved hypothetical protein	-
Os10g0516701	166.404	152.362	216.902	98.4594	58.8132	75.318	178.556	77.5302	1.20429	4.61238e-08	3.17774e-07	-	10	19956384	19957356	-	973	protein_coding	Similar to fringe-related protein	-
Os08g0140300	35.513	41.6455	25.458	3.97816	2.94066	0	34.2055	2.30627	3.90919	4.76031e-08	3.27349e-07	TRYPTOPHAN DECARBOXYLASE 1	8	2256007	2257872	+	1866	protein_coding	Aromatic L-amino acid decarboxylase (AADC), Senescence-induced serotonin biosynthesi	-
Os10g0569300	76.0993	81.2595	84.5205	176.033	150.954	176.056	80.6265	167.681	-1.05658	4.96433e-08	3.40739e-07	-	10	22568902	22573260	+	2437	protein_coding	Protein of unknown function DUF248, methyltransferase putative family protein	-
Os07g0604300	39.5717	31.4881	22.403	74.5904	133.31	93.206	31.1543	100.369	-1.68769	5.00788e-08	3.43545e-07	BC1L6	7	24751787	24755315	+	1707	protein_coding	Similar to Phytochelatin synthetase (Fragment)	-
Os08g0472800	21.3078	40.6298	39.7145	106.416	97.0418	95.089	33.884	99.5155	-1.55422	5.30966e-08	3.63469e-07	ABA-8'-HYDROXYLASE 2	8	23288613	23294162	-	2197	protein_coding	Cytochrome P450 family protein	p450
Os09g0260200	140.023	114.779	117.107	39.7816	64.6946	36.7175	123.97	47.0646	1.39851	5.43341e-08	3.71643e-07	-	9	4467902	4468663	+	762	protein_coding	Conserved hypothetical protein	-
Os02g0830801	143.067	143.22	162.931	42.7652	62.7341	80.9668	149.739	62.1554	1.2656	5.56257e-08	3.80072e-07	-	2	35717802	35723808	+	2734	protein_coding	Similar to binding	-
Os10g0467900	49.7182	62.9761	45.8244	9.94539	13.7231	9.41475	52.8396	11.0277	2.2617	5.57072e-08	3.80528e-07	-	10	17267138	17273224	-	3544	protein_coding	Protein kinase, catalytic domain domain containing protein	Pkinase
Os03g0667100	102.48	46.7242	78.4106	175.039	164.677	206.183	75.8718	181.966	-1.26243	5.58198e-08	3.81195e-07	NPR1-like gene 3	3	26259737	26267256	-	4753	protein_coding	Similar to NPR1-like protein	-
Os11g0113900	51.7475	70.0864	64.1541	19.8908	7.84177	15.0636	61.996	14.2654	2.12047	5.62992e-08	3.84264e-07	-	11	641561	642962	-	568	protein_coding	Similar to Zinc finger, C3HC4 type family protein	-
Os08g0414500	30.4397	43.677	36.6595	93.4867	102.923	105.445	36.9254	100.618	-1.44657	5.8309e-08	3.97347e-07	-	8	19814567	19815027	-	461	protein_coding	Hypothetical conserved gene	-
Os04g0600100	178.58	178.771	164.968	92.4922	83.3188	83.7913	174.106	86.5341	1.00909	5.90236e-08	4.0211e-07	-	4	30284968	30286124	-	883	protein_coding	Similar to B0403H10-OSIGBa0105A11.3 protein	-
Os02g0156633	1.01466	1.01574	4.07328	38.787	27.4462	33.8931	2.03456	33.3754	-4.03701	6.00422e-08	4.08723e-07	-	2	3102631	3104794	-	2164	protein_coding	Hypothetical conserved gene	-
Os01g0312500	21.3078	27.4251	22.403	0	0	0	23.712	0	7.05147	6.12152e-08	4.15826e-07	PECTIN METHYLESTERASE 3	1	11741908	11750685	+	1488	protein_coding	Similar to Pectinesterase	-
Os03g0206150	44.6449	47.74	47.861	13.9236	1.96044	3.7659	46.7486	6.54996	2.84453	6.15064e-08	4.17582e-07	-	3	5547117	5551963	+	2337	protein_coding	Hypothetical protein	-
Os07g0418700	46.6743	47.74	40.7328	4.9727	9.80221	8.47327	45.049	7.74939	2.5368	6.28702e-08	4.26503e-07	REPETITIVE PROLINE-RICH PROTEIN 2.1	7	13366416	13367503	+	1088	protein_coding	Proline-rich glycoprotein, ABA-dependent inhibition of root growt	-
Os06g0496400	40.5863	46.7242	50.916	9.94539	4.9011	9.41475	46.0755	8.08708	2.50933	6.39624e-08	4.33568e-07	basic helix-loop-helix protein 127	6	17348908	17350328	+	1276	protein_coding	ROOT HAIR DEFECTIVE-SIX LIKE (RSL) class I basic helix-loop-helix protein, bHLH transcription factor, Regulation of root hair developmen	HLH
Os03g0711150	26.3811	27.4251	24.4397	71.6068	87.2396	83.7913	26.082	80.8792	-1.63302	6.4823e-08	4.39169e-07	-	3	28687026	28688911	-	1356	protein_coding	Hypothetical protein	-
Os06g0624100	66.9674	53.8344	66.1908	150.175	127.429	144.046	62.3309	140.55	-1.17308	6.49005e-08	4.3945e-07	Subtilisin 51, SUBTILISIN 51	6	25122722	25126173	+	2324	protein_coding	Similar to predicted protein	Peptidase_S8
Os11g0518900	91.3192	96.4957	72.3007	173.05	193.103	168.524	86.7052	178.226	-1.03923	6.49159e-08	4.3945e-07	-	11	18636476	18650782	+	3368	protein_coding	Conserved hypothetical protein	-
Os01g0972000	33.4837	40.6298	39.7145	93.4867	103.903	105.445	37.9426	100.945	-1.41206	6.52198e-08	4.41391e-07	RING finger protein OsRFPH2-3, RING-H2 protein 3	1	42884953	42886230	+	1278	protein_coding	Zinc finger, RING/FYVE/PHD-type domain containing protein	-
Os02g0462800	27.3958	27.4251	45.8244	99.4539	99.9825	92.2645	33.5484	97.2337	-1.53521	6.63509e-08	4.48809e-07	WRKY GENE 42	2	15521497	15522722	+	1042	protein_coding	WRKY transcription factor 42, Transcriptional repressor, Promotion of leaf senescenc	WRKY
Os08g0431300	103.495	117.826	149.693	45.7488	57.833	43.3078	123.671	48.9632	1.33737	6.86876e-08	4.63881e-07	-	8	20858831	20862257	-	1751	protein_coding	Similar to Dihydrolipoamide S-acetyltransferase	Biotin_lipoyl
Os04g0109100	28.4104	41.6455	35.6412	86.5249	114.686	96.0304	35.2324	99.0804	-1.49181	6.90774e-08	4.66023e-07	RECEPTOR-LIKE CYTOPLASMIC KINASE 125	4	545744	553541	-	2317	protein_coding	Concanavalin A-like lectin/glucanase domain containing protein	Pkinase_Tyr
Os01g0850800	31.4544	36.5668	37.6778	0.994539	6.86154	0	35.233	2.61869	3.76087	7.20522e-08	4.85071e-07	LACCASE 9	1	36634331	36636717	+	1665	protein_coding	Laccase-8	-
Os10g0563550	21.3078	27.4251	19.3481	57.6833	88.2199	88.4986	22.6937	78.1339	-1.78446	7.24809e-08	4.87573e-07	-	10	22252786	22253234	+	449	protein_coding	Similar to Protein kinase domain containing protein, expressed	-
Os02g0822900	8.11726	9.1417	2.03664	38.787	43.1297	48.9567	6.43187	43.6245	-2.76181	7.3585e-08	4.94481e-07	RECEPTOR-LIKE CYTOPLASMIC KINASE 91	2	35334956	35340821	+	3070	protein_coding	Hypothetical conserved gene	Pkinase
Os12g0254601	77.114	115.795	99.7953	194.93	193.103	199.593	97.5681	195.875	-1.00559	7.36693e-08	4.94918e-07	-	12	8673218	8674964	-	1747	protein_coding	Hypothetical gene	-
Os09g0338500	106.539	81.2595	106.924	30.8307	41.1693	33.8931	98.2407	35.2977	1.47668	7.64608e-08	5.12732e-07	-	9	10338558	10340355	+	1798	protein_coding	Similar to Desaturase/cytochrome b5 protein	-
Os03g0307200	72.0407	85.3225	59.0625	11.9345	10.7824	29.1857	72.1419	17.3009	2.0532	7.931e-08	5.31004e-07	NICOTIANAMINE SYNTHASE 2	3	10926469	10927729	+	1261	protein_coding	Nicotianamine synthase 2, Nicotianamine biosynthesi	-
Os06g0645901	153.213	175.724	170.059	68.6232	71.5561	95.089	166.332	78.4228	1.08282	8.5169e-08	5.6934e-07	-	6	26369197	26370216	-	1020	protein_coding	Similar to Transcription initiation factor TFIID subunit 1	-
Os05g0563100	90.3045	136.11	139.51	35.8034	43.1297	57.43	121.975	45.4544	1.42158	8.66253e-08	5.78472e-07	-	5	28009513	28010606	-	860	protein_coding	Similar to GTP binding / GTPase	-
Os12g0133201	131.906	163.535	177.188	50.7215	83.3188	71.5521	157.543	68.5308	1.19993	8.70743e-08	5.81168e-07	-	12	1606550	1613217	+	1624	protein_coding	Hypothetical protein	-
Os01g0885300	85.2313	57.8974	90.6304	28.8416	14.7033	22.5954	77.9197	22.0468	1.82213	9.05139e-08	6.0287e-07	-	1	38454841	38460529	-	2592	protein_coding	Conserved hypothetical protein	-
Os03g0797300	0	0	0	27.8471	27.4462	16.0051	0	23.7661	-6.98906	9.09194e-08	6.05256e-07	-	3	33207531	33208198	-	668	protein_coding	Similar to benzoxazinless1	-
Os02g0666250	17.2492	30.4723	27.4946	68.6232	94.1012	81.9083	25.072	81.5442	-1.70187	9.41077e-08	6.25831e-07	-	2	27046312	27046632	-	321	protein_coding	Hypothetical gene	-
Os01g0346250	37.5423	42.6613	45.8244	104.427	99.9825	115.801	42.0093	106.737	-1.34578	9.49953e-08	6.3157e-07	-	1	13770746	13772078	+	1264	protein_coding	Conserved hypothetical protein	-
Os05g0192700	2685.8	2868.46	2519.32	964.703	963.557	1501.65	2691.19	1143.3	1.23488	9.59966e-08	6.38061e-07	-	5	5673470	5674010	+	541	protein_coding	Conserved hypothetical protein	-
Os03g0159400	164.375	139.157	145.62	66.6341	78.4177	63.0788	149.717	69.3769	1.11033	9.60702e-08	6.38385e-07	OVATE family protein 7, ovate family protein 11, OVATE-domain containing protein 11	3	3178572	3179590	-	1019	protein_coding	Protein of unknown function DUF623, plant domain containing protein	-
Os03g0335200	1.01466	0	0	37.7925	36.2682	38.6005	0.338219	37.5537	-6.68862	9.74966e-08	6.47193e-07	WRKY GENE 79	3	12394575	12396889	+	1475	protein_coding	Similar to WRKY1 (WRKY transcription factor 17)	-
Os01g0714800	0	0	0	16.9072	20.5846	32.9516	0	23.4811	-6.97441	1.06201e-07	7.01703e-07	WRKY GENE 26	1	29720923	29723065	-	1193	protein_coding	WRKY transcription factor 26	WRKY
Os04g0368800	142.052	89.3855	110.997	48.7324	30.3868	46.1323	114.145	41.7505	1.4507	1.0966e-07	7.23251e-07	WALL-ASSOCIATED KINASE GENE 45	4	17906318	17909802	-	2367	protein_coding	Similar to H0607F01.6 protein	Pkinase
Os03g0558700	109.583	94.4642	95.722	31.8253	45.0902	35.776	99.9231	37.5638	1.41143	1.16128e-07	7.62777e-07	-	3	19925378	19926319	-	942	protein_coding	Conserved hypothetical protein	-
Os01g0111700	0	3.04723	0	24.8635	40.189	37.659	1.01574	34.2372	-5.07496	1.17663e-07	7.72265e-07	-	1	620572	621516	-	945	protein_coding	Conserved hypothetical protein	-
Os01g0117200	0	0	0	19.8908	23.5253	24.4783	0	22.6315	-6.92011	1.17879e-07	7.73288e-07	RECEPTOR-LIKE CYTOPLASMIC KINASE 16	1	969340	973327	-	2341	protein_coding	Similar to ARK protein (Fragment)	Pkinase
Os11g0606800	73.0554	104.622	99.7953	37.7925	28.4264	30.1272	92.4908	32.1154	1.52706	1.19762e-07	7.85238e-07	-	11	23415625	23418653	-	2898	protein_coding	Similar to NB-ARC domain containing protein	NB-ARC
Os12g0443500	35.513	34.5353	38.6961	104.427	95.0814	89.4401	36.2482	96.3161	-1.40944	1.25537e-07	8.20999e-07	UGD4	12	14887908	14890425	+	1865	protein_coding	Similar to UDP-glucose 6-dehydrogenase (EC 1.1.1.22) (UDP-Glc dehydrogenase) (UDP-GlcDH) (UDPGDH)	-
Os03g0386800	29.4251	27.4251	29.5313	108.405	89.2001	65.9032	28.7938	87.836	-1.60775	1.27622e-07	8.33785e-07	SERINE CARBOXYPEPTIDASE 13	3	15400468	15403844	+	1767	protein_coding	Peptidase S10, serine carboxypeptidase family protein	Peptidase_S10
Os08g0427700	86.2459	129	81.4656	205.87	261.719	172.29	98.9037	213.293	-1.10815	1.33566e-07	8.70622e-07	-	8	20573199	20573985	+	690	protein_coding	Histone H2A	Histone
Os01g0845100	23.3371	24.3779	33.6045	83.5413	91.1605	72.4936	27.1065	82.3985	-1.60362	1.36526e-07	8.89015e-07	-	1	36296586	36298621	-	1508	protein_coding	Protein of unknown function DUF668 family protein	-
Os02g0205500	5.07329	8.12595	7.12824	39.7816	34.3077	52.7226	6.77583	42.2706	-2.64231	1.36843e-07	8.90853e-07	-	2	5930298	5933077	-	1928	protein_coding	Similar to Fatty acid elongase 1	-
Os07g0106700	136.979	119.858	148.675	63.6505	37.2484	65.9032	135.17	55.6007	1.28064	1.37925e-07	8.97666e-07	-	7	373811	383052	+	2229	protein_coding	Similar to disease resistance response protein 206	-
Os08g0161500	98.4218	78.2123	90.6304	154.154	185.262	203.359	89.0882	180.925	-1.02283	1.41963e-07	9.22491e-07	-	8	3596518	3601575	-	1889	protein_coding	Alpha/beta hydrolase fold-1 domain containing protein	-
Os02g0739900	73.0554	80.2438	88.5938	28.8416	20.5846	30.1272	80.631	26.5178	1.60339	1.42138e-07	9.23215e-07	-	2	30930149	30934255	-	2546	protein_coding	Similar to microtubule-associated protein TORTIFOLIA1	-
Os09g0322500	88.2752	86.3383	84.5205	35.8034	18.6242	32.0101	86.378	28.8126	1.58377	1.51213e-07	9.80168e-07	-	9	9399112	9402405	+	2623	protein_coding	Hypothetical conserved gene	-
Os01g0693300	62.9088	59.9289	39.7145	119.345	173.499	114.86	54.1841	135.901	-1.32609	1.53577e-07	9.94967e-07	-	1	28605063	28608212	+	2055	protein_coding	Similar to Lipid phosphate phosphatase 2 (EC 3.1.3.-) (AtLPP2) (Phosphatidic acid phosphatase 2) (AtPAP2) (Prenyl diphosphate phosphatase)	-
Os06g0163400	99.4365	91.417	89.6121	34.8089	36.2682	34.8346	93.4885	35.3039	1.40506	1.54248e-07	9.98833e-07	PROTEIN DISULFIDE ISOMERASE-LIKE 1;5, PROTEIN DISULFIDE ISOMERASE-LIKE 1-5, PDI-like protein 1-5	6	3199376	3203918	+	2038	protein_coding	Thioredoxin domain 2 containing protein	-
Os02g0315600	2.02932	1.01574	1.01832	33.8143	26.466	32.0101	1.35446	30.7635	-4.50497	1.55302e-07	1.0054e-06	basic helix-loop-helix protein 139	2	12503308	12507109	-	3400	protein_coding	Helix-loop-helix DNA-binding domain containing protein	-
Os09g0416200	77.114	88.3698	76.374	193.935	175.46	138.397	80.6192	169.264	-1.06908	1.56007e-07	1.00946e-06	-	9	14887140	14893226	+	1849	protein_coding	Similar to Glucose transporter (Fragment)	Sugar_tr
Os04g0675101	78.1286	63.9919	43.7877	16.9072	9.80221	17.888	61.9694	14.8658	2.05821	1.57586e-07	1.0189e-06	-	4	34468893	34476991	+	7160	protein_coding	ATPase-like, ATP-binding domain domain containing protein	-
Os10g0362700	45.6596	23.3621	42.7694	124.317	92.1407	98.8549	37.2637	105.104	-1.49555	1.57669e-07	1.01918e-06	-	10	11244306	11245026	+	721	protein_coding	Conserved hypothetical protein	-
Os05g0140800	80.158	89.3855	77.3923	26.8526	33.3275	10.3562	82.3119	23.5121	1.81258	1.58722e-07	1.02517e-06	-	5	2345391	2346836	-	1376	protein_coding	Similar to Dormancy related protein (Fragment)	-
Os08g0542300	52.7622	59.9289	77.3923	142.219	142.132	137.455	63.3611	140.602	-1.14998	1.60917e-07	1.03837e-06	-	8	27134530	27136434	+	865	protein_coding	Similar to 60S ribosomal protein L7	-
Os09g0508500	53.7769	56.8817	41.7511	7.95631	12.7429	12.2392	50.8032	10.9795	2.20791	1.6092e-07	1.03837e-06	DRB5	9	19710958	19712801	+	1760	protein_coding	Similar to Isoform 2 of Double-stranded RNA-binding protein 5	-
Os02g0648300	56.8208	59.9289	51.9343	12.929	18.6242	8.47327	56.228	13.3422	2.07887	1.63532e-07	1.0539e-06	-	2	26099326	26101023	-	1622	protein_coding	SANT domain, DNA binding domain containing protein	-
Os09g0539901	7.1026	10.1574	16.2931	62.656	52.9319	43.3078	11.1844	52.9652	-2.24304	1.64097e-07	1.05727e-06	-	9	21260360	21261082	-	585	protein_coding	Hypothetical gene	-
Os08g0304900	12.1759	13.2047	10.1832	50.7215	47.0506	58.3714	11.8546	52.0478	-2.13483	1.65488e-07	1.06543e-06	brassinosteroid receptor kinase (BRI1)-interacting protein 126, BRI1-interacting protein 126, brassinosteroid receptor kinase-interacting protein 126	8	12710914	12718933	+	1574	protein_coding	Similar to AtMMH-1 protein (F6D8.28 protein)	H2TH
Os01g0949700	45.6596	37.5825	36.6595	111.388	106.844	90.3816	39.9672	102.871	-1.3632	1.66753e-07	1.07304e-06	TAU GLUTATHIONE S-TRANSFERASE 7	1	41839952	41841440	+	1146	protein_coding	Glutathione S-transferase, C-terminal domain containing protein	GST_C
Os07g0167700	9.13192	4.06298	11.2015	44.7543	39.2088	52.7226	8.13214	45.5619	-2.48696	1.69085e-07	1.08749e-06	-	7	3633980	3635156	+	699	protein_coding	Conserved hypothetical protein	-
Os09g0473350	107.554	94.4642	103.869	47.7379	34.3077	36.7175	101.962	39.5877	1.36615	1.69833e-07	1.09121e-06	-	9	18089890	18090832	-	943	protein_coding	Similar to methylcytosine binding domain protein	-
Os05g0127200	181.624	162.519	165.986	94.4812	72.5363	86.6157	170.043	84.5444	1.00827	1.74423e-07	1.11874e-06	PHOSPHOLIPASE C4	5	1535764	1541563	+	2395	protein_coding	Similar to Phospholipase C (Fragment)	PI-PLC-X
Os03g0305400	160.316	168.614	135.437	49.727	90.1803	62.1373	154.789	67.3482	1.2005	1.81389e-07	1.16139e-06	-	3	10839459	10840785	-	1000	protein_coding	UspA domain containing protein	Usp
Os01g0788400	149.155	151.346	133.4	75.585	50.9715	70.6106	144.633	65.7224	1.13782	1.86364e-07	1.19205e-06	PECTIN METHYLESTERASE 6	1	33453435	33460079	+	1859	protein_coding	Similar to Pectinesterase (EC 3.1.1.11) (Fragment)	-
Os06g0274800	28.4104	39.614	32.5862	0	0.980221	0	33.5369	0.32674	6.5898	1.94856e-07	1.24389e-06	class III peroxidase 77	6	9326113	9328206	-	1198	protein_coding	Similar to Peroxidase 11 precursor (EC 1.11.1.7) (Atperox P11) (ATP23a/ATP23b)	-
Os03g0103300	36.5277	27.4251	24.4397	93.4867	95.0814	71.5521	29.4641	86.7067	-1.5562	1.96126e-07	1.25168e-06	low-temperature germianability (QTL)-3-1(t)	3	219979	220919	+	941	protein_coding	Hybrid proline- or glycine-rich protein, Controll of low-temperature germinability, Pre-harvest sprouting resistanc	-
Os06g0704800	67.9821	50.7872	54.9893	116.361	124.488	165.7	57.9195	135.516	-1.22737	1.99064e-07	1.26822e-06	HISTONE ACETYLTRANSFERASE HAC704	6	29768236	29780664	-	4320	protein_coding	Probable histone acetyltransferase HAC-like 2	zf-TAZ
Os08g0233600	24.3518	28.4408	39.7145	82.5468	107.824	80.0254	30.8357	90.1321	-1.54732	2.0381e-07	1.29749e-06	-	8	8118287	8120253	-	1440	protein_coding	Hypothetical conserved gene	-
Os01g0286000	65.9528	79.2281	45.8244	148.186	133.31	151.577	63.6684	144.358	-1.18102	2.15645e-07	1.36842e-06	-	1	10264587	10267953	+	1413	protein_coding	Snf7 family protein	ESCRT-III
Os03g0676400	7.1026	20.3149	13.2382	53.7051	55.8726	64.0203	13.5519	57.866	-2.09482	2.17231e-07	1.37814e-06	VQ motif-containing protein 13	3	26752033	26752699	-	667	protein_coding	VQ domain containing protein	-
Os12g0507500	233.371	229.558	155.803	99.4539	95.0814	112.977	206.244	102.504	1.00804	2.18981e-07	1.38821e-06	-	12	19492147	19492760	-	614	protein_coding	Similar to SWIB/MDM2 domain containing protein, expressed	-
Os08g0467300	192.785	158.456	135.437	68.6232	92.1407	52.7226	162.226	71.1622	1.19043	2.19081e-07	1.38851e-06	-	8	22983231	22984794	+	1564	protein_coding	Clathrin adaptor, phosphoinositide-binding, GAT-like domain containing protein	-
Os02g0251800	13.1906	20.3149	20.3664	58.6778	62.7341	70.6106	17.9573	64.0075	-1.83438	2.32524e-07	1.46935e-06	VQ motif-containing protein 6	2	8539273	8539623	-	351	protein_coding	VQ domain containing protein	-
Os01g0287600	20.2932	11.1732	11.2015	54.6997	60.7737	56.4885	14.2226	57.3206	-2.01063	2.3926e-07	1.50968e-06	CHITINASE 10	1	10342026	10343570	-	1055	protein_coding	Similar to Chitinase 10	-
Os03g0127000	49.7182	63.9919	51.9343	138.241	142.132	105.445	55.2148	128.606	-1.21895	2.42938e-07	1.53138e-06	-	3	1525222	1527076	-	1380	protein_coding	Similar to cell growth defect factor 2	-
ENSRNA049468923	52.7622	49.7715	40.7328	116.361	118.607	105.445	47.7555	113.471	-1.24812	2.55046e-07	1.60573e-06	MIR169_2	8	26807346	26807473	+	128	pre_miRNA	microRNA MIR169_2	-
Os06g0602400	33.4837	36.5668	43.7877	2.98362	9.80221	1.88295	37.9461	4.88959	2.96182	2.56105e-07	1.612e-06	RNA helicase 52A	6	23806008	23811036	+	1825	protein_coding	Similar to DEAD-box protein 3, X-chromosomal (DEAD-box RNA helicase DEAD3) (mDEAD3) (Embryonic RNA helicase) (D1PAS1 related sequence 2)	DEAD
Os01g0937200	82.1873	87.354	62.1175	161.115	160.756	155.343	77.2196	159.072	-1.0424	2.70419e-07	1.69918e-06	-	1	41145301	41146727	-	1427	protein_coding	Peptidase aspartic, catalytic domain containing protein	-
Os07g0529700	84.2166	91.417	79.4289	37.7925	26.466	25.4198	85.0208	29.8928	1.51017	2.70835e-07	1.70137e-06	XYLOGLUCAN ENDOTRANSGLUCOSYDASE/HYDROLASE 1	7	20729432	20731215	+	1706	protein_coding	Similar to Xyloglucan endotransglucosylase/hydrolase 1	-
Os05g0296800	111.612	87.354	120.162	29.8362	47.0506	45.1908	106.376	40.6925	1.3847	2.73463e-07	1.71662e-06	-	5	13197199	13199560	-	2362	protein_coding	Similar to Retrotransposon Karma DNA, complete sequence	-
Os01g0266100	171.477	124.937	124.235	73.5959	47.0506	60.2544	140.216	60.3003	1.21803	2.80795e-07	1.76136e-06	-	1	9088088	9089013	+	926	protein_coding	Similar to RING finger family protein	-
Os04g0483500	88.2752	85.3225	103.869	44.7543	27.4462	26.3613	92.4888	32.8539	1.49585	2.81419e-07	1.76484e-06	beta-ketoacyl-CoA reductase 1, Wax crystal-sparse leaf 3	4	24175649	24178952	-	1299	protein_coding	Beta-ketoacyl-CoA reductase, Cuticular wax biosynthesis, Fatty acid elongatio	adh_short
Os10g0317900	45.6596	39.614	27.4946	7.95631	4.9011	0	37.5894	4.28581	3.14848	2.83898e-07	1.77821e-06	P-450 75B4	10	8494248	8504235	+	2030	protein_coding	Chrysoeriol 5'-Hydroxylase, Flavonoid B-ring hydroxylase, Tricin biosynthesi	p450
Os09g0314200	22.3225	18.2834	24.4397	56.6887	68.6154	92.2645	21.6818	72.5229	-1.74337	3.01241e-07	1.8827e-06	-	9	8568980	8572069	+	3090	protein_coding	Disease resistance protein domain containing protein	NB-ARC
Os06g0582600	59.8648	56.8817	47.861	120.339	111.745	144.987	54.8692	125.691	-1.19647	3.0175e-07	1.88508e-06	-	6	22779409	22781032	+	1364	protein_coding	Similar to Cysteine proteinase	Peptidase_C1
Os03g0734200	102.48	117.826	123.217	56.6887	49.011	33.8931	114.508	46.531	1.30185	3.03517e-07	1.89462e-06	-	3	30076431	30077044	+	521	protein_coding	Conserved hypothetical protein	-
Os02g0558100	55.8062	49.7715	81.4656	138.241	126.448	163.817	62.3477	142.835	-1.1967	3.05868e-07	1.90883e-06	CYSTATHIONINE B-SYNTHASE DOMAIN CONTAINING CHLORIDE CHANNEL PROTEIN 3	2	21150702	21161514	-	3083	protein_coding	Similar to Chloride channel (Fragment)	Voltage_CLC
Os12g0610950	81.1726	76.1808	93.6854	181.006	178.4	145.929	83.6796	168.445	-1.00867	3.16206e-07	1.96951e-06	-	12	25812408	25815061	+	2654	protein_coding	Conserved hypothetical protein	-
Os08g0404000	14.2052	15.2362	13.2382	50.7215	65.6748	50.8396	14.2265	55.7453	-1.96999	3.24101e-07	2.01624e-06	-	8	19292962	19294910	+	1354	protein_coding	UDP-glucuronosyl/UDP-glucosyltransferase domain containing protein	UDPGT
Os08g0116700	71.026	73.1336	65.1725	20.8853	23.5253	22.5954	69.7774	22.3353	1.64312	3.24743e-07	2.01974e-06	-	8	924213	934625	-	3391	protein_coding	Conserved hypothetical protein	-
Os03g0243800	156.257	129	172.096	69.6178	76.4572	73.435	152.451	73.17	1.05883	3.35365e-07	2.08328e-06	-	3	7603131	7607537	+	1188	protein_coding	Nicotinamide N-methyltransferase, putative domain containing protein	-
Os06g0682633	74.07	80.2438	66.1908	157.137	149.974	144.046	73.5015	150.386	-1.03249	3.41884e-07	2.12172e-06	-	6	28446534	28447986	+	1453	protein_coding	Hypothetical conserved gene	-
Os07g0680900	36.5277	42.6613	52.9526	113.377	112.725	97.9134	44.0472	108.005	-1.29364	3.53587e-07	2.19063e-06	-	7	28857663	28859508	+	1425	protein_coding	Similar to Ribosomal protein S6 kinase	Pkinase
Os12g0572000	54.7915	43.677	69.2457	18.8962	9.80221	11.2977	55.9048	13.3321	2.07093	3.62669e-07	2.24473e-06	OsMYB91, OsRS2	12	23554928	23560551	-	1693	protein_coding	R2R3-type MYB transcription factor, Adaptive growth, Salt toleranc	-
Os06g0266800	45.6596	33.5196	32.5862	9.94539	1.96044	0.941475	37.2551	4.28244	3.13592	3.76818e-07	2.33006e-06	GA-stimulated transcript (GAST) family gene in rice 1	6	8848154	8848833	-	672	protein_coding	Similar to Gibberellin-stimulated protein	-
Os05g0490400	22.3225	39.614	21.3847	73.5959	84.299	94.1475	27.7737	84.0141	-1.59746	3.86463e-07	2.38682e-06	OsSTA155	5	24103730	24106552	-	2477	protein_coding	Conserved hypothetical protein	-
Os01g0783400	66.9674	83.291	72.3007	20.8853	26.466	26.3613	74.1864	24.5709	1.59304	3.93992e-07	2.43156e-06	-	1	33196867	33197909	-	931	protein_coding	Similar to DNA cross-link repair protein-related	-
Os05g0197300	14.2052	21.3306	11.2015	50.7215	62.7341	64.0203	15.5791	59.1586	-1.92536	4.15585e-07	2.55867e-06	-	5	5996776	6000601	-	2015	protein_coding	IQ calmodulin-binding region domain containing protein	-
Os07g0464001	3.04397	2.03149	3.05496	29.8362	32.3473	27.3028	2.71014	29.8287	-3.46001	4.30014e-07	2.64306e-06	-	7	16329354	16331080	-	1727	protein_coding	Hypothetical gene	-
Os01g0718700	29.4251	36.5668	38.6961	5.96724	5.88132	2.82442	34.896	4.89099	2.84104	4.37327e-07	2.68672e-06	-	1	29944091	29948109	+	1311	protein_coding	Similar to predicted protein	Ion_trans
Os03g0170100	11.1612	9.1417	27.4946	61.6614	60.7737	68.7277	15.9325	63.7209	-2.00057	4.50694e-07	2.76487e-06	-	3	3757543	3758135	-	593	protein_coding	Conserved hypothetical protein	-
Os03g0130300	121.759	80.2438	91.6488	33.8143	38.2286	39.5419	97.8838	37.195	1.39524	4.55632e-07	2.79449e-06	defensin-like 8	3	1714575	1715192	+	538	protein_coding	Similar to Cp-thionin	-
Os01g0124401	23.3371	37.5825	25.458	0.994539	3.92088	0	28.7926	1.63847	4.1484	4.64752e-07	2.84906e-06	BOWMAN-BIRK INHIBITOR 3-3	1	1353705	1354767	-	1063	protein_coding	Similar to Bowman-Birk type bran trypsin inhibitor	-
Os02g0736200	45.6596	67.0391	43.7877	122.328	128.409	113.918	52.1622	121.552	-1.22017	4.73136e-07	2.89769e-06	RNA-DEPENDENT RNA POLYMERASE 1	2	30729070	30736459	+	3595	protein_coding	RNA-dependent RNA polymerase, Regulation of endogenous genes through smRNA-mediated pathways involving DNA methylatio	-
Os02g0568600	3.04397	7.11021	4.07328	29.8362	49.011	29.1857	4.74249	36.011	-2.92429	4.85583e-07	2.96756e-06	-	2	21625022	21625725	+	552	protein_coding	Hypothetical conserved gene	-
Os01g0735500	12.1759	21.3306	14.2565	56.6887	59.7935	59.3129	15.921	58.5984	-1.88003	4.85585e-07	2.96756e-06	-	1	30675734	30677421	+	1688	protein_coding	Conserved hypothetical protein	UDPGT
Os09g0276600	58.8502	54.8502	46.8427	139.236	123.508	104.504	53.5143	122.416	-1.19285	4.87125e-07	2.97554e-06	-	9	5700906	5702049	+	1029	protein_coding	Conserved hypothetical protein	-
Os07g0550900	3.04397	5.07872	1.01832	39.7816	30.3868	24.4783	3.047	31.5489	-3.37046	5.00365e-07	3.05278e-06	-	7	21863109	21868527	-	3236	protein_coding	Similar to Receptor-like protein kinase 6	Pkinase_Tyr
Os10g0146901	16.2345	27.4251	24.4397	72.6014	58.8132	88.4986	22.6998	73.3044	-1.69215	5.08438e-07	3.09983e-06	-	10	2829208	2830058	-	851	protein_coding	Hypothetical protein	Thaumatin
Os03g0115300	143.067	178.771	173.114	97.4649	74.4968	71.5521	164.984	81.1712	1.0246	5.16274e-07	3.14611e-06	-	3	861320	862938	-	1544	protein_coding	Pentatricopeptide repeat domain containing protein	-
Os01g0647150	34.4984	25.3936	28.513	0.994539	0	0	29.4683	0.331513	6.40324	5.33101e-07	3.24172e-06	-	1	26078097	26082210	+	2201	protein_coding	Hypothetical protein	-
Os03g0798000	9.13192	9.1417	7.12824	39.7816	56.8528	34.8346	8.46729	43.823	-2.37093	5.35568e-07	3.25594e-06	-	3	33253749	33257099	-	2897	protein_coding	Similar to Aldehyde oxidase-2	-
Os04g0620800	67.9821	84.3068	94.7037	20.8853	20.5846	38.6005	82.3309	26.6901	1.62086	5.37347e-07	3.26521e-06	-	4	31551859	31553373	+	543	protein_coding	Similar to H0714H04.10 protein	-
Os02g0749100	118.715	121.889	118.125	53.7051	56.8528	52.7226	119.576	54.4268	1.13577	5.4234e-07	3.29251e-06	-	2	31472569	31473355	-	787	protein_coding	Hypothetical gene	-
Os06g0647900	91.3192	110.716	109.979	36.798	22.5451	53.6641	104.005	37.669	1.46207	5.61033e-07	3.40269e-06	-	6	26482520	26483810	-	1291	protein_coding	Conserved hypothetical protein	-
Os08g0268550	104.51	113.763	122.198	46.7433	49.011	53.6641	113.49	49.8062	1.18732	5.66339e-07	3.43406e-06	-	8	10257621	10259312	+	1630	protein_coding	Conserved hypothetical protein	-
Os11g0116400	168.433	118.842	144.601	69.6178	71.5561	61.1959	143.959	67.4566	1.09441	5.71609e-07	3.46274e-06	-	11	734252	737187	+	946	protein_coding	Similar to Elongation factor P (EF-P)	-
Os02g0798800	63.9234	65.0076	61.0992	134.263	136.251	128.041	63.3434	132.851	-1.06833	5.80127e-07	3.51185e-06	-	2	34009244	34010089	-	846	protein_coding	Leucine-rich repeat, cysteine-containing subtype containing protein	-
Os03g0108800	15.2199	19.2991	20.3664	62.656	52.9319	72.4936	18.2951	62.6938	-1.77763	5.82777e-07	3.5254e-06	-	3	510643	514759	+	1564	protein_coding	Similar to Cyclin-dependent kinase A-1	Pkinase
Os01g0746700	28.4104	20.3149	51.9343	0	0	1.88295	33.5532	0.62765	5.69953	6.09143e-07	3.67535e-06	MAN2	1	31252512	31254894	-	1856	protein_coding	Similar to Mannan endo-1,4-beta-mannosidase 2	-
Os02g0694700	153.213	140.173	154.785	66.6341	64.6946	86.6157	149.39	72.6481	1.03842	6.11153e-07	3.68661e-06	-	2	28545174	28548337	+	1905	protein_coding	Zinc finger, RING-type domain containing protein	RWD
Os03g0437200	16.2345	10.1574	32.5862	75.585	72.5363	64.9618	19.6594	71.0277	-1.8532	6.41563e-07	3.86006e-06	zinc finger protein 36	3	18435990	18437086	-	1097	protein_coding	C2H2-type zinc finger protein, Abscisic acid-induced antioxidant defence, Water stress and oxidative stress toleranc	-
Os08g0398350	4.05863	8.12595	4.07328	27.8471	34.3077	48.9567	5.41929	37.0372	-2.77414	6.48531e-07	3.89924e-06	ABC TRANSPORTER A FAMILY MEMBER 5	8	19002463	19007607	+	2526	protein_coding	Similar to ABC transporter family, cholesterol/phospholipid flippase	ABC_tran
Os04g0404400	48.7036	69.0706	66.1908	12.929	23.5253	14.1221	61.3217	16.8588	1.86357	6.56472e-07	3.94329e-06	endosperm-specific gene 64, desiccation-related protein, desiccation-related protein PCC13-62	4	20065198	20066517	-	1137	protein_coding	Similar to H0502B11.4 protein	-
Os10g0531900	56.8208	80.2438	65.1725	14.9181	17.644	27.3028	67.4124	19.9549	1.7522	6.6253e-07	3.97875e-06	b-ZIP TRANSCRIPTION FACTOR 78	10	20660761	20663311	-	1505	protein_coding	Similar to BZIP-like protein	bZIP_1
Os08g0547500	55.8062	63.9919	74.3373	17.9017	24.5055	16.0051	64.7118	19.4708	1.73404	6.66348e-07	3.9998e-06	-	8	27435126	27442438	-	3665	protein_coding	Kinesin, motor domain domain containing protein	Kinesin
Os06g0217300	57.8355	45.7085	49.8977	128.296	111.745	108.27	51.1472	116.103	-1.18216	6.90794e-07	4.14169e-06	MADS BOX GENE 55	6	5952599	5963309	-	1217	protein_coding	Similar to Transcription factor MADS55	SRF-TF
Os05g0555100	26.3811	35.551	44.8061	5.96724	2.94066	6.59032	35.5794	5.16607	2.78119	6.99819e-07	4.19011e-06	PROTEIN PHOSPHATASE 2A REGULATORY SUBUNIT B' kappa	5	27602413	27605407	+	2518	protein_coding	Similar to Protein phosphatase 2A B'kappa subunit	-
Os07g0148800	41.601	50.7872	42.7694	5.96724	7.84177	14.1221	45.0525	9.31038	2.26792	7.189e-07	4.29814e-06	-	7	2542557	2545656	+	1460	protein_coding	Conserved hypothetical protein	-
Os03g0576200	26.3811	13.2047	15.2748	0	0	0	18.2869	0	6.67673	7.22892e-07	4.32101e-06	HIGH-AFFINITY POTASSIUM(K+) TRANSPORTER 21	3	21060638	21064968	-	2400	protein_coding	Potassium transporter 21	K_trans
Os02g0582600	51.7475	67.0391	67.2091	10.9399	13.7231	25.4198	61.9986	16.6943	1.88706	7.37028e-07	4.39832e-06	-	2	22468206	22469788	-	1212	protein_coding	Heavy metal transport/detoxification protein domain containing protein	-
Os06g0152400	77.114	47.74	58.0442	131.279	125.468	146.87	60.9661	134.539	-1.14229	7.59324e-07	4.52401e-06	-	6	2706062	2709709	+	1698	protein_coding	Similar to Hexaprenyldihydroxybenzoate methyltransferase, mitochondrial precursor (EC 2.1.1.114) (Dihydroxyhexaprenylbenzoate methyltransferase) (3,4- dihydroxy-5-hexaprenylbenzoate methyltransferase) (DHHB methyltransferase) (DHHB-MT) (DHHB-MTase)	-
Os03g0634400	24.3518	15.2362	30.5496	88.514	59.7935	75.318	23.3792	74.5418	-1.67277	7.76789e-07	4.6227e-06	CALCINEURIN B-LIKE PROTEIN-INTERACTING PROTEIN KINASE 7	3	24226372	24227930	-	1559	protein_coding	Serine/threonine protein kinase domain containing protein	Pkinase
Os02g0714200	81.1726	97.5114	81.4656	32.8198	32.3473	34.8346	86.7165	33.3339	1.37889	8.06734e-07	4.7909e-06	pyrophosphate-fructose-6-phosphatephosphotransferase alpha subunit 1, PFP-alpha subunit 1	2	29604459	29610149	-	2184	protein_coding	Similar to Pyrophosphate--fructose 6-phosphate 1-phosphotransferase alpha subunit (EC 2.7.1.90) (PFP) (6-phosphofructokinase, pyrophosphate dependent) (Pyrophosphate-dependent 6-phosphofructose-1-kinase) (PPi-PFK)	PFK
Os02g0639100	27.3958	14.2204	9.16488	99.4539	47.0506	61.1959	16.927	69.2335	-2.03103	8.45609e-07	5.01131e-06	RECEPTOR-LIKE CYTOPLASMIC KINASE 78	2	25639224	25640990	-	1125	protein_coding	Similar to H0801D08.12 protein	Pkinase
Os05g0470650	51.7475	44.6927	47.861	102.438	158.796	94.1475	48.1004	118.46	-1.2997	8.75871e-07	5.17988e-06	-	5	23096797	23097521	+	725	protein_coding	Hypothetical conserved gene	-
Os05g0453500	72.0407	89.3855	87.5755	29.8362	35.2879	27.3028	83.0006	30.809	1.43062	8.83498e-07	5.22138e-06	-	5	22263224	22266786	-	2661	protein_coding	Guanylyl cyclase domain containing protein	-
Os07g0645300	34.4984	23.3621	30.5496	5.96724	0.980221	0	29.47	2.31582	3.69132	8.89185e-07	5.25256e-06	-	7	26911529	26912445	+	917	protein_coding	Protein of unknown function DUF679 family protein	-
Os06g0568600	0	0	0	15.9126	20.5846	16.9465	0	17.8146	-6.5744	9.25294e-07	5.45581e-06	ENT-KAURENE OXIDASE 5	6	21982654	21992533	-	1803	protein_coding	Similar to Ent-kaurene oxidase 1 (Fragment)	p450
Os03g0816800	80.158	70.0864	66.1908	147.192	198.985	121.45	72.145	155.876	-1.11064	9.29319e-07	5.47828e-06	-	3	34245096	34246212	-	913	protein_coding	Protein of unknown function DUF567 family protein	-
Os06g0220100	15.2199	20.3149	16.2931	0	0	0	17.276	0	6.59462	9.59056e-07	5.6445e-06	-	6	6180408	6181596	+	835	protein_coding	Hypothetical protein	-
Os01g0138400	31.4544	28.4408	18.3298	89.5085	83.3188	61.1959	26.075	78.0077	-1.5797	1.01503e-06	5.95888e-06	-	1	2053583	2057636	+	2290	protein_coding	Serine/threonine protein kinase domain containing protein	Pkinase
Os05g0373300	22.3225	11.1732	18.3298	78.5686	54.8924	52.7226	17.2751	62.0612	-1.84404	1.03116e-06	6.04806e-06	-	5	17983282	17989897	+	2134	protein_coding	Similar to predicted protein	C2
Os09g0520600	64.9381	91.417	67.2091	150.175	164.677	141.221	74.5214	152.025	-1.02827	1.05032e-06	6.14915e-06	BASS5	9	20337186	20340505	-	1687	protein_coding	Bile acid:sodium symporter family protein	-
Os01g0778900	20.2932	28.4408	30.5496	93.4867	63.7143	75.318	26.4279	77.5063	-1.55198	1.05755e-06	6.18867e-06	-	1	32976736	32977251	-	516	protein_coding	Similar to serine-rich protein-related	-
Os05g0449200	41.601	35.551	56.0076	94.4812	101.943	128.982	44.3865	108.469	-1.29016	1.06593e-06	6.23626e-06	-	5	22040081	22041963	-	1883	protein_coding	Transferase family protein	-
Os10g0331600	56.8208	57.8974	32.5862	123.323	97.0418	138.397	49.1015	119.587	-1.28457	1.07723e-06	6.29666e-06	-	10	9385682	9389718	-	1469	protein_coding	UDP-glucuronosyl/UDP-glucosyltransferase domain containing protein	UDPGT
Os01g0382900	118.715	140.173	100.814	55.6942	54.8924	50.8396	119.9	53.8087	1.15649	1.07771e-06	6.298e-06	-	1	15992759	15996844	+	1526	protein_coding	Conserved hypothetical protein	-
Os11g0226966	24.3518	20.3149	21.3847	55.6942	74.4968	73.435	22.0171	67.8753	-1.62485	1.09023e-06	6.36683e-06	-	11	6646291	6647404	+	622	protein_coding	Hypothetical conserved gene	-
Os06g0597000	57.8355	57.8974	53.9709	118.35	138.211	111.094	56.568	122.552	-1.11493	1.0957e-06	6.39734e-06	IAA23	6	23501973	23503491	+	1316	protein_coding	Similar to Auxin responsive protein IAA-Re	-
Os01g0631800	1.01466	0	5.0916	30.8307	29.4066	24.4783	2.03542	28.2386	-3.79528	1.1047e-06	6.44398e-06	-	1	25288392	25289157	+	766	protein_coding	Conserved hypothetical protein	-
Os02g0251700	75.0847	54.8502	64.1541	130.285	125.468	153.46	64.6963	136.404	-1.07672	1.1508e-06	6.69922e-06	-	2	8536374	8538452	+	988	protein_coding	Conserved hypothetical protein	-
Os04g0225001	137.993	134.078	147.656	70.6123	50.9715	78.1424	139.909	66.5754	1.07031	1.17956e-06	6.8604e-06	-	4	8312869	8314234	-	405	protein_coding	Similar to OSIGBa0101A01.3 protein	DAO
Os05g0462000	0	0	0	15.9126	23.5253	13.1806	0	17.5395	-6.5513	1.18762e-06	6.90103e-06	-	5	22678313	22679102	-	394	protein_coding	Similar to plant-specific domain TIGR01589 family protein	-
Os02g0684600	17.2492	25.3936	24.4397	75.585	60.7737	68.7277	22.3608	68.3621	-1.61219	1.19216e-06	6.92427e-06	-	2	27996933	27998650	+	1519	protein_coding	Similar to predicted protein	-
Os08g0481100	49.7182	57.8974	41.7511	121.334	107.824	108.27	49.7889	112.476	-1.17534	1.27245e-06	7.36391e-06	SKIP interacting protein 3, SKIPa-interacting protein 3, SKIPa-interacting protein 3	8	23756316	23758265	+	1773	protein_coding	Similar to SKIP interacting protein 3 (Fragment)	-
Os03g0348200	12.1759	32.5038	19.3481	48.7324	87.2396	90.3816	21.3426	75.4512	-1.82281	1.2797e-06	7.39918e-06	terpene synthase 10	3	13063312	13070842	-	1674	protein_coding	Terpene synthase-like domain containing protein	-
Os04g0560100	18.2638	9.1417	24.4397	0	0	0	17.2817	0	6.59502	1.3188e-06	7.61666e-06	P-450 86A7-1	4	28061427	28063632	-	2206	protein_coding	Cytochrome P450 family protein	p450
Os08g0542700	103.495	97.5114	103.869	37.7925	31.3671	54.6055	101.625	41.255	1.29787	1.32945e-06	7.67127e-06	-	8	27156469	27160507	+	2733	protein_coding	Ankyrin repeat containing protein	-
Os11g0499600	11.1612	23.3621	16.2931	0	0	0	16.9388	0	6.56616	1.34618e-06	7.76257e-06	HYDROXYSTEROID DEHYDROGENASE 1	11	17785138	17792540	+	1625	protein_coding	Hydroxysteroid dehydrogenase, Cuticle formation, Lipid homeostasis, Submergence toleranc	adh_short
Os02g0204700	49.7182	44.6927	26.4763	6.96178	9.80221	5.64885	40.2958	7.47094	2.43373	1.35364e-06	7.80383e-06	CYTOCHROME P450 HYDROXYLASE 734A2	2	5863278	5865569	-	1674	protein_coding	Cytochrome P450 family protein	p450
Os10g0512800	55.8062	79.2281	68.2274	25.858	23.5253	15.0636	67.7539	21.4823	1.6604	1.36495e-06	7.86549e-06	RING finger protein OsRFPHC-10, RING-HC protein 10, SKIP interacting protein 13, SKIPa-interacting protein 13, SKIPa-interacting protein 13	10	19756786	19768053	-	3681	protein_coding	Similar to predicted protein	Kinesin
Os04g0642000	119.73	131.031	134.418	75.585	49.011	51.7811	128.393	58.7924	1.12848	1.37468e-06	7.918e-06	MULTIDRUG RESISTANCE 12	4	32671919	32678320	-	3812	protein_coding	Similar to MDR-like p-glycoprotein	ABC_membrane
Os02g0259850	106.539	111.732	106.924	52.7106	52.9319	32.9516	108.398	46.198	1.23304	1.39817e-06	8.04786e-06	-	2	9016923	9018833	+	979	protein_coding	Hypothetical gene	-
Os05g0381600	155.243	117.826	133.4	67.6287	58.8132	68.7277	135.49	65.0565	1.05812	1.419e-06	8.15859e-06	-	5	18448465	18448934	+	470	protein_coding	Hypothetical conserved gene	-
Os01g0130400	44.6449	28.4408	32.5862	6.96178	4.9011	5.64885	35.224	5.83724	2.59443	1.43277e-06	8.23225e-06	-	1	1698203	1703090	+	3485	protein_coding	Similar to Alpha-xylosidase precursor (Fragment)	Glyco_hydro_31
Os08g0155900	114.656	91.417	82.4839	21.8799	27.4462	51.7811	96.1857	33.7024	1.50841	1.50525e-06	8.63517e-06	PATHOGEN-INDUCED DEFENSE-RESPONSIVE PROTEIN 10	8	3242803	3243430	+	618	protein_coding	Similar to Pathogen-induced defense-responsive protein	-
Os06g0319366	73.0554	69.0706	62.1175	23.8689	24.5055	21.6539	68.0812	23.3428	1.54505	1.5446e-06	8.84114e-06	-	6	12366518	12366742	-	225	protein_coding	Hypothetical genes	-
Os09g0471800	4.05863	10.1574	14.2565	43.7597	47.0506	43.3078	9.49085	44.7061	-2.23626	1.55335e-06	8.88524e-06	WALL-ASSOCIATED KINASE GENE 85	9	18002520	18008036	-	2453	protein_coding	Similar to WAK80 - OsWAK receptor-like protein kinase	Pkinase_Tyr
Os03g0302800	9.13192	7.11021	5.0916	36.798	55.8726	27.3028	7.11124	39.9911	-2.49023	1.59441e-06	9.11399e-06	-	3	10677797	10678946	+	1150	protein_coding	Similar to Long cell-linked locus protein	-
Os05g0398800	91.3192	98.5272	77.3923	29.8362	42.1495	32.9516	89.0796	34.9791	1.34868	1.61162e-06	9.20212e-06	-	5	19398909	19403514	+	2004	protein_coding	Similar to Serine/threonine-protein kinase PBS1 (EC 2.7.1.37) (AvrPphB susceptible protein 1)	Pkinase_Tyr
Os07g0568100	54.7915	72.1178	66.1908	123.323	149.974	128.982	64.3667	134.093	-1.05885	1.61337e-06	9.21006e-06	SYMBIOSIS LEU-RICH REPEAT RECEPTOR KINASE	7	22826946	22831523	+	2545	protein_coding	LRR protein kinase, Common symbiosis signaling (SYM) pathwa	Pkinase_Tyr
Os01g0652100	32.469	18.2834	35.6412	0.994539	0.980221	0	28.7979	0.658253	5.47199	1.62603e-06	9.27822e-06	trichome birefringence-like 21	1	26368398	26374101	-	2658	protein_coding	Protein of unknown function DUF231, plant domain containing protein	-
Os02g0326100	98.4218	83.291	79.4289	28.8416	40.189	32.9516	87.0473	33.9941	1.35635	1.65602e-06	9.43677e-06	-	2	13122304	13127037	+	1105	protein_coding	Hypothetical gene	-
Os12g0267900	38.557	56.8817	43.7877	147.192	94.1012	98.8549	46.4088	113.383	-1.28787	1.6608e-06	9.46185e-06	RING finger protein	12	9565932	9570984	+	3224	protein_coding	Zinc finger, RING/FYVE/PHD-type domain containing protein	-
Os03g0304800	4.05863	6.09447	8.14656	39.7816	37.2484	30.1272	6.09988	35.7191	-2.54942	1.67495e-06	9.5361e-06	-	3	10804094	10806772	-	627	protein_coding	Lg106-like family protein	-
Os03g0564200	73.0554	77.1966	59.0625	150.175	169.578	117.684	69.7715	145.813	-1.0625	1.69439e-06	9.64465e-06	-	3	20313408	20318292	+	727	protein_coding	Protein of unknown function DUF952 family protein	-
Os02g0149600	126.832	111.732	144.601	57.6833	41.1693	71.5521	127.722	56.8015	1.1672	1.7126e-06	9.74181e-06	-	2	2728878	2734454	+	2489	protein_coding	Zinc finger, C2H2-like domain containing protein	-
Os12g0620100	9.13192	13.2047	9.16488	37.7925	71.5561	35.776	10.5005	48.3749	-2.20315	1.75348e-06	9.96332e-06	-	12	26420683	26421144	+	462	protein_coding	Zinc finger, RING-type domain containing protein	-
Os02g0261400	3.04397	3.04723	2.03664	25.858	20.5846	37.659	2.70928	28.0339	-3.37224	1.76967e-06	1.00487e-05	-	2	9142458	9144360	+	1227	protein_coding	Conserved hypothetical protein	-
Os04g0126500	134.949	119.858	96.7404	54.6997	53.9121	50.8396	117.183	53.1505	1.14109	1.81869e-06	1.0311e-05	-	4	1652404	1653676	-	1273	protein_coding	Hypothetical protein	-
Os10g0100500	30.4397	23.3621	18.3298	68.6232	77.4374	65.9032	24.0439	70.6546	-1.55467	1.82426e-06	1.0338e-05	RECEPTOR-LIKE CYTOPLASMIC KINASE 285	10	67119	72969	+	2775	protein_coding	Serine/threonine protein kinase-related domain containing protein	Pkinase
Os07g0591100	68.9967	66.0234	65.1725	120.339	141.152	144.046	66.7309	135.179	-1.01893	1.84024e-06	1.04217e-05	-	7	24087353	24089505	-	1963	protein_coding	Protein of unknown function DUF620 family protein	-
Os05g0414700	37.5423	24.3779	25.458	105.421	78.4177	64.9618	29.1261	82.9335	-1.50834	1.84153e-06	1.04266e-05	-	5	20283411	20286888	-	2433	protein_coding	Similar to BRASSINOSTEROID INSENSITIVE 1-associated receptor kinase 1	Pkinase_Tyr
Os01g0162300	2.02932	0	0	26.8526	38.2286	22.5954	0.676439	29.2255	-5.43047	1.86496e-06	1.055e-05	-	1	3256822	3257901	+	1080	protein_coding	Leucine-rich repeat, plant specific containing protein	-
Os09g0457100	62.9088	71.1021	46.8427	155.148	98.0221	159.109	60.2845	137.426	-1.18908	1.87589e-06	1.06072e-05	ABA-8'-HYDROXYLASE 3	9	17252034	17255420	-	1835	protein_coding	Cytochrome P450 family protein	p450
Os03g0773700	111.612	95.48	95.722	48.7324	35.2879	45.1908	100.938	43.0704	1.22872	1.88248e-06	1.06397e-05	RECEPTOR-LIKE CYTOPLASMIC KINASE 117	3	32079178	32082438	+	3029	protein_coding	Similar to Receptor-like protein kinase 2	Pkinase_Tyr
Os11g0257800	37.5423	50.7872	37.6778	86.5249	114.686	100.738	42.0025	100.65	-1.26099	1.93885e-06	1.09439e-05	-	11	8532272	8554283	-	1891	protein_coding	Hypothetical protein	-
Os12g0516000	0	0	0	17.9017	16.6638	14.1221	0	16.2292	-6.43941	1.98624e-06	1.11955e-05	-	12	20045549	20046254	+	464	protein_coding	Conserved hypothetical protein	-
Os02g0791500	53.7769	74.1493	57.0259	117.356	134.29	137.455	61.6507	129.7	-1.07341	2.02055e-06	1.13725e-05	UDP-glucuronic acid 4-epimerase 3	2	33618590	33620330	+	1741	protein_coding	Similar to Nucleotide sugar epimerase-like protein (UDP-D-glucuronate 4- epimerase) (EC 5.1.3.6)	-
Os06g0283300	49.7182	46.7242	48.8793	103.432	114.686	103.562	48.4406	107.227	-1.14627	2.05617e-06	1.15552e-05	-	6	10009636	10013501	+	2083	protein_coding	Similar to nodulation receptor kinase	Pkinase_Tyr
Os11g0591300	90.3045	84.3068	95.722	38.787	29.4066	41.4249	90.1111	36.5395	1.3013	2.0618e-06	1.15843e-05	-	11	22468593	22471382	+	1458	protein_coding	Hypothetical protein	-
Os02g0729100	34.4984	31.4881	26.4763	97.4649	92.1407	62.1373	30.8209	83.9143	-1.44364	2.07535e-06	1.16553e-05	trichome birefringence-like 54	2	30343011	30344467	+	1275	protein_coding	Protein of unknown function DUF231, plant domain containing protein	-
Os02g0646200	57.8355	44.6927	49.8977	114.372	95.0814	134.631	50.8086	114.695	-1.17536	2.08015e-06	1.16797e-05	B-box-containing protein 6	2	26027785	26029488	+	1198	protein_coding	Zinc finger, B-box domain containing protein	zf-B_box
Os05g0582400	50.7329	45.7085	66.1908	128.296	105.864	123.333	54.2107	119.164	-1.13645	2.08413e-06	1.16995e-05	-	5	28989788	28995655	+	2611	protein_coding	Similar to Mitogen-activated protein kinase 9	-
Os01g0660550	39.5717	51.803	34.6229	85.5304	108.804	108.27	41.9992	100.868	-1.26451	2.08778e-06	1.17174e-05	-	1	26913460	26919559	+	1245	protein_coding	Conserved hypothetical protein	-
Os07g0235200	10.1466	7.11021	7.12824	32.8198	31.3671	62.1373	8.12834	42.1081	-2.37481	2.12472e-06	1.19117e-05	-	7	7500690	7503900	-	3211	protein_coding	Protein of unknown function DUF296 domain containing protein	-
Os05g0280500	11.1612	21.3306	15.2748	0	0	0	15.9222	0	6.47688	2.13178e-06	1.19487e-05	-	5	11753281	11756377	-	1881	protein_coding	Phospholipid/glycerol acyltransferase domain containing protein	-
Os02g0251900	9.13192	3.04723	5.0916	42.7652	41.1693	24.4783	5.75692	36.1376	-2.64853	2.14221e-06	1.19993e-05	VQ motif-containing protein 7	2	8541338	8542125	-	788	protein_coding	Similar to Tobacco rattle virus-induced protein variant 2	-
Os04g0203450	33.4837	32.5038	20.3664	0	3.92088	4.70737	28.7846	2.87609	3.31035	2.17413e-06	1.21701e-05	-	4	7020913	7022726	+	1375	protein_coding	Hypothetical protein	-
Os05g0406300	82.1873	51.803	61.0992	21.8799	22.5451	17.888	65.0298	20.771	1.64797	2.25394e-06	1.26031e-05	-	5	19795128	19805706	+	2639	protein_coding	Hypothetical protein	-
Os07g0565100	72.0407	36.5668	42.7694	121.334	106.844	130.865	50.459	119.681	-1.24618	2.27178e-06	1.27e-05	-	7	22657270	22659266	-	755	protein_coding	Similar to 40S ribosomal protein S11	-
Os01g0876300	115.671	126.968	103.869	34.8089	57.833	58.3714	115.503	50.3378	1.19627	2.27575e-06	1.27195e-05	F-box protein 51	1	38022813	38024140	-	1328	protein_coding	F-box associated type 1 domain containing protein	-
Os04g0201200	91.3192	78.2123	73.319	14.9181	23.5253	41.4249	80.9502	26.6228	1.59909	2.30083e-06	1.2854e-05	-	4	6902893	6909851	-	3469	protein_coding	Hypothetical conserved gene	PUF
Os01g0281600	27.3958	25.3936	32.5862	0.994539	2.94066	5.64885	28.4585	3.19468	3.14198	2.33805e-06	1.30506e-05	EARLY NODULIN LIKE PROTEIN 4	1	10048273	10050309	-	1073	protein_coding	Cupredoxin domain containing protein	Cu_bind_like
Os05g0501600	30.4397	36.5668	13.2382	78.5686	69.5957	94.1475	26.7482	80.7706	-1.5947	2.36122e-06	1.31713e-05	-	5	24691255	24695481	+	2801	protein_coding	Leucine-rich repeat, typical subtype containing protein	-
Os02g0535901	4.05863	0	4.07328	27.8471	22.5451	33.8931	2.71064	28.0951	-3.37456	2.36763e-06	1.32043e-05	F-box protein 92	2	19758327	19759355	-	1029	protein_coding	Cyclin-like F-box domain containing protein	-
Os08g0384700	16.2345	9.1417	26.4763	54.6997	63.7143	64.0203	17.2842	60.8114	-1.81553	2.38311e-06	1.32819e-05	-	8	18146416	18149369	-	1022	protein_coding	Hypothetical gene	-
Os06g0156600	17.2492	11.1732	18.3298	0	0	0	15.584	0	6.44589	2.40473e-06	1.33908e-05	GDSL ESTERASE/LIPASE PROTEIN 77	6	2893694	2895804	+	1429	protein_coding	Lipase, GDSL domain containing protein	Lipase_GDSL
Os07g0605350	125.818	112.748	113.033	39.7816	70.5759	41.4249	117.2	50.5941	1.21267	2.47099e-06	1.37389e-05	-	7	24805571	24805912	+	342	protein_coding	Similar to Protein EGG APPARATUS-1	-
Os01g0747700	58.8502	62.9761	71.2824	128.296	115.666	157.226	64.3696	133.729	-1.05577	2.48535e-06	1.38127e-05	-	1	31288175	31292795	+	1389	protein_coding	RNA-binding S4 domain containing protein	S4
Os09g0248100	23.3371	35.551	18.3298	0	3.92088	0	25.7393	1.30696	4.30961	2.48842e-06	1.38268e-05	FASCICLIN-LIKE ARABINOGALACTAN PROTEIN 11	9	3654992	3658609	+	1539	protein_coding	FAS1 domain domain containing protein	-
Os01g0934800	42.6156	37.5825	28.513	137.246	80.3781	76.2595	36.237	97.9613	-1.4334	2.53243e-06	1.4047e-05	PYRICULARIA ORYZAE RESISTANCE R7B	1	41004305	41005945	-	930	protein_coding	Alpha/beta hydrolase fold-1 domain containing protein	-
Os01g0694400	142.052	100.559	144.601	72.6014	27.4462	52.7226	129.071	50.9234	1.34243	2.58527e-06	1.43246e-05	-	1	28697443	28698627	-	350	protein_coding	Conserved hypothetical protein	-
Os11g0523700	57.8355	55.8659	59.0625	15.9126	11.7626	23.5369	57.588	17.0707	1.75053	2.58703e-06	1.43312e-05	basic helix-loop-helix protein 002, Inducer of CBF expression 1	11	18922046	18925254	+	1961	protein_coding	Similar to Transcription factor ICE1 (Inducer of CBF expression 1) (Basic helix- loop-helix protein 116) (bHLH116) (AtbHLH116)	HLH
Os01g0756101	15.2199	16.2519	14.2565	0	0	0	15.2428	0	6.41399	2.61803e-06	1.44935e-05	-	1	31724224	31725303	-	837	protein_coding	Conserved hypothetical protein	-
Os08g0547300	35.513	29.4566	16.2931	110.394	62.7341	73.435	27.0876	82.1877	-1.60029	2.63335e-06	1.45689e-05	-	8	27420633	27422835	-	2100	protein_coding	Similar to Cytochrome P450 78A1 (EC 1.14.-.-) (CYPLXXVIII)	p450
Os12g0633200	13.1906	7.11021	19.3481	51.716	48.0308	53.6641	13.2163	51.137	-1.95251	2.65757e-06	1.46902e-05	-	12	27132446	27134705	-	699	protein_coding	Erg28-like family protein	-
Os06g0130200	55.8062	49.7715	35.6412	5.96724	10.7824	16.0051	47.0729	10.9182	2.10219	2.79847e-06	1.54391e-05	-	6	1613670	1620183	-	1837	protein_coding	Cell cycle regulated microtubule associated protein domain containing protein	-
Os05g0332600	15.2199	40.6298	23.4214	110.394	80.3781	60.2544	26.4237	83.6755	-1.66186	2.84996e-06	1.57063e-05	-	5	15574253	15575640	-	1388	protein_coding	Xanthine/uracil/vitamin C permease family protein	-
Os03g0563600	15.2199	30.4723	26.4763	0	0	0.941475	24.0562	0.313825	6.11041	2.88184e-06	1.58752e-05	class III peroxidase 49	3	20264124	20269616	+	1404	protein_coding	Similar to Peroxidase 56 precursor (EC 1.11.1.7) (Atperox P56) (ATP33)	-
Os03g0569800	95.3778	68.0549	82.4839	38.787	28.4264	25.4198	81.9722	30.8778	1.41077	2.89976e-06	1.59671e-05	-	3	20650253	20653294	+	3042	protein_coding	Similar to ATP binding protein	-
Os08g0195400	26.3811	31.4881	20.3664	68.6232	79.3979	69.6691	26.0785	72.5634	-1.47617	2.90063e-06	1.59684e-05	-	8	5563255	5564422	-	1168	protein_coding	Protein of unknown function DUF3778 domain containing protein	-
Os08g0240200	20.2932	13.2047	12.2198	0	0	0	15.2392	0	6.41371	2.92642e-06	1.60966e-05	-	8	8479583	8481489	+	1907	protein_coding	Conserved hypothetical protein	-
Os11g0458100	48.7036	54.8502	53.9709	9.94539	16.6638	17.888	52.5082	14.8324	1.82067	2.92892e-06	1.61069e-05	-	11	15531495	15532837	-	1343	protein_coding	Conserved hypothetical protein	-
Os05g0353500	84.2166	96.4957	83.5022	25.858	40.189	39.5419	88.0715	35.1963	1.32148	3.07111e-06	1.68454e-05	-	5	16702120	16704232	-	1639	protein_coding	Similar to ATP binding protein	Pkinase_Tyr
Os04g0518400	18.2638	19.2991	26.4763	52.7106	68.6154	73.435	21.3464	64.9204	-1.60568	3.16679e-06	1.73517e-05	Phenylalanine ammonia-lyase 07	4	25927077	25929716	-	2549	protein_coding	Similar to Phenylalanine ammonia-lyase (Fragment)	-
Os01g0750300	43.6303	29.4566	36.6595	6.96178	0	9.41475	36.5821	5.45884	2.73785	3.18543e-06	1.74501e-05	BRITTLE CULM 7	1	31422946	31428670	+	3461	protein_coding	Similar to Cellulose synthase (Fragment)	-
Os06g0671600	3.04397	3.04723	0	17.9017	26.466	33.8931	2.0304	26.0869	-3.68376	3.21002e-06	1.7581e-05	SMALL AUXIN-UP RNA 26	6	27862160	27862997	+	581	protein_coding	Beta tubulin, autoregulation binding site domain containing protein	-
Os03g0661600	73.0554	59.9289	51.9343	25.858	18.6242	11.2977	61.6395	18.5933	1.73373	3.21328e-06	1.75952e-05	OsPR5, PR5	3	25972352	25973470	-	1119	protein_coding	Similar to Alpha-amylase/trypsin inhibitor (Antifungal protein)	Thaumatin
Os07g0675200	54.7915	63.9919	27.4946	13.9236	10.7824	9.41475	48.7593	11.3736	2.10243	3.42137e-06	1.86788e-05	endosperm-specific gene 114	7	28566115	28567042	+	928	protein_coding	Conserved hypothetical protein	-
Os02g0686500	46.6743	62.9761	42.7694	109.399	112.725	112.036	50.8066	111.387	-1.13248	3.55082e-06	1.93567e-05	Os_F0138	2	28122365	28123818	+	1267	protein_coding	F-box domain, cyclin-like domain containing protein	-
Os03g0327700	116.686	101.574	80.4473	28.8416	38.2286	52.7226	99.5691	39.9309	1.31522	3.56745e-06	1.94391e-05	-	3	11962246	11966697	+	867	protein_coding	Similar to H0716A07.9 protein	-
Os07g0638000	64.9381	76.1808	86.5572	13.9236	32.3473	31.0687	75.892	25.7798	1.55476	3.60595e-06	1.96405e-05	-	7	26527934	26530892	-	1537	protein_coding	Conserved hypothetical protein	-
Os05g0202300	25.3664	25.3936	30.5496	76.5795	72.5363	68.7277	27.1032	72.6145	-1.42154	3.6211e-06	1.97104e-05	-	5	6348995	6349943	+	949	protein_coding	Similar to lachrymatory factor synthase	-
Os12g0148600	14.2052	19.2991	9.16488	51.716	55.8726	47.0737	14.2231	51.5541	-1.85728	3.70111e-06	2.01075e-05	-	12	2389854	2395274	+	1696	protein_coding	Conserved hypothetical protein	-
Os02g0600650	28.4104	37.5825	40.7328	76.5795	104.884	84.7327	35.5752	88.732	-1.31872	3.75604e-06	2.03801e-05	-	2	23495654	23496309	-	656	protein_coding	Conserved hypothetical protein	-
Os03g0243900	73.0554	66.0234	36.6595	19.8908	4.9011	17.888	58.5794	14.2266	2.04098	3.76423e-06	2.04159e-05	-	3	7611453	7614083	-	1720	protein_coding	Similar to Thaumatin-like protein	Thaumatin
Os02g0631601	108.568	93.4485	102.85	22.8744	53.9121	44.2493	101.622	40.3453	1.33099	3.86427e-06	2.0937e-05	-	2	25277985	25278706	-	645	protein_coding	Similar to predicted protein	-
Os11g0585200	30.4397	40.6298	40.7328	94.4812	91.1605	82.8498	37.2674	89.4972	-1.26359	3.8644e-06	2.0937e-05	-	11	22134435	22135199	-	765	protein_coding	Hypothetical protein	-
Os01g0919800	40.5863	65.0076	28.513	131.279	97.0418	105.445	44.7023	111.255	-1.31493	3.90617e-06	2.11588e-05	PIN PROTEIN 5A	1	40136226	40142760	-	1417	protein_coding	Similar to Efflux carrier of polar auxin transport	-
Os10g0114300	6.08795	9.1417	2.03664	27.8471	31.3671	46.1323	5.75543	35.1155	-2.60996	3.98572e-06	2.15761e-05	-	10	923908	926465	+	1253	protein_coding	Similar to NADPH-dependent codeinone reductase (EC 1.1.1.247)	Aldo_ket_red
Os05g0461350	100.451	107.669	89.6121	39.7816	34.3077	53.6641	99.244	42.5845	1.21849	4.33107e-06	2.33495e-05	-	5	22654851	22655486	-	636	protein_coding	Hypothetical gene	-
Os04g0208200	44.6449	58.9132	42.7694	9.94539	10.7824	17.888	48.7758	12.8719	1.91746	4.33274e-06	2.33511e-05	senescence-associated gene 12	4	7250381	7251823	+	1347	protein_coding	Cysteine proteinase	Peptidase_C1
Os07g0694400	28.4104	14.2204	27.4946	0.994539	1.96044	0.941475	23.3752	1.29882	4.17265	4.39752e-06	2.36654e-05	IRREGULAR XYLEM 9, glycosyltransferase family GT43 member C	7	29566093	29571527	-	1191	protein_coding	Glycosyl transferase, family 43 protein	-
Os11g0659200	63.9234	72.1178	80.4473	29.8362	27.4462	23.5369	72.1628	26.9397	1.42291	4.42231e-06	2.37838e-05	-	11	26453228	26453757	+	459	protein_coding	Protein of unknown function DUF581 family protein	-
Os05g0202800	0	0	0	20.8853	13.7231	10.3562	0	14.9882	-6.32378	4.43948e-06	2.38662e-05	METALLOTHIONEIN 3B	5	6393899	6396069	+	667	protein_coding	Similar to Metallothionein-like protein 3B	-
Os11g0555300	23.3371	9.1417	23.4214	56.6887	68.6154	59.3129	18.6334	61.539	-1.72367	4.47146e-06	2.4023e-05	-	11	20643384	20647412	+	3720	protein_coding	Similar to Rp1-like protein	NB-ARC
Os03g0242100	63.9234	71.1021	72.3007	23.8689	15.6835	32.0101	69.1087	23.8542	1.53173	4.6967e-06	2.51856e-05	-	3	7505884	7513338	+	2474	protein_coding	Conserved hypothetical protein	-
Os10g0496000	107.554	98.5272	106.924	53.7051	47.0506	43.3078	104.335	48.0212	1.12061	4.70447e-06	2.5222e-05	DNA BINDING WITH ONE FINGER 27	10	18873532	18875014	-	1405	protein_coding	Zinc finger, Dof-type family protein	zf-Dof
Os04g0672700	94.3632	110.716	97.7587	35.8034	51.9517	46.1323	100.946	44.6291	1.1767	4.72856e-06	2.53458e-05	-	4	34333498	34336668	-	3171	protein_coding	Pentatricopeptide repeat domain containing protein	-
Os05g0543800	47.6889	73.1336	59.0625	125.312	124.488	123.333	59.9617	124.378	-1.0526	4.90616e-06	2.62594e-05	-	5	26995741	26999172	-	1924	protein_coding	Protein of unknown function DUF3615 domain containing protein	-
Os02g0152800	81.1726	65.0076	87.5755	16.9072	39.2088	26.3613	77.9186	27.4924	1.50216	4.99872e-06	2.67213e-05	-	2	2913665	2919109	-	1640	protein_coding	RNA polymerase Rpb1, domain 1 containing protein	-
Os11g0658800	66.9674	63.9919	82.4839	171.061	116.646	144.046	71.1477	143.918	-1.01616	5.00411e-06	2.67445e-05	-	11	26420114	26423933	-	1980	protein_coding	Pectin lyase fold/virulence factor domain containing protein	-
Os04g0606200	41.601	34.5353	59.0625	108.405	92.1407	112.036	45.0663	104.194	-1.20956	5.00836e-06	2.67617e-05	-	4	30615558	30616313	-	756	protein_coding	Similar to OSIGBa0113I13.1 protein	-
Os11g0134300	10.1466	14.2204	12.2198	40.7761	51.9517	45.1908	12.1956	45.9729	-1.91457	5.03202e-06	2.68825e-05	CALCINEURIN B-LIKE PROTEIN-INTERACTING PROTEIN KINASE 33	11	1605182	1609130	+	1515	protein_coding	Similar to Serine/threonine kinase	Pkinase
Os01g0843500	19.2785	17.2677	17.3114	59.6724	63.7143	47.0737	17.9525	56.8202	-1.66135	5.0394e-06	2.69107e-05	-	1	36230953	36231939	-	987	protein_coding	Hypothetical conserved gene	-
Os08g0139500	114.656	99.5429	79.4289	43.7597	31.3671	48.0152	97.8761	41.0473	1.25264	5.09754e-06	2.71986e-05	-	8	2203447	2204315	-	574	protein_coding	Similar to Protein LRP16	A1pp
Os05g0556400	27.3958	21.3306	25.458	0	1.96044	0	24.7281	0.65348	5.25318	5.13791e-06	2.73912e-05	-	5	27666328	27669347	+	1457	protein_coding	DOMON related domain containing protein	Cytochrom_B561
Os04g0473900	45.6596	35.551	40.7328	110.394	86.2594	87.5572	40.6478	94.7368	-1.22011	5.17416e-06	2.75729e-05	DROUGHT-INDUCED WAX ACCUMULATION 1	4	23698662	23707348	-	7452	protein_coding	Megaenzyme-like protein, Drought resistance, Regulation of drought-induced cuticular wax depositio	AMP-binding
Os09g0116000	8.11726	17.2677	17.3114	0	0	0	14.2321	0	6.31492	5.6768e-06	3.01138e-05	MADS BOX GENE 77	9	1272405	1272962	-	558	protein_coding	Transcription factor, MADS-box domain containing protein	SRF-TF
Os05g0483801	70.0114	56.8817	75.3557	141.225	160.756	111.094	67.4162	137.692	-1.02948	5.67998e-06	3.01245e-05	-	5	23798402	23799113	-	393	protein_coding	Similar to Cyclin-dependent kinase B2-1	-
Os06g0138400	68.9967	53.8344	46.8427	8.95085	19.6044	20.7124	56.558	16.4226	1.78042	5.68214e-06	3.01297e-05	CCR4-associated factor 1-6, carbon catabolite repressor 4-associated factor 1-6, CCR4-associated factor 1D, carbon catabolite repressor 4-associated factor 1D	6	2036651	2037778	+	1128	protein_coding	Hypothetical conserved gene	CAF1
Os04g0405500	156.257	119.858	138.491	60.6669	85.2792	57.43	138.202	67.792	1.02839	5.71915e-06	3.03134e-05	-	4	20120596	20122056	-	1090	protein_coding	Conserved hypothetical protein	-
Os12g0121000	47.6889	40.6298	36.6595	97.4649	98.0221	88.4986	41.6594	94.6619	-1.18369	5.88471e-06	3.11458e-05	-	12	988599	989874	-	895	protein_coding	Conserved hypothetical protein	-
Os03g0700400	54.7915	82.2753	58.0442	27.8471	18.6242	18.8295	65.037	21.7669	1.58113	5.91784e-06	3.13147e-05	LIPOXYGENASE 3	3	28090924	28092246	+	380	protein_coding	Lipoxygenase-3, Generation of stale flavo	Lipoxygenase
Os12g0152500	50.7329	36.5668	63.1358	15.9126	12.7429	13.1806	50.1452	13.9454	1.84724	5.92549e-06	3.13487e-05	-	12	2588267	2589973	+	1247	protein_coding	Hypothetical conserved gene	-
Os11g0594000	6.08795	10.1574	2.03664	26.8526	36.2682	42.3664	6.09401	35.1624	-2.52911	5.95268e-06	3.14796e-05	-	11	22625530	22627473	+	1837	protein_coding	Sugar/inositol transporter domain containing protein	Sugar_tr
Os05g0551600	28.4104	33.5196	41.7511	98.4594	69.5957	90.3816	34.5604	86.1456	-1.31779	6.00623e-06	3.17497e-05	-	5	27417896	27419058	+	980	protein_coding	Hypothetical conserved gene	-
Os05g0396900	54.7915	72.1178	84.5205	24.8635	27.4462	24.4783	70.4766	25.596	1.46143	6.0649e-06	3.204e-05	-	5	19311394	19313597	-	2204	protein_coding	Conserved hypothetical protein	-
Os03g0775200	129.876	113.763	140.528	72.6014	48.0308	65.9032	128.056	62.1785	1.04227	6.23012e-06	3.28655e-05	-	3	32142168	32146666	+	2724	protein_coding	Protein of unknown function DUF248, methyltransferase putative family protein	-
Os02g0676800	15.2199	8.12595	14.2565	50.7215	47.0506	42.3664	12.5341	46.7128	-1.89748	6.28478e-06	3.31334e-05	ETHYLENE RESPONSE FACTOR 20	2	27621222	27622912	+	1691	protein_coding	Similar to Dehydration responsive element binding protein 1E (DREB1E protein)	AP2
Os06g0227250	21.3078	32.5038	35.6412	4.9727	5.88132	2.82442	29.8176	4.55948	2.71405	6.32994e-06	3.3344e-05	-	6	6604299	6608424	-	1524	protein_coding	Hypothetical conserved gene	Glyco_transf_8
Os05g0392050	104.51	104.622	104.887	49.727	52.9319	45.1908	104.673	49.2832	1.08742	6.50995e-06	3.4236e-05	-	5	19066737	19067981	-	1245	protein_coding	Hypothetical conserved gene	zf-C3HC4
Os05g0542300	98.4218	94.4642	92.6671	32.8198	37.2484	52.7226	95.1844	40.9303	1.21477	6.51886e-06	3.4266e-05	-	5	26922233	26923380	-	585	protein_coding	Conserved hypothetical protein	-
Os03g0554950	156.257	136.11	149.693	55.6942	49.011	99.7963	147.353	68.1672	1.10905	6.51967e-06	3.4266e-05	-	3	19596232	19599523	-	897	protein_coding	Hypothetical conserved gene	-
Os03g0584400	3.04397	7.11021	4.07328	36.798	18.6242	39.5419	4.74249	31.6547	-2.73935	6.5603e-06	3.44654e-05	-	3	21544810	21546217	-	1408	protein_coding	ATPase, AAA-type, core domain containing protein	AAA
Os11g0133700	143.067	133.062	131.363	63.6505	54.8924	84.7327	135.831	67.7585	1.00142	6.58691e-06	3.45982e-05	-	11	1556485	1557036	-	248	protein_coding	Similar to Glucosamine-fructose-6-phosphate aminotransferase, isomerizing family protein, expressed	-
Os01g0824700	0	0	1.01832	25.858	16.6638	22.5954	0.33944	21.7057	-5.89755	6.80512e-06	3.56655e-05	F-box protein 48	1	35238064	35240841	+	2036	protein_coding	Cyclin-like F-box domain containing protein	-
Os05g0382600	55.8062	52.8187	48.8793	18.8962	10.7824	17.888	52.5014	15.8556	1.72684	6.80541e-06	3.56655e-05	ANNEXIN 3	5	18494334	18496011	-	1284	protein_coding	Similar to Annexin-like protein RJ4	-
Os01g0294700	148.14	143.22	143.583	12.929	5.88132	0	144.981	6.27011	4.53638	6.82251e-06	3.57405e-05	peroxidase, class III peroxidase 11	1	10748692	10750233	-	1331	protein_coding	Haem peroxidase, plant/fungal/bacterial family protein	-
Os09g0298200	93.3485	79.2281	105.905	41.7707	28.4264	46.1323	92.8273	38.7764	1.2581	6.86626e-06	3.59623e-05	ADP-GLUCOSE PYROPHOSPHORYLASE SMALL SUBUNIT 1	9	7245434	7249813	-	1951	protein_coding	Similar to Brittle 2	-
Os03g0665950	58.8502	79.2281	76.374	20.8853	29.4066	29.1857	71.4841	26.4926	1.43049	6.96558e-06	3.64676e-05	-	3	26200938	26201928	+	991	protein_coding	Conserved hypothetical protein	-
Os08g0404500	2.02932	4.06298	0	15.9126	36.2682	23.5369	2.03076	25.2392	-3.63491	6.97478e-06	3.64935e-05	-	8	19325136	19326185	+	1050	protein_coding	C1-like domain containing protein	-
Os04g0571200	136.979	137.125	128.308	66.6341	82.3385	50.8396	134.138	66.6041	1.01172	7.02621e-06	3.6755e-05	RING finger protein OsRFPH2-14, RING-H2 protein 14	4	28744397	28747841	+	1262	protein_coding	Similar to OSIGBa0111L12.9 protein	-
Os12g0555300	0	0	0	17.9017	10.7824	13.1806	0	13.9549	-6.22163	7.1204e-06	3.7225e-05	pathogenesis-related gene 10	12	22595531	22596804	+	408	protein_coding	Similar to Pathogenesis-related protein PR-10a	-
Os01g0323500	30.4397	63.9919	60.0809	10.9399	18.6242	10.3562	51.5042	13.3068	1.95382	7.1308e-06	3.72642e-05	-	1	12351672	12353063	-	1392	protein_coding	Conserved hypothetical protein	-
Os09g0402001	46.6743	45.7085	71.2824	18.8962	11.7626	17.888	54.555	16.1823	1.7528	7.24175e-06	3.78131e-05	-	9	14102039	14103802	-	1764	protein_coding	Hypothetical conserved gene	-
Os03g0745600	116.686	131.031	123.217	72.6014	31.3671	59.3129	123.644	54.4271	1.18399	7.25858e-06	3.78856e-05	-	3	30639024	30640119	+	999	protein_coding	Uncharacterised protein family UPF0005 domain containing protein	-
Os06g0673800	7.1026	12.1889	5.0916	30.8307	37.2484	47.0737	8.12771	38.3843	-2.2405	7.30206e-06	3.8079e-05	-	6	27962695	27964029	-	1335	protein_coding	Conserved hypothetical protein	-
Os11g0207300	111.612	105.637	119.143	55.6942	57.833	49.8982	112.131	54.4751	1.04223	7.5448e-06	3.92755e-05	-	11	5465014	5466306	-	1293	protein_coding	Bacterial luciferase-like family protein	-
Os06g0542000	22.3225	8.12595	15.2748	53.7051	49.011	56.4885	15.2411	53.0682	-1.8	7.79868e-06	4.05478e-05	-	6	20362745	20365798	+	1423	protein_coding	Conserved hypothetical protein	-
Os03g0265666	137.993	125.952	94.7037	52.7106	62.7341	55.547	119.55	56.9972	1.06871	7.88718e-06	4.09747e-05	-	3	8775613	8775945	+	333	protein_coding	Hypothetical conserved gene	-
Os11g0431700	31.4544	46.7242	31.5679	12.929	0.980221	3.7659	36.5822	5.89171	2.64233	7.94661e-06	4.12333e-05	SERINE CARBOXYPEPTIDASE 54	11	13890814	13915531	-	1523	protein_coding	Similar to Serine carboxypeptidase	Peptidase_S10
Os03g0210500	42.6156	74.1493	89.6121	143.214	146.053	143.104	68.7924	144.124	-1.06715	7.95793e-06	4.12837e-05	-	3	5771944	5772406	+	463	protein_coding	Protein of unknown function DUF538 family protein	-
Os06g0206700	16.2345	18.2834	28.513	50.7215	62.7341	77.2009	21.0103	63.5522	-1.59821	8.00245e-06	4.14895e-05	-	6	5393252	5406650	+	3203	protein_coding	Similar to Kinesin-related protein	-
Os10g0459900	57.8355	44.6927	60.0809	139.236	100.963	107.328	54.203	115.842	-1.09513	8.17677e-06	4.23419e-05	-	10	16909037	16910582	-	1546	protein_coding	Conserved hypothetical protein	-
Os05g0117798	19.2785	35.551	28.513	3.97816	4.9011	2.82442	27.7808	3.90123	2.83551	8.19948e-06	4.24357e-05	KIN5A	5	940495	947009	+	3651	protein_coding	Kinesin, motor region domain containing protein	Kinesin
Os06g0110000	159.301	136.11	199.591	106.416	78.4177	61.1959	165.001	82.0097	1.01064	8.21802e-06	4.2504e-05	ENT-KAURENE OXIDASE	6	580670	586443	+	1925	protein_coding	Similar to DWARF3 (Fragment)	p450
Os01g0871100	105.524	106.653	97.7587	53.7051	47.0506	45.1908	103.312	48.6488	1.08743	8.2615e-06	4.2703e-05	-	1	37763432	37770402	+	2017	protein_coding	Alpha/beta hydrolase fold-1 domain containing protein	Abhydrolase_1
Os03g0320600	57.8355	50.7872	46.8427	115.367	113.706	97.9134	51.8218	108.995	-1.07198	8.38474e-06	4.32789e-05	VQ motif-containing protein 11	3	11568470	11569520	-	1051	protein_coding	VQ domain containing protein	-
Os12g0582900	34.4984	50.7872	56.0076	11.9345	14.7033	12.2392	47.0977	12.959	1.86188	8.41216e-06	4.3403e-05	ETHYLENE RESPONSE FACTOR 4	12	24202762	24204188	+	1427	protein_coding	Similar to AP2 domain containing protein, expressed	AP2
Os04g0544200	68.9967	70.0864	119.143	32.8198	31.3671	35.776	86.0755	33.321	1.36848	8.5518e-06	4.40791e-05	P-type cyclin 4;4	4	27251810	27254199	-	1030	protein_coding	Cyclin-related 2 domain containing protein	-
Os05g0363500	87.2606	94.4642	99.7953	51.716	33.3275	37.659	93.84	40.9008	1.19941	8.64477e-06	4.4523e-05	-	5	17361511	17367196	-	3612	protein_coding	Hypothetical conserved gene	-
Os03g0300400	46.6743	61.9604	41.7511	14.9181	17.644	11.2977	50.1286	14.6199	1.77992	8.86377e-06	4.55498e-05	JASMONATE INDUCIBLE PATHOGENESIS-RELATED CLASS 10 PROTEIN	3	10562231	10563277	+	879	protein_coding	Pathogen-related protein (JIOsPR10)	-
Os08g0249900	0	2.03149	0	14.9181	27.4462	31.0687	0.677163	24.4776	-5.17646	8.88427e-06	4.5646e-05	-	8	9165968	9167452	-	804	protein_coding	Similar to Gibberellin 20 oxidase 2	-
Os06g0339500	19.2785	17.2677	17.3114	57.6833	55.8726	50.8396	17.9525	54.7985	-1.60949	8.91153e-06	4.57678e-05	-	6	13544626	13545173	+	548	protein_coding	Similar to OSIGBa0137A06.2 protein	-
Os02g0647300	18.2638	7.11021	6.10992	48.7324	41.1693	42.3664	10.4947	44.0894	-2.07006	8.98263e-06	4.61052e-05	-	2	26052820	26054164	-	1345	protein_coding	Leucine-rich repeat, plant specific containing protein	-
Os03g0356498	68.9967	66.0234	88.5938	19.8908	31.3671	32.9516	74.538	28.0698	1.40664	8.99342e-06	4.61421e-05	-	3	13666905	13670143	+	1073	protein_coding	Similar to rhythmically expressed protein	-
Os01g0648500	27.3958	26.4094	36.6595	74.5904	73.5166	79.0839	30.1549	75.7303	-1.32885	9.0586e-06	4.64673e-05	-	1	26163786	26166472	+	1054	protein_coding	Similar to Transcription initiation factor TFIID subunit 7	-
Os04g0608600	42.6156	76.1808	58.0442	124.317	118.607	128.041	58.9469	123.655	-1.06901	9.12106e-06	4.67596e-05	-	4	30806290	30808461	-	2172	protein_coding	Alkyl hydroperoxide reductase subunit C/ Thiol specific antioxidant domain containing protein	-
Os09g0517900	9.13192	10.1574	10.1832	35.8034	31.3671	57.43	9.82419	41.5335	-2.08155	9.30856e-06	4.76351e-05	-	9	20196707	20203865	+	1842	protein_coding	UDP-glucuronosyl/UDP-glucosyltransferase family protein	UDPGT
Os01g0202500	174.521	127.984	105.905	56.6887	68.6154	71.5521	136.137	65.6188	1.05206	9.45838e-06	4.83632e-05	B-box-containing protein 1, DOUBLE B-BOX zinc finger gene 3c, DOUBLE B-BOX 3c	1	5639835	5641475	+	1440	protein_coding	Similar to B-box zinc finger family protein	zf-B_box
Os08g0494350	95.3778	94.4642	91.6488	31.8253	39.2088	51.7811	93.8303	40.9384	1.19392	9.5126e-06	4.86307e-05	-	8	24402687	24403874	+	1188	protein_coding	Pentatricopeptide repeat domain containing protein	PPR
Os01g0133866	37.5423	32.5038	38.6961	5.96724	7.84177	10.3562	36.2474	8.05508	2.16586	9.57489e-06	4.89296e-05	-	1	1869486	1870071	-	586	protein_coding	Hypothetical protein	Pkinase
Os05g0140100	18.2638	26.4094	22.403	0.994539	1.96044	2.82442	22.3587	1.92647	3.52774	9.79318e-06	4.99456e-05	MYB2 phosphate-responsive gene 1, MYB transcription factor	5	2311396	2315442	+	3728	protein_coding	R2R3 MYB transcription factor, Regulation of phosphate-starvation responses and root architectur	Myb_DNA-binding
Os02g0120100	91.3192	122.905	108.96	43.7597	54.8924	52.7226	107.728	50.4582	1.09351	9.90384e-06	5.04705e-05	-	2	1050786	1056830	-	2250	protein_coding	Serine/threonine/tyrosine protein kinase, STY kinase, Regulation of ammonium uptak	Pkinase_Tyr
Os06g0527500	56.8208	55.8659	35.6412	86.5249	114.686	133.689	49.4427	111.633	-1.17583	9.90864e-06	5.04842e-05	-	6	19569640	19571368	-	1729	protein_coding	Conserved hypothetical protein	-
Os01g0212500	54.7915	42.6613	53.9709	9.94539	22.5451	9.41475	50.4746	13.9684	1.85535	1.01968e-05	5.18906e-05	-	1	6139624	6141644	-	1339	protein_coding	Conserved hypothetical protein	-
Os02g0776400	10.1466	4.06298	5.0916	42.7652	19.6044	45.1908	6.43372	35.8535	-2.4787	1.02942e-05	5.23449e-05	HAP2 SUBUNIT OF CCAAT-BOX BINDING COMPLEX	2	32794229	32798340	-	1150	protein_coding	Similar to nuclear transcription factor Y subunit A-3	CBFB_NFYA
Os02g0807800	3.04397	4.06298	6.10992	28.8416	29.4066	26.3613	4.40562	28.2032	-2.67855	1.03172e-05	5.24406e-05	WALL-ASSOCIATED KINASE GENE 20	2	34509523	34512673	-	2490	protein_coding	Hypothetical conserved gene	Pkinase
Os06g0126500	127.847	132.047	109.979	68.6232	39.2088	66.8447	123.291	58.2256	1.08181	1.07252e-05	5.43637e-05	BCL-2-ASSOCIATED ATHANOGENE 3	6	1414221	1416298	+	1790	protein_coding	Ubiquitin domain containing protein	ubiquitin
Os04g0680000	39.5717	41.6455	22.403	97.4649	81.3583	78.1424	34.5401	85.6552	-1.30952	1.07849e-05	5.46338e-05	-	4	34725156	34730395	+	1646	protein_coding	Similar to predicted protein	-
Os06g0147300	23.3371	21.3306	29.5313	59.6724	74.4968	65.9032	24.733	66.6908	-1.43129	1.09225e-05	5.52764e-05	-	6	2472738	2473344	+	607	protein_coding	Similar to cDNA clone:J023088C01, full insert sequence	-
Os01g0364800	11.1612	9.1417	6.10992	22.8744	48.0308	50.8396	8.80428	40.5816	-2.20569	1.09293e-05	5.52997e-05	WALL-ASSOCIATED KINASE GENE 7/8	1	14892931	14898978	+	2188	protein_coding	Protein kinase, catalytic domain domain containing protein	Pkinase
Os08g0502400	19.2785	11.1732	11.2015	45.7488	79.3979	33.8931	13.8844	53.0133	-1.93172	1.10545e-05	5.59004e-05	FASCICLIN-LIKE ARABINOGALACTAN PROTEIN 5	8	24818381	24820324	-	1078	protein_coding	FAS1 domain domain containing protein	-
Os12g0138800	27.3958	25.3936	31.5679	7.95631	0.980221	2.82442	28.1191	3.92032	2.85014	1.13742e-05	5.74266e-05	-	12	1882578	1888258	+	3358	protein_coding	Six-bladed beta-propeller, TolB-like domain containing protein	Str_synth
Os05g0434800	0	0	0	13.9236	12.7429	12.2392	0	12.9685	-6.11611	1.15551e-05	5.82709e-05	-	5	21300430	21301218	+	608	protein_coding	Protein of unknown function DUF1218 domain containing protein	-
Os01g0247700	20.2932	17.2677	18.3298	63.6505	58.8132	46.1323	18.6302	56.1987	-1.59187	1.15839e-05	5.84046e-05	-	1	8132699	8135454	-	2756	protein_coding	Similar to inner membrane transport protein	C4dic_mal_tran
Os06g0672400	12.1759	10.1574	7.12824	27.8471	60.7737	38.6005	9.82052	42.4071	-2.11033	1.16214e-05	5.85821e-05	G1 LIKE PROTEIN 2	6	27904696	27906541	-	1224	protein_coding	Protein of unknown function DUF640 domain containing protein	-
Os02g0632900	20.2932	11.1732	17.3114	48.7324	49.9913	58.3714	16.2593	52.365	-1.68791	1.17864e-05	5.93714e-05	WALL-ASSOCIATED KINASE GENE 15	2	25356937	25360011	-	2646	protein_coding	Conserved hypothetical protein	-
Os04g0581100	7.1026	12.1889	10.1832	40.7761	39.2088	38.6005	9.82491	39.5285	-2.00833	1.1816e-05	5.95049e-05	SALICYLIC ACID 3 HYDROXYLASE	4	29339469	29341162	-	1368	protein_coding	2OG-Fe(II) oxygenase domain containing protein	2OG-FeII_Oxy
Os03g0279600	120.744	110.716	114.052	55.6942	49.011	65.9032	115.171	56.8695	1.01678	1.2008e-05	6.0412e-05	-	3	9520046	9521110	-	1065	protein_coding	Conserved hypothetical protein	-
Os03g0407100	71.026	51.803	48.8793	100.448	130.369	126.158	57.2361	118.992	-1.05624	1.23802e-05	6.21507e-05	-	3	16715256	16715939	+	684	protein_coding	Protein of unknown function DUF1677, plant family protein	-
Os03g0839200	47.6889	30.4723	50.916	120.339	74.4968	110.153	43.0257	101.663	-1.24064	1.24067e-05	6.22594e-05	-	3	35266207	35269744	+	2032	protein_coding	Multi antimicrobial extrusion protein MatE family protein	MatE
Os01g0677900	32.469	45.7085	31.5679	89.5085	85.2792	81.9083	36.5818	85.5654	-1.22558	1.24337e-05	6.23828e-05	-	1	27868771	27871845	+	3075	protein_coding	Protein of unknown function DUF2921 domain containing protein	-
Os01g0106400	7.1026	7.11021	18.3298	41.7707	60.7737	33.8931	10.8475	45.4791	-2.06758	1.24372e-05	6.23881e-05	-	1	327128	328450	-	1206	protein_coding	Similar to Isoflavone reductase homolog IRL (EC 1.3.1.-)	NmrA
Os01g0341000	53.7769	37.5825	60.0809	18.8962	6.86154	16.0051	50.4801	13.921	1.85824	1.2463e-05	6.25051e-05	-	1	13422910	13424625	-	1335	protein_coding	Conserved hypothetical protein	-
Os03g0678800	11.1612	3.04723	14.2565	42.7652	40.189	40.4834	9.48831	41.1459	-2.11668	1.2626e-05	6.32482e-05	-	3	26878159	26879403	+	1245	protein_coding	Glycosyl transferase, family 8 protein	Glyco_transf_8
Os10g0497366	31.4544	46.7242	43.7877	93.4867	85.2792	96.9719	40.6555	91.9126	-1.17712	1.26581e-05	6.33844e-05	-	10	18946448	18949595	+	2177	protein_coding	Similar to Fertility restorer	-
Os05g0586400	34.4984	56.8817	36.6595	12.929	9.80221	10.3562	42.6799	11.0291	1.95344	1.29863e-05	6.49257e-05	-	5	29213560	29219599	+	3108	protein_coding	Protein of unknown function DUF3133 domain containing protein	-
Os06g0229400	27.3958	36.5668	36.6595	8.95085	0	7.5318	33.5407	5.49422	2.60839	1.29887e-05	6.49257e-05	GDSL ESTERASE/LIPASE PROTEIN 81	6	6736085	6737686	+	1188	protein_coding	Conserved hypothetical protein	Lipase_GDSL
Os03g0235000	3.04397	2.03149	1.01832	21.8799	29.4066	16.9465	2.03126	22.7443	-3.48357	1.30153e-05	6.50458e-05	PEROXIDASE N	3	7128273	7129609	-	943	protein_coding	Similar to Peroxidase	-
Os05g0535900	77.114	90.4012	56.0076	25.858	31.3671	29.1857	74.5076	28.8036	1.37081	1.30683e-05	6.52853e-05	-	5	26616540	26620854	+	2347	protein_coding	IQ calmodulin-binding region domain containing protein	-
Os02g0565150	3.04397	1.01574	4.07328	25.858	24.5055	21.6539	2.711	24.0058	-3.14639	1.32182e-05	6.59189e-05	-	2	21457944	21458344	-	401	protein_coding	Conserved hypothetical protein	-
Os03g0665700	98.4218	133.062	110.997	65.6396	49.9913	48.9567	114.16	54.8625	1.05846	1.38827e-05	6.90983e-05	-	3	26190016	26190583	+	568	protein_coding	Similar to predicted protein	-
Os08g0495800	24.3518	16.2519	36.6595	77.5741	79.3979	58.3714	25.7544	71.7811	-1.47821	1.38859e-05	6.91009e-05	alkaline alpha-galactosidase	8	24475222	24479499	+	2621	protein_coding	Raffinose synthase family protein	-
Os09g0268100	2.02932	3.04723	1.01832	8.95085	37.2484	28.2442	2.03162	24.8145	-3.61111	1.41476e-05	7.02804e-05	-	9	5125150	5127339	+	2190	protein_coding	Similar to lectin-like receptor kinase 7	Pkinase_Tyr
Os01g0217500	3.04397	5.07872	2.03664	24.8635	21.5649	30.1272	3.38644	25.5185	-2.91413	1.42618e-05	7.08201e-05	DJ-1/PfpI domain containing protein A, DJ-1 protein A	1	6412786	6419867	+	1474	protein_coding	ThiJ/PfpI domain containing protein	DJ-1_PfpI
Os01g0620301	26.3811	17.2677	8.14656	57.6833	76.4572	43.3078	17.2651	59.1494	-1.77531	1.50521e-05	7.44418e-05	-	1	24712185	24713658	+	1474	protein_coding	Hypothetical protein	UDPGT
Os04g0463800	55.8062	74.1493	74.3373	24.8635	30.3868	22.5954	68.0976	25.9486	1.39286	1.53432e-05	7.5794e-05	-	4	23153453	23158544	-	4012	protein_coding	Pentatricopeptide repeat domain containing protein	-
Os02g0555100	71.026	63.9919	81.4656	35.8034	23.5253	25.4198	72.1612	28.2495	1.35458	1.5359e-05	7.58575e-05	-	2	20966831	20969331	+	2501	protein_coding	Pentatricopeptide repeat domain containing protein	-
Os12g0601800	2.02932	5.07872	1.01832	23.8689	22.5451	25.4198	2.70879	23.9446	-3.14378	1.56019e-05	7.6994e-05	b-ZIP TRANSCRIPTION FACTOR 88	12	25332774	25336537	+	1107	protein_coding	Similar to BZIP transcription factor family protein, expressed	bZIP_1
Os03g0162000	41.601	55.8659	40.7328	99.4539	122.528	83.7913	46.0666	101.924	-1.14497	1.58191e-05	7.79646e-05	CONSTITUTIVELY WILTED 1	3	3355041	3360448	+	3719	protein_coding	Flavin-containing monooxygenase (FMO), Auxin biosynthesi	FMO-like
Os01g0144200	53.7769	54.8502	40.7328	103.432	102.923	105.445	49.7866	103.933	-1.0618	1.58339e-05	7.80223e-05	-	1	2386373	2388597	+	1056	protein_coding	Vacuolar import and degradation protein Vid24 domain containing protein	-
Os01g0121900	22.3225	43.677	24.4397	6.96178	1.96044	5.64885	30.1464	4.85702	2.63377	1.60042e-05	7.88009e-05	-	1	1238623	1240005	+	891	protein_coding	Seven-in-absentia protein, sina domain containing protein	-
Os01g0768333	0	1.01574	0	18.8962	11.7626	28.2442	0.338581	19.6344	-5.75435	1.62266e-05	7.98042e-05	SMALL AUXIN-UP RNA 2	1	32390305	32390673	+	369	protein_coding	Auxin responsive SAUR protein family protein	Auxin_inducible
Os07g0593400	33.4837	26.4094	19.3481	78.5686	58.8132	72.4936	26.4137	69.9585	-1.40498	1.63288e-05	8.02648e-05	-	7	24181358	24183221	+	891	protein_coding	Similar to golgi transport 1 protein B	-
Os01g0818300	37.5423	40.6298	41.7511	110.394	83.3188	78.1424	39.9744	90.6183	-1.1798	1.68933e-05	8.28765e-05	-	1	34852308	34855786	+	1461	protein_coding	K Homology domain containing protein	-
Os12g0624400	96.3925	67.0391	76.374	37.7925	34.3077	27.3028	79.9352	33.1343	1.27233	1.86305e-05	9.09467e-05	-	12	26672423	26673742	+	1220	protein_coding	Hypothetical conserved gene	-
Os12g0114000	16.2345	16.2519	29.5313	67.6287	73.5166	45.1908	20.6726	62.112	-1.58631	1.87114e-05	9.12915e-05	-	12	696645	697460	+	816	protein_coding	Conserved hypothetical protein	-
Os06g0676700	0	0	0	7.95631	10.7824	18.8295	0	12.5227	-6.06786	1.88473e-05	9.18825e-05	-	6	28100801	28105862	+	3069	protein_coding	Similar to High pI alpha-glucosidase	Glyco_hydro_31
Os01g0195300	7.1026	5.07872	12.2198	49.727	32.3473	29.1857	8.13372	37.0867	-2.18804	1.88632e-05	9.1925e-05	-	1	5128137	5128696	-	560	protein_coding	Hypothetical conserved gene	-
Os03g0179700	41.601	35.551	37.6778	11.9345	6.86154	10.3562	38.2766	9.71741	1.978	1.88944e-05	9.20593e-05	-	3	4181381	4182557	-	961	protein_coding	Similar to OSIGBa0140O07.11 protein	-
Os03g0211500	25.3664	28.4408	46.8427	67.6287	80.3781	106.387	33.55	84.7978	-1.33912	1.94696e-05	9.46644e-05	-	3	5814166	5816687	-	1400	protein_coding	Hypothetical conserved gene	-
Os11g0423800	59.8648	47.74	27.4946	121.334	96.0616	94.1475	45.0331	103.848	-1.20463	1.94802e-05	9.4698e-05	-	11	13333478	13342107	+	1984	protein_coding	Similar to Mitochondrial carrier protein, expressed	Mito_carr
Os04g0445300	36.5277	13.2047	31.5679	76.5795	68.6154	77.2009	27.1001	74.132	-1.45191	1.95033e-05	9.47919e-05	-	4	22205218	22205909	+	692	protein_coding	Pectinesterase inhibitor domain containing protein	-
Os01g0652375	29.4251	18.2834	27.4946	3.97816	3.92088	2.82442	25.0677	3.57449	2.81311	1.97194e-05	9.57881e-05	-	1	26383821	26387010	+	1217	protein_coding	Hypothetical protein	Lipase_3
Os09g0520500	45.6596	50.7872	49.8977	90.5031	100.963	112.977	48.7815	101.481	-1.05756	2.0097e-05	9.7493e-05	-	9	20330883	20332328	-	745	protein_coding	Conserved hypothetical protein	-
Os07g0429700	9.13192	11.1732	15.2748	0	0	0	11.86	0	6.05187	2.02949e-05	9.83414e-05	-	7	14118026	14118911	+	644	protein_coding	Similar to Thionin-like peptide	-
Os02g0483800	6.08795	18.2834	15.2748	36.798	64.6946	45.1908	13.2154	48.8944	-1.88771	2.04006e-05	9.8835e-05	-	2	16692007	16693524	-	1518	protein_coding	Transferase domain containing protein	-
Os03g0307300	31.4544	37.5825	36.6595	7.95631	4.9011	11.2977	35.2321	8.05171	2.12528	2.05912e-05	9.97019e-05	NICOTIANAMINE SYNTHASE 1	3	10929507	10930895	-	1389	protein_coding	Nicotianamine synthase 1 (EC 2.5.1.43) (S-adenosyl-L-methionine:S- adenosyl-L-methionine:S-adenosyl-methionine 3-amino-3- carboxypropyltransferase 1	-
Os01g0511800	42.6156	49.7715	31.5679	14.9181	10.7824	5.64885	41.3183	10.4498	1.98917	2.08606e-05	0.000100911	-	1	18026557	18030344	-	3074	protein_coding	Conserved hypothetical protein	-
Os04g0125700	13.1906	26.4094	40.7328	0.994539	5.88132	2.82442	26.7776	3.23343	3.04833	2.08843e-05	0.000101006	-	4	1562252	1572696	-	2311	protein_coding	Concanavalin A-like lectin/glucanase domain containing protein	Pkinase
Os03g0777500	39.5717	29.4566	48.8793	76.5795	87.2396	109.211	39.3025	91.0101	-1.21256	2.13508e-05	0.000103107	-	3	32244456	32246820	-	1007	protein_coding	Protein of unknown function DUF1068 family protein	-
Os10g0511800	89.2899	86.3383	95.722	30.8307	47.0506	44.2493	90.4501	40.7102	1.15035	2.14344e-05	0.000103491	-	10	19706488	19707138	+	651	protein_coding	Similar to Plus-3 domain containing protein, expressed	-
Os04g0488100	52.7622	55.8659	42.7694	89.5085	121.547	105.445	50.4659	105.5	-1.06403	2.23085e-05	0.000107449	RAD21-2 PROTEIN	4	24379793	24386400	+	2778	protein_coding	Rad21/Rec8 like protein, C-terminal domain containing protein	Rad21_Rec8_N
Os01g0952100	20.2932	27.4251	34.6229	1.98908	2.94066	7.5318	27.447	4.15385	2.7126	2.23404e-05	0.000107548	GERMIN-LIKE PROTEIN 1-5	1	41917701	41919058	+	1072	protein_coding	Similar to Germin-like protein subfamily 2 member 4 precursor	-
Os08g0437300	106.539	140.173	96.7404	50.7215	40.189	68.7277	114.484	53.2127	1.1033	2.25492e-05	0.000108486	-	8	21240597	21241862	+	1010	protein_coding	Similar to Typical P-type R2R3 Myb protein (Fragment)	Myb_DNA-binding
Os07g0539900	71.026	71.1021	59.0625	13.9236	24.5055	33.8931	67.0636	24.1074	1.47173	2.2737e-05	0.000109328	-	7	21280322	21282626	-	2062	protein_coding	Similar to Beta-1,3-glucanase-like protein	Glyco_hydro_17
Os06g0609900	22.3225	21.3306	20.3664	64.6451	74.4968	43.3078	21.3398	60.8166	-1.50962	2.31442e-05	0.000111202	-	6	24293278	24295700	+	887	protein_coding	Conserved hypothetical protein	-
Os04g0571600	24.3518	9.1417	6.10992	52.7106	58.8132	39.5419	13.2011	50.3553	-1.9303	2.31622e-05	0.000111268	-	4	28772448	28774623	+	2176	protein_coding	Multi antimicrobial extrusion protein MatE family protein	MatE
Os12g0194100	14.2052	12.1889	17.3114	51.716	44.1099	45.1908	14.5685	47.0056	-1.68977	2.31762e-05	0.000111314	-	12	4814539	4818499	-	1941	protein_coding	Conserved hypothetical protein	-
Os01g0745700	19.2785	25.3936	16.2931	0.994539	0.980221	0	20.3217	0.658253	4.96851	2.36413e-05	0.0001134	GATA TRANSCRIPTION FACTOR 6	1	31180196	31182456	-	1952	protein_coding	Similar to GATA transcription factor 3 (AtGATA-3)	GATA
Os01g0571166	87.2606	88.3698	83.5022	24.8635	53.9121	23.5369	86.3775	34.1042	1.34216	2.38138e-05	0.000114184	-	1	21925151	21927844	-	1369	protein_coding	Similar to gibberellin responsive1	-
Os01g0731600	106.539	100.559	141.546	47.7379	57.833	64.9618	116.215	56.8442	1.03023	2.39288e-05	0.000114693	-	1	30520488	30521565	-	984	protein_coding	Similar to pathogen-related protein	-
Os07g0588600	55.8062	54.8502	62.1175	11.9345	20.5846	26.3613	57.5913	19.6268	1.5489	2.41578e-05	0.000115769	-	7	23973340	23974261	+	922	protein_coding	Zinc finger, C2H2-type domain containing protein	-
Os01g0547600	8.11726	7.11021	6.10992	36.798	24.5055	37.659	7.11246	32.9875	-2.21376	2.42318e-05	0.000116085	HIGH AFFINITY NITRATE TRANSPORTER	1	20385993	20388511	-	1768	protein_coding	High-affinity nitrate transporter, Nitrate transport, Auxin signalin	MFS_1
Os11g0134700	24.3518	17.2677	25.458	3.97816	1.96044	1.88295	22.3591	2.60718	3.10639	2.44788e-05	0.000117154	Metacaspase 7	11	1616990	1618300	-	1311	protein_coding	Similar to Metacaspase 7 (Metacaspase 4)	Peptidase_C14
Os08g0211750	26.3811	12.1889	22.403	0	0	2.82442	20.3244	0.941475	4.39592	2.46672e-05	0.000117989	-	8	6553984	6585906	+	632	protein_coding	Conserved hypothetical protein	-
Os11g0531700	3.04397	8.12595	6.10992	24.8635	37.2484	29.1857	5.75995	30.4325	-2.40177	2.47206e-05	0.000118201	-	11	19353108	19355768	+	1096	protein_coding	NUDIX hydrolase domain containing protein	NUDIX
Os03g0637800	50.7329	40.6298	74.3373	8.95085	15.6835	24.4783	55.2333	16.3709	1.74911	2.47683e-05	0.000118385	CRINKLY4, rice CRINKLY4 orthologue, CR4 ortholog	3	24415884	24420065	+	3771	protein_coding	Crinkly4 receptor-like kinase, Epidermal cell differentiation, Interlocking of the palea and lemm	Pkinase_Tyr
Os01g0347200	20.2932	13.2047	25.458	73.5959	43.1297	60.2544	19.6519	58.9933	-1.58577	2.54318e-05	0.000121375	-	1	13807525	13809820	-	2058	protein_coding	Conserved hypothetical protein	-
Os01g0262500	71.026	59.9289	53.9709	6.96178	22.5451	28.2442	61.642	19.2504	1.67388	2.55112e-05	0.000121709	-	1	8883493	8885388	+	865	protein_coding	TRAM/LAG1/CLN8 homology domain domain containing protein	LAG1
Os08g0223700	106.539	74.1493	141.546	52.7106	47.0506	45.1908	107.412	48.3173	1.1531	2.57405e-05	0.000122734	-	8	7488653	7492184	+	1077	protein_coding	EMB1135 (EMBRYO DEFECTIVE 1135)	-
Os05g0208550	4.05863	2.03149	3.05496	19.8908	21.5649	29.1857	3.04836	23.5471	-2.95046	2.63869e-05	0.000125676	-	5	6721224	6727270	-	1104	protein_coding	Similar to gibberellin 2-beta-dioxygenase	2OG-FeII_Oxy
Os03g0624300	45.6596	34.5353	37.6778	7.95631	8.82199	14.1221	39.2909	10.3001	1.92712	2.63995e-05	0.000125712	-	3	23715220	23715752	+	533	protein_coding	Conserved hypothetical protein	-
Os02g0657550	57.8355	57.8974	59.0625	21.8799	19.6044	23.5369	58.2652	21.6737	1.42594	2.66787e-05	0.000126948	-	2	26567302	26571664	-	504	protein_coding	Conserved hypothetical protein	-
Os02g0166501	43.6303	24.3779	37.6778	84.5358	107.824	65.9032	35.2287	86.0878	-1.28821	2.69019e-05	0.000127939	-	2	3572264	3573102	+	670	protein_coding	Hypothetical conserved gene	-
Os01g0511700	64.9381	55.8659	43.7877	100.448	116.646	115.801	54.8639	110.965	-1.0164	2.71496e-05	0.000128973	-	1	18022167	18023518	+	1352	protein_coding	Conserved hypothetical protein	-
Os02g0690500	75.0847	65.0076	85.5389	37.7925	32.3473	21.6539	75.2104	30.5979	1.30042	2.81348e-05	0.000133382	protein phosphatase 2C26, protein phosphatase 2C 26, protein phosphatase 37	2	28345982	28350171	+	2771	protein_coding	Similar to TA11 protein (Fragment)	PP2C
Os03g0664400	12.1759	18.2834	5.0916	0	0	0	11.8503	0	6.05089	2.82632e-05	0.000133916	GPI-anchored non-specific lipid transfer protein 26, type G nsLTP 26	3	26096042	26096992	+	951	protein_coding	Similar to Protease inhibitor/seed storage/LTP family protein	-
Os01g0925300	47.6889	39.614	51.9343	7.95631	19.6044	13.1806	46.4124	13.5805	1.77187	2.83554e-05	0.000134303	-	1	40566683	40569769	-	1814	protein_coding	Zinc finger, DHHC-type domain containing protein	-
Os06g0105700	88.2752	107.669	112.015	53.7051	49.9913	47.0737	102.653	50.2567	1.03102	2.85204e-05	0.00013501	USUALLY MULTIPLE ACIDS MOVE IN AND OUT TRANSPORTER 10	6	394583	397914	-	1490	protein_coding	Protein of unknown function DUF6, transmembrane domain containing protein	DUF6
Os04g0476600	169.448	149.314	150.711	75.585	45.0902	108.27	156.491	76.3149	1.03386	2.85307e-05	0.000135034	-	4	23859323	23863234	+	2238	protein_coding	C2 calcium-dependent membrane targeting domain containing protein	GRAM
Os11g0664400	0	0	0	13.9236	7.84177	13.1806	0	11.6487	-5.96172	2.86546e-05	0.00013557	-	11	26774246	26775075	-	723	protein_coding	Hypothetical conserved gene	-
Os06g0240400	9.13192	18.2834	10.1832	44.7543	46.0704	40.4834	12.5328	43.7694	-1.80382	2.87531e-05	0.000136011	-	6	7287849	7290591	+	688	protein_coding	Conserved hypothetical protein	-
Os06g0529900	78.1286	65.0076	93.6854	18.8962	31.3671	42.3664	78.9406	30.8766	1.35053	2.91175e-05	0.000137658	-	6	19701309	19702347	+	1024	protein_coding	Hypothetical conserved gene	-
Os01g0552050	91.3192	80.2438	59.0625	33.8143	26.466	34.8346	76.8752	31.705	1.27731	2.91469e-05	0.000137772	-	1	20727509	20730085	+	2480	protein_coding	Hypothetical protein	-
Os08g0256700	0	0	0	7.95631	15.6835	11.2977	0	11.6458	-5.96145	2.93746e-05	0.000138797	-	8	9538125	9539756	+	1198	protein_coding	Conserved hypothetical protein	-
Os04g0454200	26.3811	32.5038	26.4763	5.96724	0.980221	7.5318	28.4537	4.82642	2.55435	2.97917e-05	0.000140716	-	4	22744192	22748050	+	1842	protein_coding	Similar to Monosaccharide transporter 1	Sugar_tr
Os01g0686000	29.4251	30.4723	33.6045	84.5358	58.8132	81.9083	31.1673	75.0858	-1.26876	2.99341e-05	0.000141285	-	1	28289381	28290175	+	795	protein_coding	Similar to cDNA, clone: J100026I16, full insert sequence	-
Os02g0301450	62.9088	65.0076	87.5755	28.8416	29.4066	30.1272	71.8306	29.4585	1.28559	3.02705e-05	0.000142794	-	2	11668315	11669131	-	817	protein_coding	Hypothetical gene	-
Os06g0116900	40.5863	65.0076	60.0809	24.8635	7.84177	17.888	55.2249	16.8644	1.71217	3.08974e-05	0.00014567	-	6	933238	934084	-	847	protein_coding	Conserved hypothetical protein	-
Os08g0356500	43.6303	49.7715	60.0809	106.416	85.2792	131.806	51.1609	107.834	-1.07672	3.16435e-05	0.000148833	-	8	16307677	16310159	-	2374	protein_coding	Protein of unknown function DUF247, plant family protein	-
Os07g0645000	11.1612	22.3464	24.4397	1.98908	0	0.941475	19.3158	0.976851	4.3117	3.2146e-05	0.000151057	-	7	26882080	26883927	-	919	protein_coding	Allergen V5/Tpx-1 related family protein	-
Os02g0193300	10.1466	6.09447	9.16488	22.8744	46.0704	40.4834	8.46864	36.4761	-2.10766	3.28778e-05	0.00015427	-	2	5194540	5195290	-	751	protein_coding	Conserved hypothetical protein	-
Os06g0132600	100.451	80.2438	94.7037	43.7597	45.0902	41.4249	91.7995	43.4249	1.08035	3.3223e-05	0.00015569	Rad1 (S. pombe) homologue, Radiation sensitive 1	6	1754352	1760884	-	1278	protein_coding	Repair protein Rad1/Rec1 domain containing protein	-
Os01g0651932	15.2199	23.3621	22.403	2.98362	1.96044	0.941475	20.3283	1.96184	3.38294	3.32541e-05	0.000155779	-	1	26364766	26367362	+	1581	protein_coding	Hypothetical conserved gene	-
Os01g0352100	16.2345	29.4566	27.4946	84.5358	55.8726	58.3714	24.3952	66.26	-1.44083	3.34242e-05	0.000156462	-	1	14101994	14108083	+	1404	protein_coding	2OG-Fe(II) oxygenase domain containing protein	2OG-FeII_Oxy
Os10g0131200	48.7036	48.7557	48.8793	103.432	107.824	87.5572	48.7795	99.6045	-1.02928	3.41423e-05	0.000159623	-	10	1913330	1915825	+	2337	protein_coding	Conserved hypothetical protein	-
Os10g0438300	62.9088	83.291	81.4656	27.8471	38.2286	30.1272	75.8885	32.0676	1.24282	3.41431e-05	0.000159623	-	10	15698291	15700037	-	1320	protein_coding	Conserved hypothetical protein	-
Os12g0451300	19.2785	21.3306	18.3298	0	0	3.7659	19.6463	1.2553	3.93397	3.49945e-05	0.000163246	-	12	15498809	15499781	-	973	protein_coding	Hypothetical conserved gene	-
Os10g0560000	27.3958	26.4094	16.2931	61.6614	65.6748	58.3714	23.3661	61.9026	-1.40514	3.52055e-05	0.000164111	-	10	22055014	22056950	+	1387	protein_coding	Protein of unknown function DUF828, plant family protein	-
Os02g0240100	102.48	95.48	92.6671	30.8307	53.9121	49.8982	96.8758	44.8803	1.10843	3.548e-05	0.00016533	class III peroxidase 30	2	7938411	7939811	+	1326	protein_coding	Similar to Peroxidase 2 (Fragment)	-
Os01g0945300	7.1026	3.04723	9.16488	28.8416	30.3868	33.8931	6.43824	31.0405	-2.27014	3.57629e-05	0.000166588	bi-directional amino acid transporter 4	1	41554884	41559339	-	1954	protein_coding	Amino acid/polyamine transporter I family protein	-
Os03g0330000	92.3339	114.779	88.5938	50.7215	53.9121	31.0687	98.5689	45.2341	1.12625	3.62012e-05	0.000168477	-	3	12133472	12138706	-	2821	protein_coding	Glycosyl transferase, family 8 protein	Glyco_transf_8
Os11g0635000	11.1612	15.2362	13.2382	66.6341	37.2484	34.8346	13.2119	46.239	-1.80581	3.6211e-05	0.000168492	-	11	25004867	25009215	-	2847	protein_coding	Conserved hypothetical protein	-
Os08g0351200	1.01466	0	0	16.9072	23.5253	11.2977	0.338219	17.2434	-5.56453	3.65663e-05	0.000170052	-	8	15972793	15977405	+	1667	protein_coding	Hypothetical conserved gene	-
Os03g0769500	37.5423	43.677	50.916	14.9181	7.84177	16.0051	44.0451	12.9216	1.76745	3.65935e-05	0.000170148	-	3	31858526	31859454	-	929	protein_coding	EF-Hand type domain containing protein	-
Os01g0383001	16.2345	21.3306	21.3847	1.98908	2.94066	0	19.65	1.64325	3.59522	3.68165e-05	0.000171123	-	1	15997945	15998841	-	897	protein_coding	Hypothetical conserved gene	-
Os05g0134400	71.026	51.803	62.1175	20.8853	13.7231	31.0687	61.6488	21.8924	1.4902	3.70324e-05	0.000172033	class III peroxidase 65	5	2010153	2014950	+	1600	protein_coding	Haem peroxidase, plant/fungal/bacterial family protein	-
Os06g0216700	8.11726	11.1732	13.2382	24.8635	70.5759	36.7175	10.8429	44.0523	-2.02263	3.74049e-05	0.000173606	stellacyanin-like protein 3	6	5930467	5931984	-	852	protein_coding	Cupredoxin domain containing protein	Cu_bind_like
Os01g0859300	35.513	30.4723	20.3664	1.98908	9.80221	0	28.7839	3.93043	2.88125	3.77328e-05	0.000175001	ABA INSENSITIVE 5	1	37174784	37176384	+	1248	protein_coding	bZIP transcription factor, Stress response and ABA signal transduction, Regulation of plant fertilit	bZIP_1
Os08g0507100	25.3664	23.3621	40.7328	5.96724	0.980221	8.47327	29.8204	5.14024	2.53013	3.81225e-05	0.000176681	P-450 76M10	8	25109674	25111322	-	1649	protein_coding	Cytochrome P450 family protein	p450
Os07g0119100	14.2052	7.11021	16.2931	41.7707	39.2088	48.9567	12.5362	43.3121	-1.78939	3.94025e-05	0.000182251	-	7	1023878	1026370	+	483	protein_coding	Hypothetical conserved gene	-
Os05g0528500	7.1026	21.3306	6.10992	0	0	0	11.5144	0	6.00934	3.95652e-05	0.000182937	WRKY GENE 58	5	26257051	26257809	-	447	protein_coding	Conserved hypothetical protein	-
Os10g0139500	3.04397	3.04723	7.12824	34.8089	21.5649	23.5369	4.40648	26.6369	-2.59543	4.01594e-05	0.00018545	-	10	2438829	2440205	+	797	protein_coding	Similar to F-box domain containing protein, expressed	-
Os07g0160100	78.1286	68.0549	102.85	38.787	37.2484	33.8931	83.0113	36.6428	1.18044	4.06783e-05	0.000187712	YABBY1	7	3219923	3229237	+	6441	protein_coding	Similar to cDNA clone:J023038F18, full insert sequence	-
Os10g0473800	48.7036	48.7557	36.6595	12.929	9.80221	17.888	44.7063	13.5397	1.72024	4.08902e-05	0.000188554	-	10	17600624	17601905	+	1282	protein_coding	Similar to protoporphyrinogen IX oxidase (plastidic)1	-
Os04g0555900	13.1906	20.3149	10.1832	42.7652	54.8924	43.3078	14.5629	46.9885	-1.68967	4.09471e-05	0.000188782	serine racemase	4	27823815	27826495	-	1273	protein_coding	Pyridoxal phosphate-dependent enzyme, beta subunit domain containing protein	PALP
Os03g0734500	3.04397	1.01574	3.05496	20.8853	16.6638	26.3613	2.37156	21.3035	-3.16822	4.11287e-05	0.000189483	-	3	30082333	30082953	-	621	protein_coding	Conserved hypothetical protein	-
Os08g0505200	95.3778	100.559	97.7587	45.7488	41.1693	56.4885	97.8984	47.8022	1.03268	4.13485e-05	0.000190291	-	8	24986875	24990425	+	2798	protein_coding	tRNA-binding arm domain containing protein	-
Os03g0788250	62.9088	90.4012	33.6045	15.9126	12.7429	28.2442	62.3049	18.9666	1.7122	4.14597e-05	0.000190768	-	3	32743434	32744563	+	1094	protein_coding	Hypothetical conserved gene	-
Os03g0167400	58.8502	61.9604	60.0809	15.9126	19.6044	31.0687	60.2971	22.1952	1.43769	4.14893e-05	0.00019087	-	3	3638615	3642337	+	1176	protein_coding	Protein of unknown function DUF620 family protein	-
Os08g0432000	39.5717	50.7872	50.916	77.5741	120.567	102.621	47.0916	100.254	-1.09063	4.16036e-05	0.000191362	-	8	20901384	20905381	+	3998	protein_coding	Conserved hypothetical protein	-
Os12g0293000	135.964	146.267	104.887	41.7707	83.3188	63.0788	129.039	62.7227	1.04004	4.17935e-05	0.000192166	-	12	11357939	11360914	+	2894	protein_coding	Hypothetical conserved gene	-
Os03g0852500	41.601	34.5353	53.9709	96.4703	90.1803	90.3816	43.3691	92.3441	-1.09031	4.35437e-05	0.000199501	-	3	35897331	35899388	-	828	protein_coding	Similar to NIR3	-
Os02g0137450	83.2019	98.5272	96.7404	42.7652	52.9319	35.776	92.8232	43.8244	1.08406	4.36027e-05	0.000199697	HISTONE ACETYLTRANSFERASE HAC703	2	1986386	1987568	+	672	protein_coding	Conserved hypothetical protein	-
Os05g0404300	25.3664	41.6455	48.8793	90.5031	88.2199	82.8498	38.6304	87.1909	-1.17437	4.37203e-05	0.0002002	-	5	19684829	19686823	-	582	protein_coding	Similar to AlNc14C59G4370 protein	-
Os09g0431900	11.1612	6.09447	18.3298	44.7543	43.1297	39.5419	11.8618	42.4753	-1.84029	4.40559e-05	0.000201557	-	9	15829339	15830158	-	820	protein_coding	Zinc finger, C2H2-type domain containing protein	-
Os10g0134500	37.5423	37.5825	52.9526	6.96178	17.644	11.2977	42.6925	11.9678	1.83389	4.41437e-05	0.000201886	-	10	2143418	2148422	+	1503	protein_coding	NB-ARC domain containing protein	-
Os05g0362100	27.3958	19.2991	31.5679	1.98908	2.94066	7.5318	26.0876	4.15385	2.6395	4.42216e-05	0.000202171	-	5	17289237	17296339	+	2500	protein_coding	Similar to Protein MFP-b	3HCDH_N
Os01g0799500	54.7915	71.1021	69.2457	11.9345	38.2286	9.41475	65.0465	19.8593	1.71415	4.42401e-05	0.000202183	TagI	1	33837388	33840967	+	2055	protein_coding	Methyladenine glycosylase domain containing protein	-
Os11g0595400	27.3958	27.4251	24.4397	3.97816	6.86154	3.7659	26.4202	4.86853	2.44195	4.43025e-05	0.000202432	FLORAL ORGAN NUMBER 2	11	22664260	22665010	-	476	protein_coding	Small secreted protein containing CLE domain, Regulation of meristem maintenanc	-
Os06g0673300	44.6449	44.6927	44.8061	102.438	97.0418	80.0254	44.7146	93.1683	-1.05825	4.43995e-05	0.000202731	-	6	27953467	27956675	-	3209	protein_coding	Conserved hypothetical protein	-
Os01g0892500	14.2052	7.11021	13.2382	43.7597	30.3868	50.8396	11.5179	41.6621	-1.85567	4.51168e-05	0.000205859	-	1	38807395	38810531	-	1431	protein_coding	Similar to carboxylic ester hydrolase	-
Os05g0567500	41.601	28.4408	41.7511	103.432	91.1605	64.0203	37.2643	86.2043	-1.2087	4.55375e-05	0.000207626	AlkA	5	28251313	28256757	-	3335	protein_coding	HhH-GPD domain domain containing protein	HhH-GPD
Os02g0271900	46.6743	58.9132	71.2824	160.121	94.1012	112.977	58.9566	122.4	-1.05332	4.55507e-05	0.000207626	-	2	9848231	9852383	+	1964	protein_coding	Myb transcription factor domain containing protein	-
Os07g0142500	5.07329	19.2991	9.16488	0	0	0	11.1791	0	5.96665	4.57472e-05	0.000208439	-	7	2181829	2182635	+	807	protein_coding	Conserved hypothetical protein	-
Os02g0756800	3.04397	4.06298	2.03664	18.8962	20.5846	28.2442	3.04786	22.575	-2.88978	4.60728e-05	0.000209885	-	2	31840547	31841768	-	1222	protein_coding	Phosphate-induced protein 1 conserved region family protein	-
Os11g0428500	32.469	35.551	25.458	70.6123	80.3781	67.7862	31.1594	72.9255	-1.22638	4.69432e-05	0.000213471	-	11	13707271	13709975	-	2705	protein_coding	Conserved hypothetical protein	-
Os01g0668700	22.3225	23.3621	22.403	65.6396	68.6154	46.1323	22.6959	60.1291	-1.40447	4.72492e-05	0.000214825	-	1	27385840	27390795	-	3002	protein_coding	Hypothetical protein	B_lectin
Os03g0107400	96.3925	103.606	89.6121	34.8089	45.0902	57.43	96.5368	45.7763	1.07398	4.78421e-05	0.000217328	-	3	440341	445008	+	3122	protein_coding	Prefoldin domain containing protein	-
Os04g0498101	26.3811	18.2834	27.4946	69.6178	49.9913	68.7277	24.053	62.7789	-1.38435	4.79631e-05	0.000217839	-	4	24899632	24900373	-	372	protein_coding	Hypothetical gene	-
Os03g0305950	28.4104	48.7557	46.8427	10.9399	5.88132	16.0051	41.3363	10.9421	1.91332	4.80294e-05	0.000218101	-	3	10854229	10856874	+	2646	protein_coding	Similar to Xyloglucan 6-xylosyltransferase (EC 2.4.2.39) (AtXT1)	-
Os03g0205700	37.5423	38.5983	45.8244	9.94539	10.7824	15.0636	40.655	11.9305	1.76564	4.81618e-05	0.000218664	-	3	5530670	5534319	+	2869	protein_coding	BTB domain containing protein	BTB
Os03g0320800	27.3958	18.2834	25.458	1.98908	2.94066	5.64885	23.7124	3.5262	2.74038	4.87801e-05	0.000221236	-	3	11585300	11590208	+	3827	protein_coding	Similar to Leucine Rich Repeat family protein, expressed	-
Os01g0849000	104.51	108.685	149.693	55.6942	34.3077	77.2009	120.962	55.7343	1.11567	4.92312e-05	0.000223203	non-specific lipid transfer protein d5, lipid transfer protein d5, type D non-specific lipid transfer protein 5	1	36484020	36484818	-	702	protein_coding	Hypothetical protein	-
Os11g0550500	15.2199	8.12595	6.10992	44.7543	66.655	18.8295	9.81858	43.4129	-2.14267	4.93982e-05	0.000223802	-	11	20461110	20464673	+	3271	protein_coding	Similar to LZ-NBS-LRR class RGA	NB-ARC
Os09g0442900	53.7769	59.9289	41.7511	111.388	129.389	82.8498	51.819	107.876	-1.05675	4.94789e-05	0.000224128	-	9	16477066	16481692	+	2552	protein_coding	Similar to Axi 1 (Auxin-independent growth promoter)-like protein	-
Os08g0455900	0	0	0	8.95085	10.7824	12.2392	0	10.6575	-5.83391	5.06337e-05	0.000229076	COPPER TRANSPORTER 6	8	22362338	22362868	+	531	protein_coding	Putative copper transporter 5.2	-
Os07g0492966	3.04397	2.03149	0	18.8962	13.7231	27.3028	1.69182	19.974	-3.56159	5.09141e-05	0.000230304	-	7	18394234	18399059	+	1722	protein_coding	Ankyrin repeat domain containing protein	-
Os01g0520800	32.469	26.4094	30.5496	68.6232	86.2594	59.3129	29.8093	71.3985	-1.25944	5.19257e-05	0.000234631	-	1	18555703	18556813	+	973	protein_coding	Hypothetical protein	-
Os10g0562200	6.08795	3.04723	4.07328	30.8307	32.3473	16.0051	4.40282	26.3944	-2.58191	5.20927e-05	0.000235261	OsDAD1;4, DAD1;4	10	22180638	22182457	+	1820	protein_coding	Lipase-like protein	Lipase_3
Os08g0514000	44.6449	39.614	36.6595	7.95631	10.7824	16.0051	40.3062	11.5813	1.79457	5.36967e-05	0.000241866	-	8	25493856	25494860	+	1005	protein_coding	Protein kinase, catalytic domain domain containing protein	Pkinase_Tyr
Os06g0557600	30.4397	30.4723	25.458	56.6887	69.5957	81.9083	28.79	69.3976	-1.27034	5.46331e-05	0.000245825	-	6	21278343	21282942	-	694	protein_coding	Hypothetical protein	-
Os04g0538900	11.1612	1.01574	3.05496	32.8198	26.466	29.1857	5.07731	29.4905	-2.53735	5.47918e-05	0.000246409	GLYOXALASE I-5	4	26975483	26976420	+	682	protein_coding	Glyoxalase/bleomycin resistance protein/dioxygenase domain containing protein	Glyoxalase
Os06g0112700	26.3811	23.3621	21.3847	5.96724	0.980221	3.7659	23.7093	3.57112	2.73324	5.52396e-05	0.000248293	R2R3-MYB	6	716768	718014	+	1155	protein_coding	Similar to Typical P-type R2R3 Myb protein (Fragment)	Myb_DNA-binding
Os05g0113900	16.2345	17.2677	15.2748	43.7597	39.2088	64.9618	16.259	49.3101	-1.60208	5.53847e-05	0.000248814	-	5	738208	739079	+	793	protein_coding	Similar to Histone H2A	Histone
Os04g0288500	3.04397	0	1.01832	15.9126	13.7231	28.2442	1.3541	19.2933	-3.83368	5.55273e-05	0.000249367	-	4	12534295	12539647	-	2405	protein_coding	Protein kinase, catalytic domain domain containing protein	Pkinase
Os02g0693700	27.3958	14.2204	14.2565	0	0	1.88295	18.6242	0.62765	4.85263	5.7692e-05	0.000258364	MULTIDRUG RESISTANCE 11	2	28487586	28498618	-	4243	protein_coding	Hypothetical conserved gene	ABC_membrane
Os07g0123800	2.02932	3.04723	3.05496	20.8853	16.6638	26.3613	2.7105	21.3035	-2.97558	5.81678e-05	0.000260359	-	7	1239804	1240626	-	823	protein_coding	Uncharacterised conserved protein UCP031279 domain containing protein	-
Os06g0574450	51.7475	49.7715	56.0076	22.8744	17.644	16.9465	52.5089	19.155	1.45647	5.82632e-05	0.00026074	-	6	22299146	22301030	-	1395	protein_coding	Hypothetical conserved gene	-
Os11g0171800	39.5717	42.6613	34.6229	116.361	63.7143	85.6742	38.9519	88.5832	-1.18472	5.93844e-05	0.000265388	-	11	3517802	3522211	+	3775	protein_coding	Protein kinase, core domain containing protein	Pkinase
Os02g0230875	5.07329	5.07872	3.05496	19.8908	34.3077	22.5954	4.40232	25.598	-2.53929	5.95276e-05	0.000265888	-	2	7365270	7365975	-	508	protein_coding	Conserved hypothetical protein	AP2
Os05g0445100	11.1612	15.2362	6.10992	34.8089	40.189	42.3664	10.8358	39.1214	-1.85238	5.97598e-05	0.000266879	cytochrome P450	5	21790875	21793270	+	2396	protein_coding	Cytochrome P450 family protein	p450
Os05g0142900	1.01466	0	6.10992	19.8908	20.5846	25.4198	2.37486	21.9651	-3.21135	5.98642e-05	0.000267299	-	5	2477904	2478474	-	571	protein_coding	Conserved hypothetical protein	-
Os07g0188700	51.7475	41.6455	33.6045	15.9126	8.82199	13.1806	42.3325	12.6384	1.74449	6.05861e-05	0.000270334	-	7	4729466	4733531	+	2639	protein_coding	Similar to EXO	-
Os01g0705100	32.469	46.7242	40.7328	11.9345	6.86154	15.0636	39.9754	11.2865	1.82156	6.08721e-05	0.000271516	GERMIN-LIKE PROTEIN 1-3	1	29231900	29232574	+	675	protein_coding	Similar to Germin-like protein	-
Os03g0243700	22.3225	25.3936	20.3664	0.994539	6.86154	0	22.6942	2.61869	3.12483	6.18121e-05	0.000275469	-	3	7601448	7603037	+	1437	protein_coding	Similar to Glycosyl hydrolase family 10 protein, expressed	-
Os11g0435500	4.05863	14.2204	4.07328	32.8198	23.5253	49.8982	7.45078	35.4144	-2.25005	6.2264e-05	0.000277338	-	11	14134259	14136888	-	2511	protein_coding	Similar to alkaline alpha galactosidase 3	-
Os12g0425500	27.3958	29.4566	43.7877	70.6123	69.5957	94.1475	33.5467	78.1185	-1.22067	6.25385e-05	0.00027845	-	12	13487313	13490733	+	1929	protein_coding	Hypothetical conserved gene	-
Os04g0382400	9.13192	13.2047	8.14656	0	0	0	10.1611	0	5.82893	6.25462e-05	0.00027845	-	4	18757823	18758848	-	1026	protein_coding	Similar to OSIGBa0092E09.7 protein	-
Os02g0108800	21.3078	11.1732	9.16488	69.6178	30.3868	46.1323	13.882	48.7123	-1.81012	6.26148e-05	0.000278707	-	2	488913	490611	+	1699	protein_coding	Cytochrome P450 domain containing protein	p450
Os03g0716900	7.1026	28.4408	8.14656	68.6232	38.2286	52.7226	14.5633	53.1915	-1.86844	6.32002e-05	0.000281215	-	3	29013349	29014095	+	747	protein_coding	Hypothetical gene	-
Os02g0740400	22.3225	36.5668	41.7511	8.95085	8.82199	6.59032	33.5468	8.12105	2.04858	6.3321e-05	0.000281655	GDSL ESTERASE/LIPASE PROTEIN 44	2	30965666	30967599	-	1873	protein_coding	Similar to GSDL-motif lipase	Lipase_GDSL
Os01g0795000	17.2492	28.4408	21.3847	57.6833	53.9121	64.0203	22.3582	58.5386	-1.38905	6.38094e-05	0.000283729	subtilase, subtilisin-like serine protease 1, Subtilisin 5, SUBTILISIN 5, Subtilisin 6, SUBTILISIN 6	1	33668016	33672415	+	2390	protein_coding	Subtilase	Peptidase_S8
Os01g0805900	18.2638	32.5038	29.5313	4.9727	0.980221	7.5318	26.7663	4.49491	2.56713	6.54235e-05	0.000290597	BETA-TUBULIN 4	1	34167936	34171573	+	1636	protein_coding	Tubulin beta-2 chain (Beta-2 tubulin)	Tubulin
Os03g0591000	28.4104	39.614	41.7511	65.6396	93.121	87.5572	36.5919	82.1059	-1.16667	6.54937e-05	0.000290815	-	3	21900447	21904063	+	2644	protein_coding	Non-protein coding transcript	-
Os07g0294100	9.13192	5.07872	17.3114	0	0	0	10.5074	0	5.87712	6.55788e-05	0.000291092	-	7	11432125	11435900	-	2124	protein_coding	Similar to NB-ARC domain containing protein	NB-ARC
Os02g0666500	10.1466	20.3149	15.2748	0.994539	0	0	15.2454	0.331513	5.4524	6.59693e-05	0.000292774	-	2	27063117	27065233	-	2117	protein_coding	Similar to Cytochrome P450	p450
Os06g0664000	61.8941	57.8974	50.916	27.8471	21.5649	13.1806	56.9025	20.8642	1.45153	6.66212e-05	0.000295565	-	6	27414193	27418088	-	1784	protein_coding	Hypothetical gene	-
Os08g0430300	46.6743	24.3779	26.4763	90.5031	60.7737	85.6742	32.5095	78.9837	-1.28064	6.70646e-05	0.000297327	-	8	20802532	20805096	-	1834	protein_coding	Conserved hypothetical protein	-
Os06g0215400	91.3192	108.685	121.18	54.6997	33.3275	64.9618	107.061	50.9963	1.06831	6.71426e-05	0.000297621	Prolyl Oligopeptidase 13, PROLYL OLIGOPEPTIDASE 13	6	5870107	5876409	-	2436	protein_coding	Peptidase S9, prolyl oligopeptidase active site region domain containing protein	-
Os01g0836600	35.513	36.5668	24.4397	6.96178	0.980221	11.2977	32.1732	6.41323	2.31977	6.74218e-05	0.000298756	ABC TRANSPORTER G FAMILY MEMBER 3	1	35861267	35863888	+	2622	protein_coding	ATP-binding cassette (ABC) transporter, Half-size ABC transporter of the G family, Pollen wall formatio	ABC2_membrane
Os01g0943800	68.9967	54.8502	70.2641	21.8799	29.4066	28.2442	64.7037	26.5102	1.28622	6.77825e-05	0.000300198	-	1	41470283	41478321	+	2406	protein_coding	Similar to cDNA, clone: J100054L12, full insert sequence	-
Os03g0195100	92.3339	85.3225	68.2274	31.8253	32.3473	46.1323	81.9613	36.7683	1.15425	6.81476e-05	0.000301763	AGD2-LIKE DEFENSE RESPONSE PROTEIN1, ABERRANT GROWTH AND DEATH2 [AGD2]-LIKE DEFENSE1	3	4936472	4941037	+	1323	protein_coding	Putative aminotransferase, Disease resistance response against infection with rice blast fungu	Aminotran_1_2
Os01g0681400	37.5423	47.74	44.8061	114.372	72.5363	91.3231	43.3628	92.7438	-1.09641	6.85928e-05	0.000303524	AUTOPHAGY ASSOCIATED GENE 6A	1	28070715	28076428	-	2118	protein_coding	ATG6/Beclin-1 protein, Abiotic stresses (heat,cold and drought) and hormone (abscisic acid) respons	-
Os12g0509100	9.13192	14.2204	4.07328	35.8034	36.2682	35.776	9.14187	35.9492	-1.97504	7.00565e-05	0.000309521	-	12	19596995	19602216	+	1992	protein_coding	Conserved hypothetical protein	-
Os10g0327000	2.02932	9.1417	1.01832	28.8416	39.2088	15.0636	4.06311	27.7047	-2.7678	7.05339e-05	0.000311469	-	10	9101768	9104973	-	1923	protein_coding	Similar to Protein kinase domain containing protein	Pkinase
Os05g0181300	9.13192	7.11021	8.14656	36.798	39.2088	23.5369	8.12956	33.1812	-2.02775	7.11931e-05	0.000314043	-	5	4895311	4895815	+	505	protein_coding	Conserved hypothetical protein	-
Os05g0169700	1.01466	10.1574	9.16488	44.7543	28.4264	26.3613	6.77899	33.1807	-2.29059	7.26142e-05	0.000319829	-	5	4174852	4179267	-	1392	protein_coding	Similar to Sugar transporter family protein, expressed	Pkinase_Tyr
Os08g0240000	33.4837	31.4881	32.5862	7.95631	8.82199	8.47327	32.5193	8.41719	1.94962	7.38482e-05	0.000324818	-	8	8472521	8475589	-	1234	protein_coding	Similar to STF-1 (Fragment)	Sulfotransfer_1
Os06g0338200	62.9088	22.3464	49.8977	13.9236	14.7033	8.47327	45.0509	12.3667	1.86803	7.39079e-05	0.000325025	DIAMINE OXIDASE 1	6	13476487	13485051	+	2328	protein_coding	Copper amine oxidase family protein	-
Os11g0552500	48.7036	37.5825	49.8977	15.9126	14.7033	15.0636	45.3946	15.2265	1.57616	7.39208e-05	0.000325026	-	11	20566514	20567788	-	1275	protein_coding	Conserved hypothetical protein	-
Os01g0738300	14.2052	17.2677	21.3847	0	0	1.88295	17.6192	0.62765	4.77234	7.43197e-05	0.000326567	-	1	30819009	30823245	+	2668	protein_coding	Protein kinase, core domain containing protein	Pkinase_Tyr
Os07g0603200	34.4984	29.4566	38.6961	78.5686	83.3188	66.8447	34.217	76.244	-1.15535	7.45689e-05	0.000327508	-	7	24660139	24662543	+	1989	protein_coding	WD40 repeat-like domain containing protein	-
Os03g0773000	34.4984	48.7557	44.8061	108.405	99.9825	68.7277	42.6867	92.3717	-1.11243	7.55595e-05	0.00033169	-	3	32028145	32029878	-	1734	protein_coding	Protein of unknown function DUF1005 family protein	-
Os11g0118200	34.4984	63.9919	57.0259	11.9345	13.7231	24.4783	51.8387	16.712	1.62859	7.56773e-05	0.000332123	-	11	821016	822953	-	1495	protein_coding	Similar to Mannan endo-1,4-beta-mannosidase 7	-
Os11g0150700	3.04397	1.01574	4.07328	34.8089	14.7033	16.9465	2.711	22.1529	-3.02949	7.56971e-05	0.000332153	-	11	2356476	2360843	+	1377	protein_coding	Serine/threonine protein kinase domain containing protein	Pkinase
Os03g0577200	42.6156	38.5983	40.7328	95.4758	94.1012	69.6691	40.6489	86.4154	-1.087	7.57657e-05	0.000332397	-	3	21108808	21112282	+	1070	protein_coding	Similar to Mps one binder kinase activator-like 1A (Mob1 homolog 1A) (Mob1A) (Mob1B) (Protein Mob4A)	-
Os02g0551600	21.3078	15.2362	21.3847	1.98908	0	3.7659	19.3096	1.91833	3.31875	7.65908e-05	0.000335557	-	2	20776247	20777084	+	838	protein_coding	Conserved hypothetical protein	-
Os02g0618200	110.598	111.732	88.5938	52.7106	32.3473	63.0788	103.641	49.3789	1.068	7.70057e-05	0.00033726	TIMING OF CAB EXPRESSION 1	2	24569489	24572391	+	2260	protein_coding	Circadian-associated rice pseudo response regulator, Control of flowering tim	CCT
Os03g0852400	21.3078	16.2519	20.3664	2.98362	1.96044	1.88295	19.3087	2.27567	3.08865	7.81078e-05	0.000341737	ARABINOGALACTAN PROTEIN 31	3	35895803	35896803	-	1001	protein_coding	Conserved hypothetical protein	-
Os01g0108400	18.2638	9.1417	5.0916	61.6614	31.3671	33.8931	10.8324	42.3072	-1.96398	7.81259e-05	0.000341757	-	1	455707	457425	+	772	protein_coding	Helix-loop-helix DNA-binding domain containing protein	-
Os11g0557400	123.788	84.3068	110.997	31.8253	60.7737	57.43	106.364	50.0096	1.08697	7.89611e-05	0.000345117	-	11	20711039	20712696	-	1658	protein_coding	Domain of unknown function DUF1618 domain containing protein	-
Os10g0579400	0	0	0	7.95631	11.7626	10.3562	0	10.0251	-5.74533	7.92398e-05	0.000346217	RICE WRKY GENE2	10	23107517	23108620	+	793	protein_coding	Conserved hypothetical protein	WRKY
Os06g0611200	53.7769	55.8659	65.1725	20.8853	29.4066	16.9465	58.2718	22.4128	1.38025	7.961e-05	0.000347716	-	6	24370571	24372998	-	2346	protein_coding	Pentatricopeptide repeat domain containing protein	-
Os02g0774100	71.026	108.685	77.3923	29.8362	46.0704	39.5419	85.701	38.4828	1.15433	8.01145e-05	0.0003498	-	2	32684064	32686004	+	875	protein_coding	Similar to thioredoxin-like 5	-
Os06g0638500	40.5863	21.3306	67.2091	9.94539	5.88132	16.0051	43.042	10.6106	2.01591	8.07002e-05	0.000352058	-	6	25946419	25949605	-	2808	protein_coding	Tyrosine protein kinase domain containing protein	Pkinase
Os06g0162600	62.9088	58.9132	37.6778	104.427	98.0221	116.743	53.1666	106.397	-1.00114	8.08147e-05	0.000352497	-	6	3154274	3158428	-	974	protein_coding	Similar to Ribosomal protein L11 methyltransferase (EC 2.1.1.-) (L11 Mtase)	-
Os11g0242300	9.13192	4.06298	7.12824	39.7816	19.6044	33.8931	6.77438	31.093	-2.19833	8.1377e-05	0.000354709	ETHYLENE RESPONSE FACTOR 19	11	7627643	7628273	-	631	protein_coding	Similar to AP2 domain containing protein, expressed	AP2
Os10g0413400	41.601	66.0234	42.7694	24.8635	13.7231	6.59032	50.1313	15.059	1.74123	8.36685e-05	0.000363853	-	10	14423961	14428117	+	1995	protein_coding	Similar to Glycerol-3-phosphate acyltransferase 6 (EC 2.3.1.15) (AtGPAT6)	-
Os04g0226340	21.3078	15.2362	6.10992	45.7488	50.9715	42.3664	14.218	46.3622	-1.70451	8.36777e-05	0.000363853	-	4	8445274	8464291	+	2888	protein_coding	Conserved hypothetical protein	Pkinase
Os08g0529000	38.557	72.1178	31.5679	5.96724	15.6835	17.888	47.4142	13.1796	1.84278	8.38434e-05	0.000364414	PIN PROTEIN 5B	8	26331939	26335725	-	1624	protein_coding	Auxin efflux carrier, Auxin homeostasis, transport and distributio	-
Os12g0144600	12.1759	11.1732	6.10992	0	0	0	9.81967	0	5.7797	8.42455e-05	0.00036603	-	12	2193901	2197129	+	2771	protein_coding	Heavy metal transport/detoxification protein domain containing protein	HMA
Os07g0616200	28.4104	43.677	40.7328	3.97816	17.644	4.70737	37.6067	8.7765	2.10155	8.42885e-05	0.000366154	-	7	25393024	25398600	-	2359	protein_coding	Similar to Beta-ketoacyl-ACP synthase	ketoacyl-synt
Os02g0740600	30.4397	46.7242	57.0259	105.421	107.824	76.2595	44.73	96.5016	-1.10857	8.69258e-05	0.000376718	-	2	30974228	30974781	-	554	protein_coding	Conserved hypothetical protein	-
Os04g0629400	46.6743	54.8502	25.458	4.9727	16.6638	12.2392	42.3275	11.2919	1.90403	8.70577e-05	0.000377226	-	4	32017656	32018383	-	728	protein_coding	Similar to H0303G06.19 protein	-
Os04g0583600	28.4104	37.5825	44.8061	64.6451	104.884	80.9668	36.933	83.4985	-1.17719	8.72036e-05	0.000377794	-	4	29488964	29489557	-	594	protein_coding	Similar to Histone H4	-
Os11g0664800	2.02932	3.04723	5.0916	22.8744	36.2682	12.2392	3.38938	23.7939	-2.81045	8.97094e-05	0.00038806	-	11	26794437	26799952	+	1632	protein_coding	Hypothetical conserved gene	-
Os02g0757100	84.2166	47.74	43.7877	129.29	125.468	102.621	58.5814	119.126	-1.02321	9.03477e-05	0.000390557	phosphate-induced protein 1	2	31851463	31852644	+	1182	protein_coding	Similar to Phi-1 protein	-
Os04g0495900	26.3811	21.3306	22.403	73.5959	42.1495	66.8447	23.3716	60.8634	-1.38086	9.09335e-05	0.000392957	-	4	24806185	24807234	+	967	protein_coding	Hypothetical protein	-
Os01g0166500	16.2345	20.3149	15.2748	0	0.980221	2.82442	17.2747	1.26822	3.74494	9.27661e-05	0.000400539	-	1	3414866	3415943	-	1078	protein_coding	Conserved hypothetical protein	-
Os02g0189400	76.0993	112.748	64.1541	46.7433	30.3868	32.9516	84.3337	36.6939	1.20198	9.33287e-05	0.000402765	-	2	4949654	4952351	-	1319	protein_coding	Defence response, Rin4 domain containing protein	-
Os02g0776900	46.6743	40.6298	37.6778	86.5249	91.1605	80.0254	41.6606	85.9036	-1.04361	9.37101e-05	0.000404274	GROWTH-REGULATING FACTOR 1	2	32840364	32842456	-	1882	protein_coding	Transcription activator, Gibberellin (GA)-induced stem elongatio	-
Os05g0550250	48.7036	25.3936	47.861	10.9399	6.86154	16.0051	40.6527	11.2689	1.84725	9.38425e-05	0.000404778	-	5	27323596	27325180	-	858	protein_coding	Similar to seed maturation protein	-
Os11g0153900	23.3371	16.2519	21.3847	53.7051	54.8924	51.7811	20.3246	53.4595	-1.39506	9.42187e-05	0.000406195	RbH	11	2529744	2532592	+	1214	protein_coding	Ribonuclease HII/HIII family protein	-
Os01g0161300	23.3371	24.3779	25.458	66.6341	49.9913	64.0203	24.391	60.2152	-1.30393	9.51183e-05	0.000409867	-	1	3222303	3225613	+	3045	protein_coding	Hypothetical conserved gene	LRRNT_2
Os05g0224700	11.1612	5.07872	6.10992	21.8799	44.1099	31.0687	7.44996	32.3528	-2.11863	9.65301e-05	0.000415392	-	5	7628540	7630705	+	633	protein_coding	Similar to DNA-directed RNA polymerase II 19 kDa polypeptide	-
Os12g0108200	56.8208	39.614	51.9343	83.5413	104.884	109.211	49.4564	99.212	-1.00505	9.67725e-05	0.000416365	-	12	449500	452360	+	1565	protein_coding	Hypothetical conserved gene	-
Os01g0892300	0	0	0	8.95085	11.7626	8.47327	0	9.72893	-5.70139	9.71776e-05	0.000417898	-	1	38795480	38797375	+	1763	protein_coding	Leucine-rich repeat, plant specific containing protein	-
Os02g0750800	15.2199	10.1574	13.2382	25.858	54.8924	48.9567	12.8718	43.2357	-1.74901	9.94022e-05	0.000426963	-	2	31544096	31544808	+	713	protein_coding	Protein of unknown function DUF3049 domain containing protein	-
Os03g0794000	16.2345	13.2047	21.3847	0	0	1.88295	16.9413	0.62765	4.71601	0.000100609	0.000431457	GPI-anchored non-specific lipid transfer protein 9, type G nsLTP 9, type G non-specific lipid transfer protein 9	3	33028009	33029105	+	675	protein_coding	Plant lipid transfer protein/Par allergen family protein	-
Os09g0339000	4.05863	1.01574	1.01832	12.929	21.5649	23.5369	2.0309	19.3436	-3.25206	0.000100919	0.000432683	-	9	10365056	10368262	+	2188	protein_coding	Protein kinase, core domain containing protein	Pkinase
Os08g0523600	30.4397	18.2834	23.4214	63.6505	58.8132	57.43	24.0482	59.9646	-1.31782	0.000101453	0.000434897	KIX domain protein 9	8	26026011	26028884	+	490	protein_coding	Similar to CTV.22	-
Os01g0605400	49.7182	41.6455	53.9709	15.9126	13.7231	21.6539	48.4449	17.0965	1.50005	0.000101921	0.000436757	-	1	23847041	23850326	+	1914	protein_coding	Quinonprotein alcohol dehydrogenase-like domain containing protein	-
Os01g0638600	36.5277	31.4881	63.1358	96.4703	91.1605	94.1475	43.7172	93.9261	-1.10352	0.000102042	0.000437205	-	1	25615791	25617367	+	1577	protein_coding	UDP-glucose-dependent glycosyltransferas	UDPGT
Os01g0849600	52.7622	52.8187	83.5022	37.7925	10.7824	12.2392	63.0277	20.2714	1.64103	0.000105611	0.00045144	-	1	36496934	36498132	-	799	protein_coding	Similar to ENOD18 protein (Fragment)	Usp
Os02g0738300	11.1612	24.3779	15.2748	43.7597	61.7539	44.2493	16.938	49.921	-1.55914	0.00010619	0.000453688	-	2	30813485	30814718	+	1137	protein_coding	Conserved hypothetical protein	-
Os02g0191200	28.4104	28.4408	35.6412	6.96178	2.94066	11.2977	30.8308	7.06671	2.11923	0.000106323	0.00045418	-	2	5054297	5056546	+	2250	protein_coding	Pentatricopeptide repeat domain containing protein	-
Os11g0266500	35.513	37.5825	36.6595	74.5904	95.0814	67.7862	36.585	79.1527	-1.11283	0.000106749	0.000455772	-	11	9144218	9150975	+	4922	protein_coding	Similar to NB-ARC domain containing protein, expressed	NB-ARC
Os12g0124100	48.7036	19.2991	47.861	102.438	72.5363	96.0304	38.6212	90.3348	-1.22598	0.00010689	0.000456296	-	12	1159628	1165291	-	5205	protein_coding	Conserved hypothetical protein	NB-ARC
Os08g0375400	21.3078	17.2677	17.3114	1.98908	0	3.7659	18.629	1.91833	3.26709	0.000106931	0.000456398	-	8	17613571	17614371	+	801	protein_coding	Plant disease resistance response protein family protein	-
Os06g0644200	42.6156	36.5668	39.7145	83.5413	65.6748	107.328	39.6323	85.5147	-1.11059	0.00010734	0.000457991	vacuolar H+-pyrophosphatase 1, V-PPase 1, class I V-PPase, vacuolar H-translocating inorganic pyrophosphatase 1	6	26272898	26278664	+	3430	protein_coding	Similar to Pyrophosphate-energized vacuolar membrane proton pump (EC 3.6.1.1) (Pyrophosphate-energized inorganic pyrophosphatase) (H+-PPase) (Vacuolar H+-pyrophosphatase)	-
Os03g0709300	42.6156	62.9761	31.5679	94.4812	96.0616	96.9719	45.7199	95.8383	-1.06772	0.000107611	0.000458843	UCLACYANIN-LIKE PROTEIN 9	3	28604458	28606325	-	751	protein_coding	Similar to Chemocyanin precursor (Basic blue protein) (Plantacyanin)	Cu_bind_like
Os04g0416900	30.4397	25.3936	30.5496	84.5358	58.8132	60.2544	28.7943	67.8678	-1.23608	0.00010797	0.000460224	-	4	20590633	20591148	+	516	protein_coding	Similar to OSIGBa0092M08.9 protein	-
Os12g0266200	1.01466	0	0	17.9017	8.82199	16.9465	0.338219	14.5567	-5.32152	0.000108407	0.000461853	WALL-ASSOCIATED KINASE GENE 124	12	9476374	9478760	-	1425	protein_coding	Similar to Fibrillin-2 precursor	-
Os05g0480600	58.8502	68.0549	118.125	26.8526	43.1297	31.0687	81.6767	33.6836	1.27778	0.000108805	0.00046347	-	5	23622731	23627034	-	2453	protein_coding	Similar to transposon protein CACTA, En/Spm sub-class	-
Os11g0498600	80.158	78.2123	82.4839	31.8253	43.1297	39.5419	80.2847	38.1656	1.07208	0.000112185	0.000476803	-	11	17729083	17730337	+	827	protein_coding	Similar to HVA22 protein	TB2_DP1_HVA22
Os04g0633600	34.4984	19.2991	32.5862	58.6778	84.299	64.9618	28.7946	69.3129	-1.26732	0.000112498	0.000477929	RECEPTOR-LIKE CYTOPLASMIC KINASE 164	4	32239057	32242134	+	1986	protein_coding	Similar to H0613A10.6 protein	Pkinase_Tyr
Os11g0676500	0	0	0	3.97816	15.6835	10.3562	0	10.006	-5.74297	0.000113213	0.000480729	-	11	27321474	27322040	+	567	protein_coding	Hypothetical conserved gene	-
Os05g0390300	4.05863	5.07872	8.14656	49.727	18.6242	20.7124	5.7613	29.6879	-2.364	0.000114181	0.000484502	-	5	18919135	18920528	+	1257	protein_coding	Conserved hypothetical protein	-
Os03g0132250	13.1906	9.1417	16.2931	39.7816	46.0704	36.7175	12.8751	40.8565	-1.66574	0.000114359	0.000485113	-	3	1831422	1832828	-	1122	protein_coding	Hypothetical protein	-
Os07g0482566	0	0	0	11.9345	12.7429	4.70737	0	9.79491	-5.70965	0.000114956	0.000487565	-	7	17619937	17622639	-	2703	protein_coding	Hypothetical gene	-
Os05g0349800	24.3518	37.5825	36.6595	11.9345	3.92088	8.47327	32.8646	8.10954	2.01998	0.00011505	0.000487881	ABA REGULATED GENE	5	16518577	16519493	-	811	protein_coding	Embryonic abundant protein 1	-
Os09g0432300	31.4544	45.7085	29.5313	85.5304	69.5957	79.0839	35.5647	78.07	-1.13416	0.00011561	0.000490094	-	9	15868300	15869024	-	725	protein_coding	Similar to AAA-type ATPase family protein	-
Os03g0190400	7.1026	9.1417	3.05496	24.8635	26.466	35.776	6.43309	29.0352	-2.17494	0.000117331	0.000497228	-	3	4702039	4705495	+	2394	protein_coding	Hypothetical gene	-
Os12g0106801	101.466	86.3383	84.5205	56.6887	40.189	34.8346	90.7749	43.9041	1.05023	0.000118551	0.000502232	-	12	358957	359214	-	258	protein_coding	Hypothetical genes	-
Os06g0728902	20.2932	12.1889	16.2931	0.994539	1.96044	0	16.2584	0.984994	4.06041	0.000119471	0.000505629	-	6	31047398	31048514	-	630	protein_coding	Similar to predicted protein	DUF605
Os01g0885900	0	0	1.01832	9.94539	14.7033	17.888	0.33944	14.1789	-5.28455	0.00012107	0.000512139	ETHYLENE RESPONSE FACTOR 17	1	38489459	38490169	+	711	protein_coding	Similar to transcriptional factor TINY	AP2
Os03g0332100	21.3078	23.3621	32.5862	64.6451	55.8726	65.9032	25.7521	62.1403	-1.27123	0.000121816	0.000515126	P-450 714B2	3	12235398	12249872	-	1763	protein_coding	Similar to Cytochrome P450 CYP714B3	p450
Os07g0663000	10.1466	17.2677	12.2198	34.8089	38.2286	52.7226	13.2114	41.92	-1.66718	0.000122092	0.000516209	-	7	27969862	27970340	-	479	protein_coding	Hypothetical protein	-
Os01g0631700	108.568	94.4642	96.7404	32.8198	66.655	45.1908	99.9243	48.2219	1.05082	0.000122412	0.000517478	-	1	25282067	25286614	+	2223	protein_coding	Similar to Ser Thr specific protein kinase-like protein	Pkinase
Os06g0531000	57.8355	51.803	49.8977	27.8471	14.7033	16.9465	53.1787	19.8323	1.42545	0.000122636	0.000518253	-	6	19814273	19818233	+	1491	protein_coding	Similar to predicted protein	Glyco_hydro_17
Os08g0404900	3.04397	2.03149	3.05496	19.8908	22.5451	16.9465	2.71014	19.7941	-2.86812	0.000125259	0.0005289	-	8	19340472	19341332	-	861	protein_coding	Hypothetical conserved gene	-
Os02g0582800	68.9967	79.2281	60.0809	28.8416	35.2879	28.2442	69.4352	30.7913	1.17367	0.000125546	0.000529937	-	2	22474634	22475689	-	932	protein_coding	Conserved hypothetical protein	-
Os02g0142800	26.3811	31.4881	22.403	53.7051	65.6748	71.5521	26.7574	63.644	-1.25082	0.000125738	0.000530662	-	2	2369616	2371348	+	1733	protein_coding	Protein of unknown function DUF1677, Oryza sativa family protein	-
Os02g0816200	50.7329	36.5668	35.6412	85.5304	76.4572	94.1475	40.9803	85.3784	-1.05929	0.000126545	0.000533803	GDSL ESTERASE/LIPASE PROTEIN 45	2	34967597	34969261	-	1558	protein_coding	Lipase, GDSL domain containing protein	Lipase_GDSL
Os04g0396500	82.1873	55.8659	80.4473	23.8689	33.3275	37.659	72.8335	31.6185	1.20173	0.000128867	0.000543419	LAX PANICLE 2	4	19563980	19575929	+	1415	protein_coding	Regulation of axillary meristem formatio	-
Os06g0352200	18.2638	17.2677	13.2382	1.98908	0	0	16.2565	0.663026	4.64417	0.000129312	0.000545208	-	6	14347071	14348226	-	1156	protein_coding	Protein of unknown function DUF679 family protein	-
Os12g0629700	18.2638	17.2677	13.2382	0	0	1.88295	16.2565	0.62765	4.65672	0.000129434	0.000545631	-	12	26946904	26947698	-	795	protein_coding	Similar to Thaumatin-like protein precursor	Thaumatin
Os01g0353600	0	0	0	11.9345	10.7824	5.64885	0	9.45525	-5.65899	0.000131712	0.00055423	-	1	14171226	14175788	+	781	protein_coding	Similar to AP-3 complex subunit sigma-2	-
Os05g0459000	4.05863	3.04723	0	20.8853	13.7231	25.4198	2.36862	20.0094	-3.07838	0.000131939	0.000555096	-	5	22553306	22561005	-	2416	protein_coding	Similar to Gag/env/c-myb protein (Fragment)	Myb_DNA-binding
Os02g0106600	94.3632	91.417	101.832	60.6669	29.4066	48.0152	95.8707	46.0296	1.059	0.000132838	0.00055851	-	2	385998	386946	-	949	protein_coding	Zinc finger, RING/FYVE/PHD-type domain containing protein	-
Os03g0648600	0	0	1.01832	18.8962	10.7824	12.2392	0.33944	13.9726	-5.26133	0.000134075	0.000563252	-	3	25135397	25136081	+	685	protein_coding	Similar to Zinc finger, C3HC4 type family protein, expressed	-
Os11g0559600	143.067	105.637	67.2091	39.7816	59.7935	46.1323	105.304	48.5691	1.11647	0.000134927	0.000566643	-	11	20832524	20835844	-	2431	protein_coding	Conserved hypothetical protein	-
Os08g0404350	79.1433	62.9761	57.0259	17.9017	30.3868	33.8931	66.3818	27.3939	1.27425	0.000135322	0.000568118	-	8	19314778	19315440	+	663	protein_coding	Similar to FACT complex subunit SPT16	-
Os01g0860400	8.11726	6.09447	4.07328	33.8143	22.5451	26.3613	6.095	27.5736	-2.17676	0.000137476	0.000576686	-	1	37235781	37237206	+	1346	protein_coding	Similar to Acidic endochitinase precursor (EC 3.2.1.14)	-
Os12g0621000	29.4251	20.3149	31.5679	2.98362	6.86154	7.5318	27.1026	5.79232	2.22122	0.000137791	0.000577823	-	12	26455060	26460984	+	2756	protein_coding	Similar to Ubiquitin carboxyl-terminal hydrolase	UCH
Os01g0952900	21.3078	13.2047	24.4397	53.7051	49.9913	52.7226	19.6507	52.1397	-1.40791	0.000141307	0.000591502	-	1	41972004	41973019	+	1016	protein_coding	Conserved hypothetical protein	-
Os12g0187800	50.7329	61.9604	43.7877	19.8908	15.6835	23.5369	52.1603	19.7037	1.40291	0.000143133	0.00059807	endosperm-specific gene 148	12	4412608	4415933	-	865	protein_coding	Conserved hypothetical protein	-
Os02g0747400	77.114	79.2281	98.777	44.7543	40.189	40.4834	85.0397	41.8089	1.02471	0.000146776	0.000611898	TEOSINTE BRANCHED/CYCLOIDEA/PROLIFERATING CELL FACTOR 9	2	31396772	31399000	+	2229	protein_coding	Similar to PCF1	TCP
Os03g0303100	61.8941	80.2438	71.2824	28.8416	38.2286	29.1857	71.1401	32.0853	1.14916	0.000147075	0.000613042	-	3	10692333	10693906	+	1574	protein_coding	Protein of unknown function DUF1645 family protein	-
Os11g0182100	6.08795	13.2047	10.1832	34.8089	30.3868	39.5419	9.82527	34.9126	-1.82985	0.00014812	0.000616999	-	11	4122540	4123510	-	971	protein_coding	Protein of unknown function DUF688 domain containing protein	-
Os03g0210200	6.08795	8.12595	3.05496	24.8635	33.3275	22.5954	5.75629	26.9288	-2.22509	0.000150469	0.00062607	-	3	5755354	5755913	-	560	protein_coding	Similar to cystatin6	-
Os12g0128200	52.7622	60.9447	76.374	9.94539	38.2286	18.8295	63.3603	22.3345	1.50396	0.000153299	0.000637329	-	12	1346233	1348124	+	1838	protein_coding	Pentatricopeptide repeat domain containing protein	-
Os05g0565200	22.3225	17.2677	18.3298	66.6341	41.1693	48.0152	19.3066	51.9395	-1.42692	0.00015445	0.000641905	urease accessory protein UreG	5	28125241	28128053	+	1166	protein_coding	Similar to Urease accessory protein G	-
Os01g0326300	82.1873	66.0234	54.9893	26.8526	34.3077	27.3028	67.7333	29.4877	1.20016	0.000156059	0.000648173	-	1	12517993	12519238	+	1144	protein_coding	Haem peroxidase, plant/fungal/bacterial family protein	-
Os03g0172100	30.4397	34.5353	19.3481	63.6505	94.1012	50.8396	28.1077	69.5305	-1.30567	0.000156153	0.000648459	-	3	3866613	3867121	+	509	protein_coding	Similar to Leucine zipper protein	-
Os07g0465100	26.3811	30.4723	26.4763	73.5959	77.4374	47.0737	27.7766	66.0357	-1.24799	0.000158249	0.000656736	-	7	16426969	16429841	+	2525	protein_coding	Conserved hypothetical protein	-
[truncated: 1,092 more rows]

## Sheet: RNAi VS WT
gene_id	gene_id	RNAi_1	RNAi_2	RNAi_3	WT_1	WT_2	WT_3	RNAi	WT	log2FoldChange	pvalue	padj	gene_name	gene_chr	gene_start	gene_end	gene_strand	gene_length	gene_biotype	gene_description	tf_family
[truncated: 4,002 more rows]
