# Supplementary material for: OsSIDP301, a Member of the DUF1644 Family, Negatively Regulates Salt Stress and Grain Size in Rice
Source: Front Plant Sci. 2022 Jul 28;13:863233. doi: 10.3389/fpls.2022.863233 (PMC9366248; doi:10.3389/fpls.2022.863233)
Supplement: Supplementary Table 3 — Differentially Expressed Genes (DEGs) between WT, OsSIDP301OE, and OsSIDP301RNAi from RNA-seq analysis, and using young panicle as the material. [file Table_3.XLSX]

## Sheet: OEvsWT_DEGs_all
gene_id	OE_1	OE_2	OE_3	WT_1	WT_2	WT_3	OE	WT	log2FoldChange	pvalue	padj	gene_name	gene_chr	gene_start	gene_end	gene_strand	gene_length	gene_biotype	gene_description	tf_family
Os03g0115800	2574.75	2500.99	2064.47	0	0	0	2380.07	0	13.723	3.33679e-31	3.1207e-28	-	3	887193	888623	-	1431	protein_coding	Conserved hypothetical protein	-
Os03g0629800	1322.49	1304.44	1394.34	0	0	0	1340.42	0	12.8932	9.43692e-28	6.89514e-25	-	3	24046131	24047194	+	1064	protein_coding	Conserved hypothetical protein	-
Os01g0537250	10416.1	10124.5	12036.4	3.69095	2.91598	0	10859	2.20231	12.2472	4.44084e-110	2.07663e-106	-	1	19549155	19550345	-	1191	protein_coding	Protein of unknown function DUF3778 domain containing protein	-
Os01g0974600	96.5533	104.977	92.8775	0	0	0	98.1361	0	9.12297	4.0594e-14	7.65426e-12	-	1	43070805	43071206	+	402	protein_coding	Similar to Histone H2A	-
Os08g0207300	45.8384	77.7611	76.4182	0	0	0	66.6726	0	8.5621	2.97139e-12	4.4251e-10	-	8	6251353	6252206	+	854	protein_coding	Conserved hypothetical protein	-
Os02g0216400	36.0856	40.8246	52.9049	0	0	0	43.2717	0	7.9368	1.801e-10	1.87842e-08	-	2	6515931	6519173	+	916	protein_coding	Conserved hypothetical protein	-
Os01g0845950	36.0856	29.1604	30.5673	0	0	0	31.9377	0	7.50322	2.90844e-09	2.51826e-07	-	1	36323780	36325014	+	911	protein_coding	Conserved hypothetical protein	-
Os07g0442800	546.16	484.063	427.942	0.922737	3.88797	3.91537	486.055	2.90869	7.40411	1.0189e-49	2.16573e-46	-	7	14973713	14974977	-	1265	protein_coding	Conserved hypothetical protein	-
Os11g0491600	79.9734	84.5652	59.9589	0	1.94399	0	74.8325	0.647995	6.87613	1.09166e-10	1.20396e-08	-	11	17384670	17387292	-	2623	protein_coding	Hypothetical conserved gene	-
Os04g0268300	9.75286	24.3003	21.162	0	0	0	18.4051	0	6.705	5.58422e-07	2.91439e-05	-	4	11081483	11085362	+	2575	protein_coding	Hypothetical conserved gene	-
Os06g0476900	11.7034	19.4403	12.9323	0	0	0	14.692	0	6.38442	2.79433e-06	0.000121214	-	6	16060230	16062325	+	2096	protein_coding	Conserved hypothetical protein	-
Os01g0692400	10.7281	10.6922	10.581	0	0	0	10.6671	0	5.92054	2.98593e-05	0.000966953	-	1	28575815	28576674	-	860	protein_coding	Conserved hypothetical protein	-
Os12g0113600	19.5057	15.5522	25.8646	0	0.971993	0	20.3075	0.323998	5.88247	7.13544e-06	0.000275303	-	12	690006	691172	+	853	protein_coding	Hypothetical protein	-
Os01g0250200	5.85171	13.6082	11.7566	0	0	0	10.4055	0	5.88246	4.33885e-05	0.00133307	-	1	8247740	8247985	-	246	protein_coding	Conserved hypothetical protein	-
Os08g0315200	12.6787	18.4683	14.108	0	0	0.978842	15.085	0.326281	5.4598	5.11098e-05	0.00154793	-	8	13488426	13495822	+	2469	protein_coding	Retrotransposon gag protein family protein	Retrotrans_gag
Os04g0448100	2283.14	2363.94	1903.4	56.287	48.5996	45.0268	2183.49	49.9711	5.44765	0	0	-	4	22337500	22339890	-	1354	protein_coding	Protein of unknown function DUF1644 family protein	-
Os07g0153150	908.966	973.958	884.099	16.6093	26.2438	24.4711	922.341	22.4414	5.36768	1.33475e-162	1.56038e-158	-	7	2806936	2815086	-	2568	protein_coding	Conserved hypothetical protein	-
Os03g0105500	89.7263	72.901	89.3505	3.69095	2.91598	0	83.9926	2.20231	5.23397	1.89656e-17	5.61309e-15	-	3	337912	339291	-	1288	protein_coding	Conserved hypothetical protein	-
Os07g0560400	81.924	81.6492	42.3239	6.45916	0	0	68.6324	2.15305	4.98195	0.000828945	0.0157702	-	7	22374836	22376769	+	1934	protein_coding	Hypothetical protein	-
Os11g0422000	12.6787	24.3003	21.162	0.922737	0	0.978842	19.3803	0.63386	4.92429	2.84161e-05	0.000925343	-	11	13207199	13207707	-	509	protein_coding	Conserved hypothetical protein	-
Os11g0102500	502.272	489.895	216.322	12.9183	16.5239	10.7673	402.83	13.4032	4.91046	1.11394e-24	5.91932e-22	-	11	99472	99889	+	418	protein_coding	Similar to predicted protein	-
Os03g0133100	13.654	10.6922	25.8646	0	0.971993	0.978842	16.7369	0.650278	4.69919	9.50616e-05	0.00260624	-	3	1870804	1871499	+	696	protein_coding	Conserved hypothetical protein	-
Os06g0559600	34.135	27.2164	37.6212	0	3.88797	0	32.9909	1.29599	4.68607	4.35372e-08	2.89189e-06	-	6	21377602	21383078	-	5477	protein_coding	Hypothetical conserved gene	-
Os08g0170700	25.3574	28.1884	38.7969	0.922737	1.94399	1.95768	30.7809	1.60814	4.26309	6.4753e-08	4.12531e-06	-	8	4135126	4138360	-	2963	protein_coding	Disease resistance protein domain containing protein	NB-ARC
Os01g0303300	21.4563	18.4683	14.108	0	2.91598	0	18.0108	0.971993	4.23327	4.16129e-05	0.00128834	-	1	11221847	11223469	-	864	protein_coding	Similar to Stress-inducible membrane pore protein	-
Os11g0282700	21.4563	36.9365	22.3376	0.922737	1.94399	1.95768	26.9101	1.60814	4.07702	4.9379e-07	2.59445e-05	-	11	10081836	10086180	-	1611	protein_coding	Homeodomain-like containing protein	-
Os10g0567900	478.865	463.651	541.981	26.7594	34.0198	28.3864	494.832	29.7219	4.05761	4.68504e-97	1.82568e-93	-	10	22516057	22517963	+	1813	protein_coding	Similar to F-box protein interaction domain containing protein, expressed	hATC
Os10g0114300	36.0856	47.6287	43.4996	2.76821	3.88797	2.93653	42.4046	3.19757	3.7311	2.94908e-10	3.01103e-08	-	10	923908	926465	+	1253	protein_coding	Similar to NADPH-dependent codeinone reductase (EC 1.1.1.247)	Aldo_ket_red
Os04g0119800	92.6521	69.013	69.3642	9.22737	6.80395	2.93653	77.0098	6.32262	3.5985	2.26818e-16	5.82773e-14	-	4	1160650	1166868	+	2548	protein_coding	Leucine-rich repeat domain containing protein	-
Os06g0328400	29.2586	43.7406	37.6212	5.53642	1.94399	3.91537	36.8735	3.79859	3.27075	2.1824e-08	1.56523e-06	-	6	12931779	12934367	+	2502	protein_coding	Protein kinase, catalytic domain domain containing protein	Pkinase
Os05g0103800	5.85171	9.72014	21.162	0.922737	0.971993	1.95768	12.2446	1.28414	3.24593	0.00158921	0.0268615	-	5	207597	209481	-	562	protein_coding	Conserved hypothetical protein	-
Os07g0511400	313.067	286.744	369.158	28.6048	20.4119	57.7517	322.99	35.5895	3.18295	3.57418e-14	6.90643e-12	-	7	19533865	19534577	+	713	protein_coding	Hypothetical protein	-
Os01g0227500	31.2091	43.7406	52.9049	8.30463	0	5.87305	42.6182	4.7259	3.15761	2.41031e-08	1.70774e-06	-	1	7053100	7056373	+	1888	protein_coding	Cytochrome P450 family protein	p450
Os07g0511301	22.4316	16.5242	31.7429	0.922737	2.91598	4.89421	23.5662	2.91098	3.02339	1.95851e-05	0.000659973	-	7	19533397	19533696	-	300	protein_coding	Hypothetical protein	-
Os05g0181700	14.6293	14.5802	8.22965	3.69095	0.971993	0	12.4797	1.55431	2.98722	0.00199054	0.0317685	-	5	4926710	4927411	+	702	protein_coding	Conserved hypothetical protein	-
Os12g0222800	8.77757	21.3843	5.87832	0.922737	0.971993	2.93653	12.0134	1.61042	2.91696	0.00299455	0.0429017	-	12	6647365	6650382	+	3018	protein_coding	Leucine-rich repeat, N-terminal domain containing protein	LRRNT_2
Os03g0826900	57.5419	50.5447	42.3239	7.3819	9.71993	2.93653	50.1368	6.67945	2.90811	8.05757e-10	7.75284e-08	endosperm-specific gene 58	3	34739011	34740504	-	1285	protein_coding	Conserved hypothetical protein	-
Os11g0676200	38.0361	35.9645	10.581	0.922737	4.85996	5.87305	28.1939	3.88525	2.88039	2.2862e-05	0.000760366	-	11	27243444	27245161	+	1718	protein_coding	Similar to NBS-LRR-like protein NBA2 (Fragment)	NB-ARC
Os10g0155100	307.215	334.373	320.956	42.4459	31.1038	78.3074	320.848	50.619	2.66682	8.00468e-35	8.13728e-32	-	10	3462828	3464263	+	1436	protein_coding	Curculin-like (mannose-binding) lectin domain containing protein	-
Os07g0489300	17.5551	10.6922	12.9323	3.69095	0.971993	1.95768	13.7265	2.20688	2.62728	0.0018345	0.0300366	-	7	18124677	18126388	-	1553	protein_coding	UDP-glucuronosyl/UDP-glucosyltransferase family protein	UDPGT
Os01g0281100	51.6901	42.7686	48.2022	4.61369	5.83196	13.7038	47.5537	8.04981	2.56994	2.83683e-08	1.96237e-06	-	1	10008075	10011595	-	1650	protein_coding	Conserved hypothetical protein	-
Os11g0639300	33.1597	43.7406	27.0403	6.45916	3.88797	8.80958	34.6469	6.38557	2.44489	2.86494e-06	0.000124047	-	11	25276091	25278366	+	2276	protein_coding	Protein of unknown function DUF594 family protein	-
Os04g0120100	20.481	22.3563	24.6889	2.76821	5.83196	3.91537	22.5088	4.17185	2.43463	0.000113733	0.00304256	subtilisin-like protease precursor 1	4	1201627	1202712	+	657	protein_coding	Similar to H0716A07.11 protein	-
Os03g0170900	163.848	178.851	163.417	34.1413	28.1878	33.2806	168.705	31.8699	2.40395	4.52707e-25	2.58165e-22	SUCROSE TRANSPORTER 1	3	3797698	3804132	-	2170	protein_coding	Sucrose transporter	-
Os04g0161400	19.5057	25.2724	30.5673	3.69095	4.85996	5.87305	25.1151	4.80799	2.38431	6.3359e-05	0.00186105	-	4	4225748	4226837	+	972	protein_coding	Similar to OSIGBa0102O13.6 protein	-
Os08g0540400	42.9126	59.2928	59.9589	7.3819	18.4679	5.87305	54.0548	10.5743	2.35517	6.40769e-08	4.09339e-06	CALCIUM-DEPENDENT PROTEIN KINASE 21	8	27055091	27059334	-	2026	protein_coding	Similar to Calcium-dependent protein kinase	Pkinase
Os06g0720400	15.6046	4.86007	43.4996	6.45916	2.91598	3.91537	21.3214	4.43017	2.24703	0.0028635	0.0416365	-	6	30600230	30602790	+	1865	protein_coding	Hypothetical conserved gene	-
Os01g0336300	38.0361	33.0485	43.4996	11.0728	5.83196	8.80958	38.1947	8.57146	2.14869	4.28911e-06	0.000175628	-	1	13170797	13171929	-	1128	protein_coding	Hypothetical conserved gene	-
Os07g0541000	10.7281	15.5522	24.6889	0.922737	4.85996	5.87305	16.9898	3.88525	2.13062	0.00354025	0.049008	-	7	21359653	21366555	+	2355	protein_coding	Similar to Receptor protein kinase	Pkinase
Os02g0483500	38.0361	35.9645	47.0266	13.8411	9.71993	4.89421	40.3424	9.48507	2.07825	6.59162e-06	0.000256437	malonyltransferase 2, flavonol 3-O-glucoside malonyltransferase	2	16678288	16680030	-	1743	protein_coding	Transferase family protein	-
Os03g0738600	60.4677	82.6212	67.0128	22.1457	15.5519	13.7038	70.0339	17.1338	2.02799	4.44069e-09	3.66883e-07	LIPOXYGENASE L2	3	30315456	30318959	+	2927	protein_coding	Lipoxygenase, Seed germination and longevit	Lipoxygenase
Os09g0325700	30.2339	23.3283	23.5133	3.69095	11.6639	3.91537	25.6918	6.42341	2.00632	0.000494583	0.0102973	PROTEIN PHOSPHATASE 2C-1	9	9567471	9568877	+	1407	protein_coding	Protein phosphatase 2C, Abiotic stress response, Early panicle developmen	PP2C
Os10g0340100	33.1597	33.0485	56.4319	6.45916	9.71993	14.6826	40.88	10.2872	1.98844	1.7903e-05	0.000615575	-	10	9974284	9976309	+	929	protein_coding	Conserved hypothetical protein	-
Os03g0697466	11.7034	19.4403	25.8646	3.69095	3.88797	6.8519	19.0028	4.81027	1.97817	0.00255341	0.0382456	-	3	27955836	27956968	-	1073	protein_coding	Hypothetical protein	-
Os12g0501400	58.5171	66.0969	71.7155	15.6865	9.71993	25.4499	65.4432	16.9521	1.94867	8.90779e-08	5.56872e-06	-	12	19089135	19092961	-	982	protein_coding	Rossmann-like alpha/beta/alpha sandwich fold domain containing protein	Usp
Os11g0454300	58.5171	62.2089	74.0668	18.4547	18.4679	14.6826	64.931	17.2017	1.91196	2.71408e-08	1.8931e-06	RESPONSIVE TO ABA GENE 16A	11	15342877	15343671	-	708	protein_coding	Similar to Water-stress inducible protein RAB21	-
Os01g0247500	28.2833	44.7126	32.9186	5.53642	15.5519	7.83074	35.3048	9.63968	1.87905	0.000118418	0.00313204	RECEPTOR-LIKE CYTOPLASMIC KINASE 27	1	8125672	8128014	-	1585	protein_coding	Protein kinase, core domain containing protein	Pkinase
Os06g0728700	139.466	173.018	154.012	41.5232	46.6557	39.1537	155.499	42.4442	1.87365	9.59444e-17	2.63915e-14	-	6	31025972	31028984	-	1930	protein_coding	Homeodomain-like containing protein	Myb_DNA-binding
Os09g0526600	104.356	113.726	92.8775	20.3002	40.8237	28.3864	103.653	29.8368	1.80225	2.58552e-10	2.6514e-08	HEAT STRESS TRANSCRIPTION FACTOR B2C	9	20591252	20595143	-	2113	protein_coding	Similar to Isoform 2 of Heat stress transcription factor B-2c	HSF_DNA-bind
Os11g0470500	31.2091	16.5242	23.5133	9.22737	7.77594	3.91537	23.7489	6.97289	1.76348	0.00198168	0.0316868	-	11	16144914	16161474	-	2111	protein_coding	Similar to Protein kinase domain containing protein, expressed	Pkinase_Tyr
Os08g0529501	120.935	129.278	109.337	24.9139	45.6837	36.2172	119.85	35.6049	1.75635	1.70927e-11	2.19585e-09	-	8	26367629	26369271	+	1643	protein_coding	Integrin alpha chain, C-terminal cytoplasmic region, conserved site domain containing protein	-
Os07g0580700	45.8384	48.6007	54.0805	16.6093	13.6079	13.7038	49.5066	14.6403	1.75365	3.90307e-06	0.000161518	-	7	23491677	23495033	-	3357	protein_coding	Integrin alpha chain, C-terminal cytoplasmic region, conserved site domain containing protein	-
Os10g0516900	211.637	236.199	222.2	70.128	54.4316	75.3709	223.346	66.6435	1.74446	1.84611e-20	6.44237e-18	-	10	19971805	19972640	-	733	protein_coding	Conserved hypothetical protein	-
Os12g0594000	100.454	111.782	136.377	29.5276	35.9637	39.1537	116.204	34.8817	1.73449	2.03705e-11	2.60264e-09	OsWD40-198	12	24915108	24917305	+	2198	protein_coding	WD40 repeat-like domain containing protein	-
Os01g0532700	64.3689	65.1249	62.3102	23.9912	19.4399	14.6826	63.9347	19.3712	1.71987	3.40318e-07	1.84828e-05	-	1	19245153	19248201	-	2396	protein_coding	Conserved hypothetical protein	-
Os12g0528801	187.255	204.123	163.417	68.2825	61.2356	46.0056	184.932	58.5079	1.66044	1.79279e-15	4.15021e-13	-	12	20844119	20846664	-	311	protein_coding	Hypothetical gene	-
Os11g0135000	47.789	32.0765	28.2159	7.3819	12.6359	14.6826	36.0271	11.5668	1.64824	0.000327548	0.00726604	ZINC-INDUCED FACILITATOR-LIKE 5	11	1626486	1631411	-	1885	protein_coding	Similar to Major facilitator superfamily antiporter	MFS_1
Os08g0157600	3648.54	3620.75	3592.83	1197.71	1204.3	1096.3	3620.71	1166.11	1.63441	1.06924e-156	8.33328e-153	CIRCADIAN CLOCK ASSOCIATED 1	8	3360865	3373395	+	3266	protein_coding	MYB transcription factor, Circadian cloc	Myb_DNA-binding
Os03g0341600	39.9867	43.7406	62.3102	11.0728	18.4679	17.6192	48.6792	15.72	1.6283	3.42858e-05	0.00108623	-	3	12739354	12740552	-	738	protein_coding	Pollen Ole e 1 allergen/extensin domain containing protein	-
Os02g0800600	100.454	34.9925	15.2836	22.1457	17.4959	9.78842	50.2435	16.4767	1.61311	0.00212472	0.0333995	-	2	34101931	34104618	+	1394	protein_coding	Conserved hypothetical protein	-
Os01g0705200	163.848	144.83	152.836	49.8278	53.4596	49.921	153.838	51.0695	1.59127	7.5808e-14	1.38474e-11	WATER STRESS INDUCIBLE PROTEIN 18	1	29233040	29234256	-	1006	protein_coding	Late embryogenesis abundant protein repeat containing protein	-
Os01g0542700	25.3574	40.8246	41.1482	10.1501	12.6359	13.7038	35.7767	12.1633	1.5553	0.000468318	0.0098204	b-ZIP TRANSCRIPTION FACTOR 4	1	20034162	20035006	+	845	protein_coding	bZIP transcription factor, bZIP-1 domain containing protein	bZIP_1
Os01g0637800	43.8879	33.0485	38.7969	8.30463	20.4119	10.7673	38.5777	13.1613	1.55517	0.000409105	0.00879971	myb transcription factor 8, transcription factor MYB8	1	25592575	25593523	+	837	protein_coding	Similar to Transcription factor (Fragment)	Myb_DNA-binding
Os12g0617250	54.616	67.0689	48.2022	18.4547	16.5239	23.4922	56.6291	19.4903	1.54318	1.13466e-05	0.000413878	-	12	26268681	26270167	-	1346	protein_coding	Hypothetical gene	RPE65
Os03g0276500	2939.51	3007.41	2504.16	1033.47	953.525	921.091	2817.03	969.36	1.53961	1.18421e-84	3.46101e-81	71.1 KDA CLASS I HEAT SHOCK PROTEIN	3	9370160	9373067	+	2251	protein_coding	Similar to Heat shock protein 70	HSP70
Os04g0635100	46.8137	55.4048	52.9049	16.6093	18.4679	18.598	51.7078	17.8917	1.5315	1.90001e-05	0.000646638	-	4	32301933	32302446	-	514	protein_coding	Similar to H0315F07.12 protein	-
Os03g0413000	38.0361	37.9085	35.2699	11.0728	9.71993	18.598	37.0715	13.1303	1.50104	0.000484348	0.0101112	HAP3I SUBUNIT OF CCAAT-BOX BINDING COMPLEX	3	17085270	17086334	+	1065	protein_coding	Similar to Potential histone-like transcription factor	-
Os01g0256500	5094.89	4490.7	5375.14	1665.54	1834.15	1850.01	4986.91	1783.23	1.48346	1.00061e-96	3.34219e-93	-	1	8546065	8546869	-	805	protein_coding	Similar to ZnI	-
Os02g0671100	60.4677	66.0969	67.0128	11.9956	23.3278	34.2595	64.5258	23.1943	1.48093	2.64633e-05	0.000871269	miRNAs regulated and abiotic stress induced F-box gene 1, F-box protein 104	2	27248839	27250065	+	1227	protein_coding	Cyclin-like F-box domain containing protein	DUF295
Os03g0254200	28.2833	55.4048	19.9863	10.1501	9.71993	17.6192	34.5581	12.4964	1.4777	0.00263515	0.0391439	-	3	8130378	8132030	+	597	protein_coding	Similar to predicted protein	-
Os02g0574500	719.761	724.15	703.047	273.13	247.858	270.161	715.653	263.716	1.4403	2.46568e-44	3.84333e-41	-	2	22038664	22041979	-	1746	protein_coding	General substrate transporter domain containing protein	-
Os02g0830300	624.183	559.88	551.386	206.693	228.418	205.557	578.483	213.556	1.43883	5.81839e-35	6.18363e-32	-	2	35693609	35699417	-	4464	protein_coding	Conserved hypothetical protein	-
Os04g0498900	392.065	420.882	458.509	152.252	156.491	164.446	423.819	157.729	1.42472	5.2373e-27	3.71071e-24	-	4	24936060	24938782	-	1334	protein_coding	Similar to N-acetyltransferase ESCO1	-
Os07g0631200	95.578	95.2573	101.107	19.3775	50.5436	40.1325	97.3142	36.6845	1.41127	1.7501e-06	8.05494e-05	-	7	26173595	26174381	+	787	protein_coding	Zinc finger, RING/FYVE/PHD-type domain containing protein	-
Os01g0124401	325.745	267.304	238.66	90.4282	129.275	95.9266	277.236	105.21	1.40127	6.31496e-15	1.35459e-12	BOWMAN-BIRK INHIBITOR 3-3	1	1353705	1354767	-	1063	protein_coding	Similar to Bowman-Birk type bran trypsin inhibitor	-
Os01g0720700	55.5913	60.2649	50.5535	21.223	28.1878	13.7038	55.4699	21.0382	1.40007	7.80262e-05	0.00220596	serine acetyl transferase	1	30043446	30043783	+	338	protein_coding	Similar to satase isoform I	-
Os01g0808900	35.1103	34.9925	25.8646	8.30463	15.5519	12.725	31.9891	12.1938	1.39962	0.00214202	0.0336124	VQ motif-containing protein 4	1	34356896	34357450	+	555	protein_coding	Similar to SigA binding protein	-
Os02g0830200	104.356	126.362	130.499	47.0596	37.9077	53.8363	120.405	46.2679	1.37804	1.04298e-08	7.99541e-07	A-TYPE RESPONSE REGULATOR 3	2	35689553	35690346	-	396	protein_coding	A-type response regulator, Cytokinin signalin	Response_reg
Os02g0513100	115.084	104.977	124.62	53.5187	34.0198	45.0268	114.894	44.1884	1.37444	2.72051e-08	1.8931e-06	SWEET15	2	18454408	18457136	-	1562	protein_coding	Similar to MtN3 protein precursor	-
Os11g0116000	73.1464	76.7891	50.5535	28.6048	34.0198	15.6615	66.8297	26.0954	1.36004	5.96859e-05	0.00176424	non-specific lipid transfer protein 1.12, lipid transfer protein 1.12, type 1 non-specific lipid transfer protein 12	11	715445	716478	+	928	protein_coding	Similar to Nonspecific lipid-transfer protein 1 (LTP 1) (Major allergen Pru d 3)	-
Os05g0586600	74.1217	67.0689	88.1748	21.223	41.7957	26.4287	76.4552	29.8158	1.35811	1.30302e-05	0.000466554	SIGMA FACTOR 5	5	29225038	29227592	+	1645	protein_coding	Similar to SIGE (RNA polymerase sigma subunit E); DNA binding / DNA-directed RNA polymerase/ sigma factor/ transcription factor	Sigma70_r3
Os09g0346500	17171.9	16838.2	18196.9	6490.53	6609.55	7380.47	17402.3	6826.85	1.34996	1.28931e-124	7.53631e-121	CHLOROPHYLL A/B BINDING PROTEIN 1R	9	10845779	10847012	+	1234	protein_coding	Similar to Chlorophyll a-b binding protein, chloroplast precursor (LHCII type I CAB) (LHCP)	-
Os07g0432800	248.698	257.584	233.957	92.2737	110.807	88.0958	246.746	97.0589	1.34764	9.2979e-16	2.28836e-13	-	7	14368433	14371039	-	2142	protein_coding	Similar to Typical P-type R2R3 Myb protein (Fragment)	-
Os10g0498100	608.578	652.221	684.236	245.448	250.774	270.161	648.345	255.461	1.34303	4.73044e-35	5.26678e-32	-	10	18994725	18996793	+	2069	protein_coding	Alpha/beta hydrolase fold-1 domain containing protein	Abhydrolase_1
Os02g0540000	40.962	42.7686	42.3239	11.0728	15.5519	23.4922	42.0182	16.7056	1.33482	0.000821665	0.0156699	-	2	20034215	20036481	+	1857	protein_coding	Similar to Zinc finger, C3HC4 type family protein, expressed	-
Os11g0126900	46.8137	88.4533	51.7292	31.3731	24.2998	18.598	62.3321	24.757	1.33266	0.000179291	0.00443129	NAC DOMAIN-CONTAINING PROTEIN 122	11	1233932	1235977	+	1653	protein_coding	NAC-domain protein, Drought toleranc	NAM
Os10g0492900	123.861	135.11	118.742	38.755	59.2916	52.8575	125.904	50.3013	1.32745	1.44294e-08	1.07444e-06	-	10	18707782	18710608	+	979	protein_coding	Similar to alpha-galactosidase	-
Os09g0535200	363.782	343.121	393.847	152.252	142.883	150.742	366.917	148.625	1.3019	2.58917e-21	1.02606e-18	-	9	21046293	21050027	+	3639	protein_coding	Conserved hypothetical protein	-
Os06g0261300	39.9867	31.1044	32.9186	9.22737	14.5799	18.598	34.6699	14.1351	1.29982	0.00274568	0.0402993	-	6	8453429	8454089	-	661	protein_coding	Conserved hypothetical protein	-
Os05g0542150	43.8879	49.5727	41.1482	11.0728	19.4399	24.4711	44.8696	18.3279	1.29828	0.000827664	0.0157586	-	5	26911303	26914371	+	2876	protein_coding	Hypothetical gene	-
Os08g0493800	68.27	71.929	78.7695	22.1457	34.0198	34.2595	72.9895	30.1416	1.27716	1.98116e-05	0.000666497	RECEPTOR-LIKE CYTOPLASMIC KINASE 256	8	24379092	24382007	+	2916	protein_coding	Protein kinase, core domain containing protein	Pkinase
Os07g0110000	656.367	761.087	557.265	305.426	254.662	257.436	658.24	272.508	1.27355	9.33299e-24	4.36429e-21	-	7	548481	554208	+	5612	protein_coding	Conserved hypothetical protein	-
Os01g0303800	250.648	287.716	280.984	87.66	114.695	139.974	273.116	114.11	1.26088	3.84782e-13	6.16204e-11	-	1	11245253	11246737	+	1005	protein_coding	UspA domain containing protein	Usp
Os04g0554800	69.2453	65.1249	51.7292	23.0684	29.1598	26.4287	62.0331	26.219	1.24777	8.97286e-05	0.00248867	hybrid proline- or glycine-rich protein 8	4	27753369	27754530	+	1162	protein_coding	Similar to RCc3 protein	-
Os01g0636500	154.095	215.787	141.08	59.0552	78.7314	82.2228	170.321	73.3365	1.22061	2.50766e-08	1.76071e-06	-	1	25513947	25518078	+	1873	protein_coding	Similar to Polygalacturonase PG2	-
Os02g0533800	54.616	40.8246	41.1482	20.3002	17.4959	21.5345	45.5296	19.7769	1.20515	0.00104118	0.0189347	-	2	19648496	19649478	-	761	protein_coding	Similar to ATPase inhibitor	-
Os03g0141200	151.169	164.27	165.769	64.5916	65.1235	80.2651	160.403	69.9934	1.19666	1.98065e-09	1.80193e-07	beta-amylase 2	3	2272966	2276161	+	2063	protein_coding	Similar to Beta-amylase PCT-BMYI (EC 3.2.1.2)	-
Os11g0701800	59.4924	44.7126	50.5535	28.6048	22.3558	16.6403	51.5862	22.5337	1.19212	0.000730541	0.0142935	xylanase inhibitor protein, rice xylanase inhibitor	11	28753859	28755033	+	1175	protein_coding	Chitinase (EC 3.2.1.14) III C10701-rice (EC 3.2.1.14) (Class III chitinase homologu	-
Os02g0606200	859.227	915.637	976.977	420.768	392.685	391.537	917.28	401.663	1.18976	7.31522e-37	9.44346e-34	B-box-containing protein 4	2	23759252	23760433	+	1078	protein_coding	Zinc finger, B-box domain containing protein	zf-B_box
Os02g0638650	63.3936	76.7891	54.0805	21.223	36.9357	27.4076	64.7544	28.5221	1.18913	0.000222831	0.00531633	ETHYLENE RESPONSE FACTOR 141	2	25595575	25597607	-	2033	protein_coding	Pathogenesis-related transcriptional factor and ERF domain containing protein	AP2
Os02g0586900	141.416	126.362	173.998	57.2097	66.0955	70.4767	147.259	64.594	1.18612	3.7343e-08	2.50896e-06	endosperm-specific gene 40	2	22622384	22623161	+	696	protein_coding	Hypothetical conserved gene	-
Os11g0595200	298.437	313.96	304.497	125.492	123.443	154.657	305.632	134.531	1.18481	2.21478e-15	5.02754e-13	-	11	22660534	22662341	+	1265	protein_coding	PAP fibrillin family protein	-
Os01g0587300	155.07	140.942	162.242	48.9051	91.3673	61.6671	152.751	67.3132	1.18332	1.90002e-07	1.11564e-05	-	1	22868546	22871788	-	3243	protein_coding	Similar to C2 domain-containing protein	C2
Os11g0489250	81.924	74.8451	84.6478	27.6821	43.7397	35.2383	80.4723	35.5534	1.17957	2.777e-05	0.000908099	-	11	17234743	17237925	-	1617	protein_coding	Similar to Cytochrome P450 family protein, expressed	p450
Os07g0178700	37.0609	34.9925	54.0805	20.3002	16.5239	18.598	42.0446	18.474	1.17842	0.0023053	0.0354141	-	7	4143416	4144441	+	946	protein_coding	Similar to Low molecular mass early light-inducible protein HV90, chloroplast precursor (ELIP)	-
Os04g0107900	63.3936	64.1529	67.0128	27.6821	27.2158	31.323	64.8531	28.7403	1.17379	0.000101546	0.00276075	Heat shock protein 90.1	4	483234	485978	+	1447	protein_coding	Similar to Heat shock protein 82	-
Os10g0118200	92.6521	85.5372	65.8372	39.6777	39.8517	29.3653	81.3422	36.2982	1.16726	3.63976e-05	0.00114537	O-methyltransferase ZRP4	10	1162917	1164483	-	1480	protein_coding	Conserved hypothetical protein	-
Os10g0551800	351.103	329.513	397.374	159.634	157.463	169.34	359.33	162.145	1.14592	1.24257e-16	3.33937e-14	root-specific RCc2, hybrid proline- or glycine-rich protein 13	10	21658192	21658818	-	627	protein_coding	Root-specific protein (RCc2 protein)	-
Os05g0355400	62.4183	66.0969	85.8235	31.3731	34.9917	30.3441	71.4462	32.2363	1.14347	0.000104996	0.00284462	universal stress-induced protein A	5	16859727	16860956	+	1230	protein_coding	UspA domain containing protein	-
Os01g0502900	291.61	258.556	236.308	91.351	136.079	131.165	262.158	119.532	1.13692	6.77627e-11	7.69106e-09	-	1	17425616	17426120	-	396	protein_coding	Similar to Histone H2B.2	-
Os01g0892600	107.281	126.362	142.255	58.1324	55.4036	57.7517	125.3	57.0959	1.13055	4.6226e-07	2.45082e-05	-	1	38812119	38815213	-	1456	protein_coding	Pectinacetylesterase family protein	-
Os10g0533500	584.196	597.788	792.397	291.585	236.194	372.939	658.127	300.239	1.13054	1.86121e-14	3.78409e-12	beta-Carotene Hydroxylase 3, carotene beta-ring hydroxylase 2	10	20744421	20746446	+	1172	protein_coding	Similar to Beta-ring hydroxylase (Fragment)	-
Os12g0163700	185.304	169.13	179.877	78.4326	73.8715	92.99	178.104	81.7647	1.12352	2.22012e-09	1.95881e-07	-	12	3231528	3234554	-	1464	protein_coding	Similar to Actin 7 (Actin 2)	Actin
Os02g0814000	604.677	651.249	610.17	271.285	321.73	272.118	622.032	288.378	1.10986	5.69747e-24	2.83431e-21	-	2	34879586	34880996	-	1218	protein_coding	Protein of unknown function DUF862, eukaryotic domain containing protein	-
Os05g0500200	61.443	40.8246	47.0266	25.8366	20.4119	23.4922	49.7647	23.2469	1.0982	0.00175974	0.0290363	-	5	24616132	24619054	+	2923	protein_coding	Similar to UDP glucosyltransferase-1	-
Os06g0593800	384.263	390.75	443.225	154.097	173.987	243.732	406.079	190.605	1.09138	1.36746e-12	2.10346e-10	-	6	23333368	23335030	-	1663	protein_coding	UDP-glucuronosyl/UDP-glucosyltransferase family protein	UDPGT
Os02g0590400	47.789	37.9085	58.7832	23.9912	27.2158	16.6403	48.1602	22.6158	1.08431	0.0028207	0.0412182	-	2	22805689	22808493	-	1672	protein_coding	Lecithin:cholesterol acyltransferase family protein	-
Os05g0282900	118.01	128.306	105.81	45.2141	66.0955	55.794	117.375	55.7012	1.07951	3.73871e-06	0.00015582	-	5	12050916	12052723	+	1808	protein_coding	Conserved hypothetical protein	-
Os02g0686100	204.81	186.627	245.714	94.1192	93.3113	113.546	212.383	100.325	1.07935	2.21323e-09	1.95881e-07	-	2	28096979	28098029	-	1051	protein_coding	Similar to RING-H2 finger protein ATL1B	-
Os05g0171900	104.356	100.117	72.8912	48.9051	45.6837	37.196	92.4547	43.9282	1.07712	4.48244e-05	0.00137178	GLYOXALASE I-6	5	4301546	4306024	+	2160	protein_coding	Glyoxalase/bleomycin resistance protein/dioxygenase domain containing protein	Glyoxalase
Os05g0279850	75.097	70.957	92.8775	35.9867	36.9357	40.1325	79.6438	37.685	1.07598	8.92722e-05	0.00248485	-	5	11699832	11702720	-	1321	protein_coding	Hypothetical protein	-
Os01g0193250	142.392	149.69	172.823	71.9735	83.5914	64.6036	154.968	73.3895	1.07567	1.11168e-07	6.80427e-06	-	1	5014697	5015197	-	501	protein_coding	Hypothetical gene	zf-Dof
Os01g0587400	60.4677	60.2649	69.3642	26.7594	26.2438	37.196	63.3656	30.0664	1.07468	0.000485571	0.0101277	-	1	22879904	22895941	-	2923	protein_coding	Serine/threonine protein kinase-related domain containing protein	Pkinase
Os03g0176700	41.9373	46.6567	45.8509	23.9912	23.3278	16.6403	44.8149	21.3198	1.06956	0.0030452	0.0434676	-	3	4069860	4072360	-	696	protein_coding	Conserved hypothetical protein	-
Os12g0514000	87.7757	86.5092	89.3505	28.6048	49.5716	47.9633	87.8785	42.0466	1.06642	8.94637e-05	0.00248565	-	12	19896368	19898637	-	1853	protein_coding	Similar to Sorbitol transporter	Sugar_tr
Os10g0148100	527.63	486.007	445.577	204.848	240.082	255.478	486.404	233.469	1.06163	2.52082e-17	7.27646e-15	-	10	2897688	2899059	-	1082	protein_coding	Protein of unknown function DUF1210 family protein	-
Os11g0223400	120.935	127.334	112.864	65.5143	54.4316	53.8363	120.378	57.9274	1.05536	2.13908e-06	9.59961e-05	-	11	6448155	6449526	+	1372	protein_coding	Similar to NB-ARC domain containing protein, expressed	-
Os08g0176900	93.6274	96.2294	94.0531	46.1369	30.1318	60.6882	94.6366	45.6523	1.05216	9.68921e-05	0.00265273	b-ZIP TRANSCRIPTION FACTOR 64	8	4505745	4508226	-	1982	protein_coding	Similar to Transcription factor HBP-1b(C38) (Fragment)	bZIP_1
Os08g0546800	164.823	183.711	151.661	68.2825	90.3953	84.1804	166.732	80.9528	1.04604	9.69106e-08	6.01026e-06	HEAT STRESS TRANSCRIPTION FACTOR B2B	8	27382872	27384470	-	1498	protein_coding	Similar to Heat stress transcription factor B-2b	HSF_DNA-bind
Os09g0403000	100.454	71.929	111.688	38.755	41.7957	57.7517	94.6905	46.1008	1.03631	0.000128044	0.00335074	-	9	14149813	14154150	-	1531	protein_coding	Hypothetical conserved gene	-
Os04g0644400	2215.85	2310.48	2448.91	1213.4	1010.87	1202.02	2325.08	1142.1	1.02481	6.89911e-40	9.48871e-37	-	4	32792893	32794163	-	1271	protein_coding	Similar to Proline-rich-like protein	-
Os09g0491756	789.006	737.758	805.33	334.031	391.713	423.839	777.365	383.194	1.02095	1.21418e-22	5.35638e-20	ZINC FINGER CCCH DOMAIN-CONTAINING PROTEIN 60	9	18985507	18987182	+	1500	protein_coding	U2 snRNP auxiliary factor, small subunit	zf-CCCH
Os08g0265000	208.711	187.599	168.12	80.2781	102.059	97.8842	188.143	93.4072	1.01401	4.36917e-08	2.89392e-06	-	8	10062034	10064824	+	2791	protein_coding	Hypothetical gene	-
Os04g0234600	51.6901	48.6007	77.5938	38.755	23.3278	25.4499	59.2949	29.1776	1.01314	0.00264555	0.0392502	-	4	9075141	9077888	-	1696	protein_coding	Similar to Sedoheptulose-1,7-bisphosphatase	-
Os10g0551700	150.194	138.998	154.012	64.5916	73.8715	85.1593	147.735	74.5408	0.987371	1.04132e-06	5.00967e-05	-	10	21655489	21656252	-	764	protein_coding	Plant lipid transfer protein and hydrophobic protein, helical domain containing protein	-
Os12g0554100	77.0476	83.5932	64.6615	30.4503	43.7397	40.1325	75.1008	38.1075	0.984224	0.000500745	0.0103978	trichome birefringence-like 34	12	22511573	22514769	-	2625	protein_coding	Conserved hypothetical protein	-
Os05g0562300	235.044	255.64	245.714	100.578	129.275	143.89	245.466	124.581	0.980321	3.90886e-09	3.29939e-07	DnaJ domain protein B7	5	27972462	27974607	-	1453	protein_coding	Similar to DnaJ-like protein	DnaJ_C
Os05g0477900	93.6274	97.2014	123.445	53.5187	32.0758	74.392	104.758	53.3288	0.971243	0.000437808	0.00930582	non-specific lipid transfer protein 1.4, lipid transfer protein 1.4, type 1 non-specific lipid transfer protein 4	5	23508215	23509009	+	423	protein_coding	Similar to nonspecific lipid-transfer protein	-
Os01g0316600	253.574	282.856	286.862	140.256	152.603	127.25	274.431	140.036	0.969478	1.48481e-10	1.57088e-08	-	1	11958911	11964676	+	2194	protein_coding	Similar to pre-mRNA-splicing factor SF2	RRM_1
Os07g0654500	81.924	58.3208	67.0128	39.6777	34.9917	31.323	69.0859	35.3308	0.966758	0.000977851	0.0180451	-	7	27488414	27491916	-	1739	protein_coding	Hypothetical protein	-
Os01g0840100	2879.04	3132.8	2967.38	1529.9	1565.88	1509.38	2993.07	1535.05	0.963464	5.15077e-56	1.2043e-52	heat-shock protein 70, heat-shock protein cognate 70, Mediator 37_1	1	36039716	36043151	+	2257	protein_coding	Heat shock protein Hsp70 family protein	HSP70
Os03g0592500	7848.12	7813.05	8380.13	3903.18	4020.16	4420.45	8013.77	4114.6	0.96164	1.05169e-61	2.73218e-58	LHCB, LHCP II, Lhcb2	3	22000043	22001240	+	1109	protein_coding	Similar to Photosystem II type II chlorophyll a/b binding protein (Fragment)	-
Os08g0148600	158.972	148.718	154.012	69.2053	88.4514	80.2651	153.901	79.3072	0.957726	1.00653e-06	4.8523e-05	-	8	2786227	2792182	-	3926	protein_coding	Similar to Endoribonuclease Dicer homolog 3a	-
Os01g0628700	101.43	89.4253	115.215	40.6004	60.2636	56.7729	102.023	52.5456	0.956466	0.000116171	0.00309149	-	1	25114083	25118356	+	2046	protein_coding	Cytochrome P450	p450
Os01g0775100	189.205	201.207	258.646	107.96	123.443	102.778	216.353	111.394	0.953801	9.82296e-08	6.05991e-06	-	1	32759157	32764753	-	3120	protein_coding	Plus-3 domain containing protein	-
Os01g0855200	688.552	734.842	866.464	394.009	385.881	401.325	763.286	393.738	0.952724	1.47058e-19	4.98312e-17	-	1	36894607	36897206	+	2495	protein_coding	Tetratricopeptide-like helical domain containing protein	-
Os06g0705600	62.4183	70.957	64.6615	22.1457	40.8237	40.1325	66.0123	34.3673	0.945726	0.00218265	0.0340781	-	6	29814603	29816743	+	1644	protein_coding	Oligopeptide transporter domain containing protein	-
ENSRNA049467312	72.1711	75.8171	78.7695	40.6004	34.0198	43.0691	75.5859	39.2297	0.944852	0.000527042	0.0108666	snoR135	7	25018791	25018939	-	149	snoRNA	small nucleolar RNA snoR135	-
Os04g0578400	311.116	262.444	318.605	143.024	134.135	186.959	297.388	154.706	0.942247	3.12612e-09	2.67736e-07	beta-Carotene Hydroxylase 2, carotene beta-ring hydroxylase 1	4	29157213	29159260	+	1457	protein_coding	Similar to Beta-ring hydroxylase (Fragment)	-
Os10g0531900	186.28	160.382	168.12	95.0419	79.7034	94.9477	171.594	89.8977	0.932624	5.60696e-07	2.91974e-05	b-ZIP TRANSCRIPTION FACTOR 78	10	20660761	20663311	-	1505	protein_coding	Similar to BZIP-like protein	bZIP_1
Os01g0607100	353.053	371.309	337.416	167.938	211.894	178.149	353.926	185.994	0.930017	1.14127e-11	1.49073e-09	ARABINOGALACTAN PROTEIN 29	1	23919214	23921302	+	980	protein_coding	Bifunctional inhibitor/plant lipid transfer protein/seed storage domain containing protein	-
Os03g0308800	507.149	603.621	579.602	298.967	336.31	253.52	563.457	296.266	0.926755	3.76878e-14	7.22278e-12	-	3	10992850	10997554	-	2961	protein_coding	Tetratricopeptide-like helical domain containing protein	-
Os01g0313300	211.637	231.339	270.403	136.565	114.695	124.313	237.793	125.191	0.921709	2.48126e-08	1.7527e-06	ETHYLENE RESPONSE FACTOR 68	1	11783910	11784899	+	908	protein_coding	Similar to EREBP-3 protein (Fragment)	AP2
Os04g0386700	61.443	53.4608	54.0805	29.5276	32.0758	28.3864	56.3281	29.9966	0.910179	0.0034592	0.0480567	-	4	18994509	18995666	+	1072	protein_coding	Similar to OSIGBa0148P16.6 protein	-
Os03g0826800	179.453	127.334	199.863	83.0463	83.5914	103.757	168.883	90.1317	0.903052	1.43969e-05	0.000508415	-	3	34733490	34734706	-	972	protein_coding	Conserved hypothetical protein	-
Os04g0650700	236.019	244.947	236.308	129.183	136.079	120.398	239.092	128.553	0.895367	7.9508e-09	6.30161e-07	ASPARAGINASE 2	4	33161539	33164512	+	2889	protein_coding	Similar to OSIGBa0113E10.3 protein	Asparaginase_2
Os08g0246700	280.882	214.815	344.47	148.561	137.051	165.424	280.056	150.345	0.893726	2.92692e-07	1.61784e-05	-	8	8966304	8966798	+	495	protein_coding	Hypothetical gene	-
Os08g0193900	90.7016	77.7611	79.9451	49.8278	43.7397	40.1325	82.8026	44.5667	0.893249	0.000591848	0.0119706	F-box protein 413	8	5474996	5477814	-	1517	protein_coding	Cyclin-like F-box domain containing protein	-
Os02g0610500	3056.55	2899.52	3675.13	1632.32	1633.92	1926.36	3210.4	1730.87	0.890607	7.60778e-25	4.13669e-22	CONSTANS-like gene 4, B-box-containing protein 5, CCT domain-containing gene 6, CCT (CO, CO-LIKE and TOC1) domain protein 6, CCT domain protein 6	2	23989803	23991271	+	1388	protein_coding	CO-like protein containing two B-box zinc finger domains and one CCT domain, Constitutive flowering represso	CCT
Os01g0770700	156.046	154.55	191.633	102.424	88.4514	79.2862	167.41	90.0538	0.889774	4.15273e-06	0.000170642	COPPER TRANSPORTER 1	1	32523314	32523953	+	640	protein_coding	Similar to Copper transporter 1	-
Os02g0744900	1009.42	1025.47	1015.77	507.505	580.28	561.856	1016.89	549.88	0.88761	4.37353e-25	2.55644e-22	LIGHT-INDUCED YELLOW LEAF 1	2	31246225	31248801	+	1828	protein_coding	Geranylgeranyl reductase (EC:1.3.1.83), Chlorophyll and alpha-tocopherol synthesis, Response to light stress, Protection of photooxidative damag	-
Os09g0519100	72.1711	47.6287	75.2425	36.9095	33.0478	35.2383	65.0141	35.0652	0.886332	0.00351913	0.0488023	basic helix-loop-helix protein 167	9	20268863	20269717	-	795	protein_coding	Helix-loop-helix DNA-binding domain containing protein	HLH
Os04g0128900	90.7016	80.6771	117.566	48.9051	55.4036	51.8786	96.315	52.0624	0.882733	0.00041523	0.00889871	YUCCA-LIKE GENE 7	4	1813960	1816070	-	2016	protein_coding	Flavin monooxygenase-like enzyme, Auxin biosynthesi	FMO-like
Os02g0729400	1334.19	1375.4	1540.12	752.953	708.583	850.614	1416.57	770.717	0.877197	7.83552e-24	3.73882e-21	SULFURTRANSFERASE 11	2	30361908	30363528	-	1153	protein_coding	Similar to Extracellular calcium sensing receptor	-
Os02g0697500	80.9487	110.81	77.5938	35.9867	51.5156	60.6882	89.784	49.3969	0.867579	0.00142612	0.0245177	-	2	28681631	28683888	-	1459	protein_coding	Similar to Selenium-binding protein-like	-
Os02g0142100	704.156	644.445	644.264	373.708	371.301	355.32	664.288	366.777	0.857351	7.23256e-18	2.19616e-15	-	2	2277044	2279841	+	2619	protein_coding	Similar to H0102C09.1 protein	-
Os02g0536500	136.54	158.438	182.228	85.8145	67.0675	110.609	159.069	87.8304	0.854436	5.69138e-05	0.001693	-	2	19797819	19798718	-	782	protein_coding	Similar to H0622F05.5 protein	-
Os04g0573000	278.932	273.136	251.592	159.634	158.435	127.25	267.887	148.439	0.8523	2.33673e-08	1.66211e-06	SPX-MFS protein 1	4	28862600	28868988	+	2705	protein_coding	SPX-MFS protein, Phosphate transporter, Pi homeostasi	MFS_1
Os04g0460600	143.367	133.166	103.458	79.3554	68.0395	63.6248	126.664	70.3399	0.851578	0.000107954	0.00291464	NAC DOMAIN-CONTAINING PROTEIN 2	4	22994561	22996624	+	1546	protein_coding	Similar to H0219H12.10 protein	NAM
Os03g0387900	3239.9	3260.13	3248.36	1815.02	1862.34	1729.61	3249.46	1802.33	0.850281	2.55255e-49	4.97343e-46	-	3	15467843	15473834	+	2587	protein_coding	Conserved hypothetical protein	-
Os01g0846700	104.356	115.67	96.4044	67.3598	42.7677	65.5824	105.477	58.57	0.849502	0.000465373	0.00978496	-	1	36379625	36385146	-	1893	protein_coding	Hypothetical protein	-
Os02g0142060	369.633	386.861	419.712	234.375	198.287	219.261	392.069	217.307	0.849127	3.05762e-11	3.78256e-09	-	2	2274553	2275429	+	877	protein_coding	Conserved hypothetical protein	-
Os04g0436000	195.057	205.095	233.957	104.269	132.191	115.503	211.37	117.321	0.847804	7.11184e-07	3.63061e-05	-	4	21692755	21693624	+	870	protein_coding	Conserved hypothetical protein	-
Os10g0567400	588.097	601.677	552.562	329.417	340.198	299.526	580.779	323.047	0.847055	1.69202e-15	3.99607e-13	chlorophyll a oxygenase, Chlorophyll a oxygenase 1, Lls1-homologue of maize, 3, 8-divinyl chlorophyllide a 8-vinyl reductase	10	22482882	22486431	-	2672	protein_coding	Similar to Rieske	-
Os03g0140100	97.5286	82.6212	77.5938	51.6733	46.6557	46.0056	85.9145	48.1115	0.838213	0.000959836	0.0177828	midchain alkane hydroxylase 1, Cytochrome P450 96B5, P-450 96B5	3	2199772	2201456	+	1685	protein_coding	Cytochrome P450 family protein	p450
Os03g0360600	269.179	318.821	337.416	173.475	150.659	192.832	308.472	172.322	0.8382	2.16096e-08	1.55463e-06	-	3	14006157	14007356	+	1200	protein_coding	Mitochodrial transcription termination factor-related family protein	-
Os05g0501800	438.879	414.078	411.482	234.375	228.418	245.689	421.48	236.161	0.83637	2.1196e-12	3.17682e-10	-	5	24702380	24703693	-	1092	protein_coding	SPL-like, EAR-containing (SPEAR) protein, Regulation of meiotic fate acquisitio	-
Os07g0633000	209.686	183.711	242.187	116.265	108.863	132.144	211.861	119.091	0.828154	1.83596e-06	8.43352e-05	-	7	26256478	26259188	+	1224	protein_coding	Hypothetical conserved gene	-
Os04g0577700	109.232	122.474	98.7558	59.9779	60.2636	66.5613	110.154	62.2676	0.826116	0.000236665	0.00557808	OVATE family protein 11, ovate family protein 16, OVATE-domain containing protein 16	4	29121858	29123091	+	1234	protein_coding	Protein of unknown function DUF623, plant domain containing protein	-
Os05g0440000	84.8499	92.3413	88.1748	55.3642	45.6837	48.9421	88.4553	49.9967	0.822119	0.000885603	0.0165916	DNA BINDING WITH ONE FINGER 29	5	21555553	21556609	+	1057	protein_coding	Zinc finger, Dof-type family protein	zf-Dof
Os02g0731600	557.863	552.104	538.454	313.731	331.45	287.78	549.474	310.987	0.821483	2.22086e-14	4.43812e-12	-	2	30472233	30473053	+	523	protein_coding	Similar to Threonine endopeptidase	-
Os01g0873200	695.379	581.264	674.831	313.731	418.929	376.854	650.491	369.838	0.814979	4.9278e-12	6.89922e-10	-	1	37866333	37868311	+	1979	protein_coding	Similar to Amidophosphoribosyltransferase, chloroplast precursor (EC 2.4.2.14) (Glutamine phosphoribosylpyrophosphate amidotransferase) (ATASE) (GPAT) (Fragment)	-
Os03g0359700	105.331	92.3413	90.5261	56.287	70.9555	37.196	96.0661	54.8128	0.810158	0.00186418	0.0303951	-	3	13975002	13981417	+	1901	protein_coding	Mo25-like domain containing protein	-
Os01g0720500	2221.7	2234.66	2158.52	1176.49	1240.26	1357.65	2204.96	1258.14	0.810144	9.52034e-32	9.27479e-29	-	1	30030998	30032054	+	1057	protein_coding	Similar to Type I chlorophyll a/b-binding protein b (Fragment)	-
Os05g0208550	164.823	162.326	202.214	88.5828	109.835	103.757	176.455	100.725	0.806539	1.40024e-05	0.000496046	-	5	6721224	6727270	-	1104	protein_coding	Similar to gibberellin 2-beta-dioxygenase	2OG-FeII_Oxy
Os03g0316200	170.675	176.907	178.701	103.347	105.947	92.99	175.427	100.761	0.799102	6.30899e-06	0.000247501	GALACTINOL SYNTHASE 1	3	11367200	11368889	+	1402	protein_coding	Similar to Galactinol synthase (Fragment)	Glyco_transf_8
Os03g0805600	286.734	264.388	335.064	154.097	157.463	197.726	295.395	169.762	0.797286	2.25018e-07	1.28485e-05	-	3	33638650	33641123	+	850	protein_coding	Similar to pheophorbide a oxygenase	-
Os06g0529900	874.831	822.324	862.937	478.901	506.408	498.231	853.364	494.513	0.787165	4.19606e-19	1.3818e-16	-	6	19701309	19702347	+	1024	protein_coding	Hypothetical conserved gene	-
Os08g0178800	323.795	302.296	392.672	200.234	183.707	207.515	339.588	197.152	0.781134	3.39699e-08	2.30217e-06	B-box-containing protein 24	8	4610545	4612918	-	1779	protein_coding	Hypothetical conserved gene	-
Os01g0755600	131.664	104.977	165.769	69.2053	67.0675	97.8842	134.137	78.0523	0.777589	0.000756712	0.0146287	-	1	31705732	31706365	-	634	protein_coding	Similar to GRAS family transcription factor containing protein, expressed	-
Os09g0532700	574.443	678.466	723.033	400.468	343.113	408.177	658.647	383.92	0.776878	6.74051e-12	9.27058e-10	-	9	20897691	20903515	+	2507	protein_coding	Rossmann-like alpha/beta/alpha sandwich fold domain containing protein	-
Os09g0337500	355.004	347.981	336.24	193.775	202.175	211.43	346.408	202.46	0.776018	1.5524e-09	1.43465e-07	-	9	10260259	10266738	-	2795	protein_coding	Conserved hypothetical protein	-
Os04g0678400	355.979	283.828	328.01	194.698	156.491	216.324	322.606	189.171	0.769656	3.4427e-07	1.86328e-05	DNA BINDING WITH ONE FINGER 17	4	34655316	34656735	-	1096	protein_coding	Zinc finger, Dof-type domain containing protein	zf-Dof
Os07g0559400	226.266	211.899	276.281	136.565	140.939	142.911	238.149	140.138	0.761543	2.22843e-06	9.92437e-05	-	7	22346421	22348417	-	1386	protein_coding	Similar to uncharacterized secreted protein	-
Os01g0889900	82.8993	69.985	97.5801	50.7505	44.7117	51.8786	83.4881	49.1136	0.76085	0.0032948	0.0463233	-	1	38688239	38692619	-	2794	protein_coding	Serine/threonine protein kinase-related domain containing protein	Pkinase
Os03g0100200	174.576	182.739	258.646	109.806	103.031	149.763	205.32	120.867	0.760734	0.000118996	0.00314022	-	3	27179	28059	-	881	protein_coding	Transcriptional coactivator/pterin dehydratase family protein	-
Os02g0197600	2758.11	2743.02	2775.74	1471.77	1786.52	1641.52	2758.96	1633.27	0.756691	8.97982e-27	5.83214e-24	-	2	5468648	5470490	-	1198	protein_coding	Chlorophyll a/b-binding protein type III (Fragment)	-
Os10g0450900	383.287	354.785	365.631	244.525	188.567	221.218	367.901	218.103	0.753461	1.41279e-08	1.05535e-06	glycine-rich protein, Glycine-rich protein 2, glycine-rich cell wall protein	10	16428860	16429924	-	1065	protein_coding	Similar to Glycine-rich cell wall structural protein 2 precursor	-
Os03g0597600	310.141	293.548	355.051	168.861	192.455	211.43	319.58	190.915	0.741872	2.07862e-07	1.20298e-05	ASPARAGINASE 1	3	22255220	22259151	-	1187	protein_coding	Similar to L-asparaginase (EC 3.5.1.1) (L-asparagine amidohydrolase)	Asparaginase_2
Os01g0720400	132.639	124.418	124.62	79.3554	73.8715	75.3709	127.226	76.1992	0.739661	0.00027434	0.00628241	acid phosphatase 1	1	30025366	30026465	-	1100	protein_coding	HAD-superfamily subfamily IB hydrolase, hypothetical 1 protein	-
Os11g0518600	130.688	115.67	94.0531	67.3598	77.7594	59.7094	113.47	68.2762	0.736912	0.00120324	0.0214756	-	11	18608152	18611496	+	1339	protein_coding	Conserved hypothetical protein	-
Os01g0954900	804.611	761.087	660.723	429.995	468.501	440.479	742.14	446.325	0.735844	3.63363e-13	5.89985e-11	-	1	42058994	42060584	-	1591	protein_coding	Similar to Nucleoid DNA-binding-like protein	-
Os05g0460000	1406.36	1467.74	1394.34	713.276	948.665	906.408	1422.81	856.116	0.733844	4.02005e-15	8.78438e-13	CYTOSOLIC HEAT SHOCK PROTEIN 70-1	5	22599462	22602556	-	2295	protein_coding	Similar to 70 kDa heat shock cognate protein 1	HSP70
Os09g0483400	1624.83	1497.87	1172.14	896.9	958.385	730.216	1431.61	861.834	0.733356	5.19808e-11	6.1382e-09	-	9	18669321	18671699	+	781	protein_coding	Similar to Ubiquitin/ribosomal fusion protein (Fragment)	ubiquitin
Os01g0868900	393.04	344.093	350.348	191.007	211.894	252.541	362.494	218.481	0.732234	9.71899e-08	6.01163e-06	Subtilisin 11, SUBTILISIN 11	1	37651834	37654381	+	2548	protein_coding	Peptidase S8, subtilisin-related domain containing protein	Peptidase_S8
Os01g0124200	369.633	377.141	492.603	209.461	239.11	296.589	413.126	248.387	0.73212	8.84229e-07	4.36316e-05	BOWMAN-BIRK INHIBITOR 3-1	1	1347665	1348723	-	1059	protein_coding	Similar to Bowman Birk trypsin inhibitor	-
Os04g0482300	996.742	869.952	1055.75	573.942	553.064	634.29	974.147	587.099	0.729401	2.17651e-14	4.38698e-12	-	4	24115971	24118142	+	1555	protein_coding	Kelch related domain containing protein	BTB
Os12g0540100	102.405	89.4253	134.026	66.4371	56.3756	73.4132	108.619	65.4086	0.72627	0.00221397	0.0343952	-	12	21577904	21581696	-	1906	protein_coding	Conserved hypothetical protein	-
Os10g0159300	679.774	724.15	634.859	418	357.693	462.014	679.594	412.569	0.721206	3.67799e-11	4.38751e-09	-	10	3753397	3757307	-	3131	protein_coding	Conserved hypothetical protein	-
Os01g0243901	101.43	95.2573	88.1748	59.0552	61.2356	52.8575	94.954	57.7161	0.719833	0.00221962	0.034456	-	1	7942924	7943837	+	914	protein_coding	Hypothetical protein	-
Os02g0629800	4167.4	4164.11	4830.8	2537.53	2498.99	2981.55	4387.44	2672.69	0.71468	5.09081e-21	1.91981e-18	Cp-thionin 1, defensin-like 7	2	25190487	25191188	+	602	protein_coding	Defensin-like protein, Positive regulation of Cd accumulation in rice leaves, Mediation of Cd efflux from cytosol into extracellular spaces via chelatio	-
Os08g0268000	364.757	323.681	450.279	248.216	189.539	255.478	379.572	231.078	0.712598	2.20929e-06	9.88472e-05	-	8	10221804	10222906	-	964	protein_coding	Conserved hypothetical protein	-
Os12g0242500	546.16	466.567	571.373	284.203	330.478	352.383	528.033	322.355	0.711339	3.26558e-09	2.78008e-07	-	12	7892375	7893898	+	1524	protein_coding	Conserved hypothetical protein	-
Os08g0435900	4872.53	5140.98	5934.75	3205.59	3133.71	3425.95	5316.09	3255.08	0.707111	5.63876e-24	2.83431e-21	chlorophyll a/b binding protein, light-harvesting chlorophyll a/b binding protein, cab gene from Norin 8	8	21171332	21172654	-	1138	protein_coding	Similar to LHC I type IV chlorophyll binding protein (Fragment)	-
Os05g0519700	316.968	256.612	335.064	150.406	165.239	241.774	302.881	185.806	0.704622	4.60366e-05	0.00140412	HEAT SHOCK PROTEIN 101	5	25803609	25807160	-	3209	protein_coding	Heat shock protein, Long-term acquired thermotoleranc	AAA
Os03g0736900	438.879	333.401	459.685	238.066	241.054	276.034	410.655	251.718	0.704411	3.92935e-07	2.09754e-05	-	3	30204128	30204899	+	772	protein_coding	Similar to Sorghum bicolor protein targeted either to mitochondria or chloroplast proteins T50848	-
Os01g0212700	157.021	136.082	165.769	70.128	104.975	106.694	152.957	93.9324	0.703736	0.000607947	0.0122222	-	1	6172143	6173186	-	1044	protein_coding	Similar to RING-H2 finger protein ATL2K	-
Os04g0393500	360.856	345.065	507.887	255.598	227.446	260.372	404.602	247.806	0.703137	2.07013e-06	9.35318e-05	GLUTAREDOXIN 13	4	19356400	19356807	+	408	protein_coding	CC-type glutaredoxin, Floral organ development and pathogen respons	-
Os05g0114800	249.673	253.696	253.943	157.788	135.107	172.276	252.437	155.057	0.702962	3.55185e-06	0.000150282	-	5	811664	814064	+	472	protein_coding	Hypothetical gene	-
Os11g0177400	432.052	430.602	373.861	288.817	263.41	208.493	412.172	253.573	0.701451	2.1233e-07	1.22278e-05	ABC TRANSPORTER G FAMILY MEMBER 27	11	3853571	3856790	-	1773	protein_coding	Similar to ATPase, coupled to transmembrane movement of substances	ABC2_membrane
Os10g0419300	295.512	327.569	336.24	194.698	176.903	222.197	319.773	197.932	0.691162	6.92331e-07	3.5421e-05	HEAT STRESS TRANSCRIPTION FACTOR A2C	10	14746825	14749829	-	1336	protein_coding	Heat stress transcription facto	HSF_DNA-bind
Os04g0474300	139.466	158.438	128.147	83.0463	91.3673	90.0535	142.017	88.1557	0.69106	0.000416438	0.00891643	BETA-GLUCOSIDASE 9	4	23715504	23721730	-	3402	protein_coding	Glycoside hydrolase, family 1 protein	Glyco_hydro_1
Os08g0460000	3028.26	2827.59	2620.55	1743.97	1759.31	1783.45	2825.47	1762.24	0.681941	2.54457e-25	1.5255e-22	GERMIN-LIKE PROTEIN 1	8	22558107	22559044	-	938	protein_coding	Similar to Germin-like protein 1 precursor	-
Os02g0539500	212.612	197.319	211.62	118.11	138.995	131.165	207.184	129.423	0.679057	2.89187e-05	0.000939093	VQ motif-containing protein 8	2	20000799	20002297	+	1499	protein_coding	VQ domain containing protein	-
Os12g0104400	350.128	338.261	303.321	196.543	222.586	201.642	330.57	206.924	0.678213	3.70967e-07	1.98935e-05	-	12	226239	230184	-	1809	protein_coding	Fatty acid desaturase, type 1 domain containing protein	-
Os02g0616100	1064.04	1076.99	887.626	628.384	629.851	639.184	1009.55	632.473	0.67667	1.35795e-13	2.3486e-11	-	2	24372806	24374439	+	1634	protein_coding	Similar to protein binding protein	-
Os01g0871500	917.744	929.245	1009.9	591.474	586.112	609.819	952.295	595.802	0.675419	1.65623e-15	3.95147e-13	-	1	37790484	37792882	+	1791	protein_coding	TGF-beta receptor, type I/II extracellular region family protein	-
Os02g0243300	145.318	129.278	155.188	64.5916	106.919	97.8842	143.261	89.7983	0.674332	0.00159905	0.0269556	-	2	8092152	8093845	-	1694	protein_coding	UDP-glucuronosyl/UDP-glucosyltransferase family protein	UDPGT
Os01g0771000	112.158	98.1734	96.4044	63.6689	63.1795	65.5824	102.245	64.1436	0.674282	0.00273356	0.0401718	-	1	32534857	32535912	-	1056	protein_coding	Protein of unknown function DUF567 family protein	-
Os03g0242300	221.39	208.983	237.484	121.801	122.471	174.234	222.619	139.502	0.67409	9.80402e-05	0.00267477	-	3	7519754	7521478	-	1725	protein_coding	Hypothetical protein	-
Os11g0462100	165.799	139.97	139.904	110.728	100.115	68.519	148.558	93.1209	0.67333	0.00125951	0.0222759	-	11	15764680	15766318	+	1565	protein_coding	Glycoside hydrolase, family 18 protein	-
Os07g0469100	225.291	219.675	246.889	167.015	136.079	130.186	230.619	144.427	0.672062	2.79737e-05	0.000913481	-	7	16743570	16745394	+	760	protein_coding	Similar to Thylakoid membrane phosphoprotein 14 kDa, chloroplast precursor	-
Os03g0129400	130.688	137.054	137.553	83.0463	99.1433	72.4343	135.098	84.8746	0.670165	0.000926217	0.0172419	-	3	1667248	1667899	+	652	protein_coding	Conserved hypothetical protein	-
Os04g0517500	390.114	372.281	489.076	257.444	242.998	284.843	417.157	261.762	0.669261	4.88283e-07	2.5771e-05	-	4	25867807	25869187	+	1225	protein_coding	Similar to Phosphoenolpyruvate carboxylase kinase	Pkinase
Os10g0492400	252.599	219.675	276.281	154.097	163.295	152.699	249.518	156.697	0.668666	1.25009e-05	0.000451752	-	10	18697375	18700436	+	2555	protein_coding	Similar to Protein kinase domain containing protein, expressed	Pkinase
Os06g0703300	186.28	220.647	202.214	138.411	133.163	111.588	203.047	127.721	0.668088	7.37535e-05	0.00211327	-	6	29696560	29703207	+	3080	protein_coding	Hypothetical conserved gene	-
Os02g0484975	156.046	155.522	150.485	88.5828	81.6474	121.376	154.018	97.2022	0.665583	0.000757061	0.0146287	-	2	16750078	16751562	-	1485	protein_coding	Conserved hypothetical protein	-
Os04g0459500	1179.12	1224.74	1299.11	773.254	714.415	851.593	1234.32	779.754	0.661924	3.97874e-15	8.77612e-13	-	4	22937162	22939010	+	1566	protein_coding	Similar to H0219H12.1 protein	-
Os12g0540000	125.812	125.39	143.431	101.501	73.8715	73.4132	131.544	82.9286	0.66137	0.00164623	0.027691	-	12	21574171	21576679	+	1915	protein_coding	Domain of unknown function DUF1618 domain containing protein	-
Os01g0786500	220.415	198.291	188.106	111.651	133.163	139.974	202.271	128.263	0.660089	9.02522e-05	0.00249812	UCLACYANIN-LIKE PROTEIN 1	1	33350154	33351195	-	904	protein_coding	Similar to early nodulin 20	Cu_bind_like
Os08g0390200	582.246	549.188	594.886	345.104	344.085	405.241	575.44	364.81	0.657316	9.0911e-10	8.64061e-08	-	8	18491788	18493260	-	1473	protein_coding	Similar to Oxidoreductase, 2OG-Fe oxygenase family protein, expressed	2OG-FeII_Oxy
Os05g0247100	159.947	194.403	172.823	120.879	107.891	105.715	175.724	111.495	0.655984	0.000220605	0.00527399	drought-induced protein 3, Xylanase inhibitor protein 2	5	8902501	8903789	-	1289	protein_coding	Similar to Glycosyl hydrolases family 18	-
Os06g0681400	18685.5	18499.4	17576.2	11597	10652.1	12509.6	18253.7	11586.2	0.655868	1.41314e-29	1.16495e-26	Ubiquitin1, polyubiquitin	6	28401740	28404496	+	1981	protein_coding	Ubiquitin domain containing protein	ubiquitin
Os03g0320600	255.525	231.339	257.47	143.947	167.183	161.509	248.112	157.546	0.655035	1.2683e-05	0.000457626	VQ motif-containing protein 11	3	11568470	11569520	-	1051	protein_coding	VQ domain containing protein	-
Os08g0184800	670.997	604.593	697.169	419.845	386.853	445.373	657.586	417.357	0.65469	1.80764e-10	1.87842e-08	-	8	4971046	4973826	-	2294	protein_coding	Conserved hypothetical protein	-
Os01g0559750	4987.61	4917.42	5411.58	2993.36	3134.68	3602.14	5105.54	3243.39	0.654417	2.43383e-21	9.81128e-19	-	1	21242600	21243209	+	610	protein_coding	Hypothetical gene	-
Os01g0949500	1110.85	1135.31	1194.47	656.066	753.294	777.201	1146.88	728.854	0.653979	1.5288e-14	3.16327e-12	CALMODULIN-LIKE PROTEIN 10	1	41826111	41827156	-	1046	protein_coding	Similar to Calmodulin (CaM)	-
Os01g0611100	151.169	166.214	138.728	85.8145	93.3113	111.588	152.037	96.9046	0.653163	0.000695008	0.013644	OsRAN1, RAN1	1	24187312	24189794	+	949	protein_coding	Similar to GTP-binding nuclear protein Ran-2	Ras
Os11g0178800	592.974	596.816	646.615	361.713	377.133	430.691	612.135	389.846	0.650419	6.02444e-10	5.86906e-08	-	11	3916880	3917635	-	756	protein_coding	Plant disease resistance response protein family protein	-
Os07g0558400	4257.12	4304.08	4910.75	2577.2	2850.86	3176.34	4490.65	2868.13	0.646548	1.54117e-17	4.61975e-15	light-harvesting protein CP29	7	22316343	22317935	-	1221	protein_coding	Similar to Chlorophyll a/b-binding protein CP29 precursor	-
Os10g0475100	379.386	354.785	530.224	229.762	274.102	302.462	421.465	268.775	0.646202	2.33418e-05	0.00077412	-	10	17682792	17689465	-	2639	protein_coding	Similar to oxidoreductase	-
Os04g0105100	202.859	175.934	159.89	109.806	105.947	129.207	179.561	114.987	0.646148	0.000321031	0.00715542	-	4	333801	337060	+	1827	protein_coding	Zinc finger, RING/FYVE/PHD-type domain containing protein	-
Os01g0585300	226.266	190.515	279.808	130.106	148.715	165.424	232.196	148.082	0.645814	0.000203984	0.00492693	-	1	22754546	22755398	-	754	protein_coding	Protein of unknown function DUF1118 family protein	-
Os08g0104600	724.637	688.186	583.129	448.45	451.005	377.833	665.317	425.763	0.645654	5.94571e-09	4.82697e-07	Ferredoxin I, ferredoxin, ferredoxin 1, anti-disease protein 1	8	241783	242628	-	846	protein_coding	Ferredoxin I, chloroplast precursor (Anti-disease protein 1)	Fer2
Os06g0654900	225.291	243.003	243.362	155.943	153.575	146.826	237.219	152.115	0.640119	1.91288e-05	0.000649131	B-box-containing protein 20, CCT domain-containing gene 23, CCT (CO, CO-LIKE and TOC1) domain protein 23, CCT domain protein 23	6	26843118	26843680	-	563	protein_coding	Similar to CONSTANS-like protein CO6	-
Os03g0736600	272.105	297.436	288.038	182.702	188.567	180.107	285.86	183.792	0.637084	3.55443e-06	0.000150282	-	3	30197329	30198770	+	1194	protein_coding	Similar to ATP synthase	-
Os01g0281600	193.107	173.99	176.35	107.96	138.023	103.757	181.149	116.58	0.63697	0.000363706	0.00797731	EARLY NODULIN LIKE PROTEIN 4	1	10048273	10050309	-	1073	protein_coding	Cupredoxin domain containing protein	Cu_bind_like
Os09g0445700	526.654	495.727	527.873	327.572	339.226	332.806	516.751	333.201	0.632682	2.00316e-09	1.81535e-07	-	9	16622012	16623568	+	1557	protein_coding	ATPase, AAA+ type, core domain containing protein	AAA
Os04g0693400	1661.89	1516.34	1814.05	979.947	1101.27	1149.16	1664.09	1076.79	0.627346	6.00859e-14	1.11497e-11	-	4	35499478	35501334	+	1857	protein_coding	Hypothetical protein	ABC2_membrane
Os04g0685700	280.882	258.556	316.254	158.711	163.295	231.986	285.231	184.664	0.626356	0.000117327	0.00311375	-	4	35031210	35032643	-	1434	protein_coding	Similar to H0723C07.4 protein	-
Os07g0489950	195.057	205.095	231.606	107.96	131.219	170.319	210.586	136.499	0.625232	0.000542768	0.0111222	-	7	18157770	18162394	+	4625	protein_coding	Similar to cytokinin-O-glucosyltransferase 2	UDPGT
Os05g0541750	222.365	276.052	222.2	142.101	164.267	164.446	240.206	156.938	0.616666	9.78785e-05	0.00267348	arabinogalactan peptide 3	5	26897934	26898364	-	431	protein_coding	Hypothetical gene	-
Os01g0200700	307.215	316.876	290.389	176.243	213.838	208.493	304.827	199.525	0.613589	8.56498e-06	0.000321441	METALLOTHIONEIN I-3A	1	5478545	5479749	+	565	protein_coding	Similar to Metallothionein-like protein type 3 (MT-3) (MWMT3)	-
Os03g0342100	190.181	216.759	184.579	136.565	127.331	123.334	197.173	129.077	0.612344	0.000217634	0.00520829	-	3	12753654	12754664	-	912	protein_coding	Pollen Ole e 1 allergen/extensin domain containing protein	-
Os10g0498000	190.181	200.235	175.174	138.411	114.695	117.461	188.53	123.522	0.610725	0.000341048	0.00751559	-	10	18989312	18991116	-	1165	protein_coding	Similar to Epoxide hydrolase	-
Os01g0244000	231.143	237.171	325.659	132.874	187.595	198.705	264.658	173.058	0.610539	0.000605375	0.0121916	-	1	7945561	7946955	-	1395	protein_coding	Domain of unknown function DUF1618 domain containing protein	-
Os02g0129700	1317.61	1359.85	1286.18	837.845	881.598	880.958	1321.21	866.8	0.608853	1.13517e-16	3.08622e-14	-	2	1551553	1553359	-	1807	protein_coding	Hypothetical protein	-
Os09g0499400	786.08	787.331	902.91	489.051	503.492	632.332	825.44	541.625	0.607124	1.45599e-08	1.08072e-06	-	9	19329898	19331922	-	2025	protein_coding	Domain of unknown function DUF2828 domain containing protein	-
Os11g0152700	759.748	736.786	780.641	485.36	547.232	462.992	759.058	498.528	0.606074	1.92961e-10	1.9963e-08	b-ZIP TRANSCRIPTION FACTOR 79	11	2462433	2468733	-	2055	protein_coding	Similar to Transcription factor HBP-1b(C38) (Fragment)	bZIP_1
Os05g0399300	157.996	166.214	196.336	101.501	111.779	128.228	173.516	113.836	0.605953	0.000849688	0.0160603	CHITINASE 2	5	19426767	19427874	+	979	protein_coding	Similar to Chitinase	-
Os05g0198200	343.301	289.66	386.793	203.002	235.222	231.007	339.918	223.077	0.60545	1.72042e-05	0.000595045	GLUTAREDOXIN 16	5	6085887	6087017	+	1004	protein_coding	Thioredoxin fold domain containing protein	-
Os04g0493000	2020.79	2054.84	2225.53	1345.35	1468.68	1329.27	2100.39	1381.1	0.604129	3.08338e-18	9.74223e-16	B-box-containing protein 11	4	24648004	24648863	-	765	protein_coding	Similar to H0425E08.14 protein	-
Os08g0472800	369.633	353.813	320.956	236.221	217.726	233.943	348.134	229.297	0.604097	2.29933e-06	0.000101727	ABA-8'-HYDROXYLASE 2	8	23288613	23294162	-	2197	protein_coding	Cytochrome P450 family protein	p450
Os03g0266300	879.708	860.232	894.68	602.547	542.372	589.263	878.207	578.061	0.602647	3.08077e-12	4.52805e-10	17.9 KDA CLASS I HEAT SHOCK PROTEIN 1	3	8805567	8806556	+	990	protein_coding	Class I low-molecular-weight heat shock protein 17.9	-
Os03g0127500	422.299	412.134	506.711	270.362	270.214	342.595	447.048	294.39	0.60093	4.20765e-06	0.000172595	b-ZIP TRANSCRIPTION FACTOR 25	3	1551291	1554059	+	1654	protein_coding	bZIP transcription factor, bZIP-1 domain containing protein	bZIP_1
Os11g0167800	2793.22	2720.67	2618.2	1717.21	1809.85	1854.91	2710.7	1793.99	0.596178	1.8324e-22	7.93397e-20	ABSCISIC ACID-STRESS-RIPENING-INDUCIBLE 5 PROTEIN	11	3278451	3279419	-	850	protein_coding	Similar to Anth (Pollen-specific desiccation-associated LLA23 protein)	-
Os02g0828500	269.179	256.612	309.2	173.475	192.455	185.98	278.33	183.97	0.595099	3.32077e-05	0.00105637	-	2	35595533	35596967	+	1435	protein_coding	Tetratricopeptide-like helical domain containing protein	-
Os06g0506600	294.536	294.52	226.903	179.934	184.679	177.17	271.987	180.594	0.594551	7.23514e-05	0.00208588	UBIQUITIN-CONJUGATING ENZYME 17	6	18015556	18017695	-	2140	protein_coding	Similar to Ubiquitin carrier protein	-
Os03g0265600	477.89	530.72	504.36	337.722	295.486	369.024	504.323	334.077	0.594209	2.24516e-07	1.28485e-05	-	3	8767643	8770548	-	1437	protein_coding	Similar to Transformer-2-like protein	RRM_1
Os07g0602900	225.291	218.703	265.7	148.561	142.883	178.149	236.565	156.531	0.593469	0.000192136	0.00469418	-	7	24633587	24636319	-	1712	protein_coding	Protein of unknown function DUF1675 domain containing protein	-
Os10g0181600	346.226	348.953	338.591	233.452	236.194	216.324	344.59	228.657	0.591899	2.32047e-06	0.000102175	-	10	5592943	5595558	+	1326	protein_coding	Methyltransferase type 11 domain containing protein	Methyltransf_11
Os02g0264700	656.367	593.9	723.033	453.064	435.453	420.902	657.767	436.473	0.589397	1.01972e-08	7.84275e-07	-	2	9409107	9413552	+	4221	protein_coding	Similar to flagelliform silk protein-like protein [Oryza sativa (japonica cultivar-group)]	-
Os06g0606700	1391.73	1265.56	1683.55	923.66	903.953	1061.07	1446.95	962.893	0.586153	2.57556e-09	2.24698e-07	-	6	24089944	24091422	+	1411	protein_coding	Tetratricopeptide-like helical domain containing protein	-
Os02g0816200	1819.88	1777.81	1514.26	1030.7	1199.44	1182.44	1703.98	1137.53	0.584642	5.50243e-12	7.61256e-10	GDSL ESTERASE/LIPASE PROTEIN 45	2	34967597	34969261	-	1558	protein_coding	Lipase, GDSL domain containing protein	Lipase_GDSL
Os07g0577600	3572.47	3460.37	3705.69	2315.15	2289.04	2570.44	3579.51	2391.54	0.581617	7.08757e-21	2.58929e-18	-	7	23357777	23359442	+	1666	protein_coding	Similar to Type II chlorophyll a/b binding protein from photosystem I precursor	-
Os12g0483700	142.392	133.166	135.201	94.1192	87.4794	92.99	136.92	91.5295	0.581109	0.00241603	0.0366338	-	12	17830904	17835027	-	2939	protein_coding	Hypothetical conserved gene	-
Os11g0585200	307.215	314.932	395.023	237.143	211.894	231.007	339.057	226.682	0.577009	3.0337e-05	0.000981065	-	11	22134435	22135199	-	765	protein_coding	Hypothetical protein	-
Os12g0156200	155.07	165.242	150.485	99.6556	111.779	104.736	156.933	105.39	0.576029	0.0014145	0.0244076	-	12	2768411	2776846	+	7202	protein_coding	Similar to DNA-binding factor of bZIP class	RVT_1
Os01g0869800	289.66	291.604	277.457	173.475	193.427	210.451	286.24	192.451	0.574446	3.78779e-05	0.00118716	PSBS1	1	37697024	37699582	+	1064	protein_coding	22-kDa Photosystem II protein, Photoprotectio	-
Os12g0628100	211.637	212.871	144.607	111.651	138.995	133.123	189.705	127.923	0.574329	0.00219165	0.0341392	actin depolymerizing factor 11	12	26888810	26890166	-	698	protein_coding	Similar to Actin-depolymerizing factor 6 (ADF-6) (AtADF6)	Cofilin_ADF
Os03g0608700	1256.17	1372.48	1216.81	803.704	917.561	866.276	1281.82	862.514	0.572794	2.00645e-12	3.02664e-10	-	3	22911337	22918539	-	2701	protein_coding	Similar to 10A19I.15	-
Os01g0501800	4008.42	4139.81	4311.16	2711	2790.59	2877.8	4153.13	2793.13	0.572038	6.22766e-25	3.46688e-22	PHOTOSYSTEM II SUBUNIT	1	17349338	17350785	+	1331	protein_coding	Similar to Photosystem II oxygen-evolving complex protein 1 (Fragment)	-
Os06g0264800	543.234	524.887	624.278	365.404	340.198	431.67	564.133	379.09	0.571901	8.69304e-07	4.30619e-05	-	6	8751332	8752603	-	899	protein_coding	Similar to Threonine endopeptidase	-
Os08g0156600	266.253	261.472	289.213	155.02	193.427	201.642	272.313	183.363	0.570444	0.000118379	0.00313204	-	8	3281105	3284469	+	2277	protein_coding	Major facilitator superfamily protein	MFS_1
Os02g0161900	16777.8	16156.8	15464.7	10796.9	10464.5	11375.1	16133.1	10878.8	0.568649	3.45267e-29	2.69089e-26	RICE UBIQUITIN2	2	3340458	3343060	-	1641	protein_coding	Similar to polyubiquitin containing 7 ubiquitin monomers	ubiquitin
Os11g0171300	1513.64	1567.86	1775.25	1006.71	1104.18	1166.78	1618.92	1092.56	0.566485	3.67489e-12	5.30386e-10	CHLOROPLAST ALDOLASE	11	3488768	3491609	-	1492	protein_coding	Fructose-bisphosphate aldolase, chloroplast precursor (EC 4.1.2.13) (ALDP)	-
Os08g0409500	221.39	169.13	192.809	120.879	146.771	127.25	194.443	131.633	0.563588	0.00116503	0.0209213	VQ motif-containing protein 33	8	19610458	19612119	+	1662	protein_coding	VQ domain containing protein	-
Os01g0710200	255.525	291.604	288.038	184.547	177.875	202.62	278.389	188.347	0.563122	6.70967e-05	0.00196098	POLYAMINE OXIDASE 1	1	29513380	29514941	-	1562	protein_coding	Polyamine oxidase, Polyamine catabolis	Amino_oxidase
Os02g0181900	533.481	587.096	485.549	352.486	375.189	364.129	535.376	363.935	0.55913	3.10555e-07	1.70448e-05	CLASS I CLP ATPASE B-M	2	4567630	4573049	-	3300	protein_coding	Similar to ClpB	AAA
Os04g0497700	317.943	267.304	350.348	209.461	202.175	222.197	311.865	211.278	0.559111	7.44775e-05	0.0021288	B-box-containing protein 12, CCT domain-containing gene 16, CCT (CO, CO-LIKE and TOC1) domain protein 16, CCT domain protein 16, CONSTANS-like protein	4	24889983	24891483	+	1407	protein_coding	Similar to CONSTANS-like protein	-
Os07g0562700	7202.49	7098.62	7800.53	4729.95	4994.1	5296.52	7367.21	5006.86	0.557013	7.33459e-22	3.118e-19	-	7	22487434	22488617	+	1032	protein_coding	Similar to Type III chlorophyll a/b-binding protein (Fragment)	-
Os04g0414700	1565.33	1460.94	1601.25	1010.4	1063.36	1070.85	1542.51	1048.2	0.55692	8.02038e-15	1.70477e-12	-	4	20496054	20497009	+	645	protein_coding	Photosystem I PsaO domain containing protein	-
Os04g0495400	1425.87	1437.61	1663.56	965.183	1032.26	1083.58	1509.01	1027.01	0.554069	8.33849e-12	1.11407e-09	-	4	24766251	24769310	+	1864	protein_coding	DOMON domain containing protein	Cytochrom_B561
Os02g0694100	219.439	185.655	189.282	127.338	125.387	152.699	198.125	135.141	0.553637	0.000993079	0.0182684	F-box protein 106	2	28512035	28514171	-	1963	protein_coding	Cyclin-like F-box domain containing protein	-
Os05g0408900	1314.69	1243.21	1250.91	837.845	894.233	868.233	1269.6	866.771	0.551153	1.32679e-13	2.33245e-11	1-DEOXY-D-XYLULOSE 5-PHOSPHATE SYNTHASE 1	5	19957171	19963120	-	2980	protein_coding	Similar to 1-deoxy-D-xylulose-5-phosphate synthase	-
Os02g0284800	222.365	227.451	264.524	155.943	148.715	183.044	238.114	162.567	0.548422	0.00043342	0.00923505	-	2	10704318	10705004	-	687	protein_coding	Hypothetical protein	-
Os03g0286500	2729.82	2843.14	2628.78	1860.24	1962.45	1790.3	2733.92	1871	0.547657	1.91616e-18	6.13721e-16	-	3	9878106	9880793	-	1378	protein_coding	Similar to RNA-binding region containing protein 1 (HSRNASEB) (ssDNA binding protein SEB4) (CLL-associated antigen KW-5). Splice isoform 2	RRM_1
Os01g0919900	605.652	588.068	658.372	406.004	422.817	439.5	617.364	422.774	0.54507	4.42496e-08	2.9226e-06	fatty-acid desaturase OsSSI2	1	40146818	40150808	-	1626	protein_coding	Similar to Acyl-[acyl-carrier-protein] desaturase, chloroplast precursor (EC 1.14.19.2) (Stearoyl-ACP desaturase) (Delta(9) stearoyl-acyl carrier protein desaturase)	-
Os07g0148900	1359.55	1429.83	1530.71	941.192	1064.33	956.329	1440.03	987.284	0.543819	4.27301e-12	6.12928e-10	PHOTOSYSTEM I SUBUNIT	7	2546465	2547298	+	599	protein_coding	Photosystem I protein-like protein	-
Os03g0245200	221.39	191.487	188.106	132.874	139.967	139.974	200.328	137.605	0.543713	0.000814469	0.0155708	-	3	7675772	7677111	-	974	protein_coding	Protein of unknown function DUF1210 family protein	-
Os02g0744200	1149.86	1179.05	1506.03	928.273	852.438	846.699	1278.31	875.803	0.543314	2.59682e-08	1.81785e-06	ALPHA-EXPANSIN 5	2	31220568	31222172	+	1415	protein_coding	Alpha-expansin OsEXPA5	-
Os02g0144200	226.266	188.571	168.12	109.806	136.079	156.615	194.319	134.166	0.538685	0.00318706	0.0451973	-	2	2444421	2445497	+	1077	protein_coding	Protein of unknown function DUF1677, Oryza sativa family protein	-
Os06g0581300	250.648	286.744	256.295	161.479	189.539	196.747	264.562	182.588	0.536821	0.000253567	0.00590503	-	6	22699043	22704976	+	1559	protein_coding	Hypothetical conserved gene	-
Os03g0678400	367.683	330.485	249.241	229.762	254.662	170.319	315.803	218.247	0.535856	0.00138401	0.0239878	RING DOMAIN-CONTAINING PROTEIN 4	3	26863036	26864940	+	1905	protein_coding	Zinc finger, RING/FYVE/PHD-type domain containing protein	-
Os03g0850700	394.015	424.77	445.577	284.203	286.738	300.505	421.454	290.482	0.535751	3.6186e-06	0.000151897	-	3	35810027	35814626	-	1196	protein_coding	Similar to Phosphatidylinositol phosphatidylcholine transfer protein sec14 cytosolic-like protein	-
Os09g0535900	196.032	166.214	199.863	137.488	113.723	136.059	187.37	129.09	0.535328	0.00184343	0.0301407	-	9	21061222	21062698	-	1477	protein_coding	Similar to Ki1 protein	-
Os09g0414500	177.502	191.487	216.322	123.647	140.939	138.996	195.104	134.527	0.534295	0.00134054	0.0233717	MIF3	9	14793742	14794393	+	652	protein_coding	Similar to ZF-HD homeobox protein	ZF-HD_dimer
Os05g0223200	2815.65	2743.99	3182.52	1982.96	1978.98	2075.15	2914.06	2012.36	0.533244	1.75894e-15	4.11257e-13	-	5	7552500	7553849	+	785	protein_coding	Similar to Glycine-rich RNA-binding protein GRP2A	RRM_1
Os03g0310800	359.88	349.925	415.009	238.989	235.222	302.462	374.938	258.891	0.532821	7.91645e-05	0.00223275	-	3	11093574	11094514	+	941	protein_coding	Similar to Hypersensitive reaction associated Ca2+-binding protein	-
Os05g0180300	2664.48	2505.85	2724.01	1625.86	1925.52	1905.81	2631.45	1819.06	0.532693	1.74292e-13	2.91081e-11	-	5	4813366	4815407	-	2042	protein_coding	Leucine-rich repeat, plant specific containing protein	-
Os02g0160500	460.335	470.455	593.71	344.181	344.085	365.108	508.167	351.125	0.530267	8.68283e-06	0.000325342	-	2	3271379	3272038	-	660	protein_coding	Hypothetical conserved gene	-
Os02g0762400	234.069	277.024	343.294	202.079	178.847	209.472	284.795	196.799	0.529069	0.000758146	0.0146287	KIP-RELATED PROTEIN 1	2	32111311	32112948	+	1265	protein_coding	CDK inhibitor (CKI), Seed developmen	-
Os03g0852400	206.761	207.039	255.119	116.265	180.791	166.403	222.973	154.486	0.528271	0.00310256	0.0441784	ARABINOGALACTAN PROTEIN 31	3	35895803	35896803	-	1001	protein_coding	Conserved hypothetical protein	-
Os05g0359000	170.675	171.074	170.471	114.419	111.779	129.207	170.74	118.469	0.52776	0.00219735	0.0341825	-	5	17080393	17083786	-	2019	protein_coding	Hypothetical conserved gene	-
Os05g0580000	6979.14	6939.21	6722.45	5067.67	4657.79	4599.58	6880.27	4775.01	0.526959	5.58022e-23	2.50906e-20	ADP-GLUCOSE PYROPHOSPHORYLASE LARGE SUBUNIT 3	5	28871794	28877277	-	2311	protein_coding	Similar to ADP-glucose pyrophosphorylase (EC 2.7.7.27) (Fragment)	-
Os01g0283500	193.107	205.095	186.931	142.101	151.631	112.567	195.044	135.433	0.526666	0.00193652	0.0311958	Rhomboid 3, RHOMBOID 3	1	10137726	10140166	-	2075	protein_coding	Similar to predicted protein	Rhomboid
Os03g0371600	650.516	665.829	734.79	494.587	453.921	473.76	683.712	474.089	0.526301	4.95025e-08	3.22401e-06	-	3	14578539	14579140	+	602	protein_coding	Conserved hypothetical protein	-
Os10g0124100	970.409	945.769	999.314	706.817	653.179	664.634	971.831	674.877	0.52513	1.40028e-10	1.49497e-08	-	10	1532800	1536184	+	1900	protein_coding	Conserved hypothetical protein	-
Os03g0333400	332.572	306.184	319.781	221.457	246.886	197.726	319.512	222.023	0.525027	9.35368e-05	0.00257318	-	3	12320931	12321796	+	866	protein_coding	Similar to photosystem II 11 kD protein	-
Os01g0804400	189.205	192.459	205.741	155.943	112.751	138.996	195.802	135.896	0.524502	0.00212773	0.0334107	-	1	34115002	34116757	+	1756	protein_coding	Cytochrome P450 family protein	p450
Os03g0109500	954.805	903.001	787.695	579.479	648.319	616.671	881.833	614.823	0.522523	3.16727e-08	2.17167e-06	-	3	559280	559911	-	632	protein_coding	Similar to 40S ribosomal protein S17-4	-
Os01g0645200	3149.2	3281.52	3221.32	2250.56	2172.4	2296.36	3217.35	2239.77	0.522499	1.36639e-20	4.84053e-18	BASS2	1	25973499	25980398	+	2644	protein_coding	Hypothetical conserved gene	-
Os01g0279100	2119.3	2190.92	1949.25	1443.16	1415.22	1515.25	2086.49	1457.88	0.518216	2.60477e-14	5.16119e-12	PHARBITIS NIL LEUCINE ZIPPER	1	9874379	9876678	+	1685	protein_coding	Subunit of magnesium-protoporphyrin IX monomethyl ester cyclase (EC:1.14.13.81), Core component of FLU-YGL8-LCAA-POR complex, Chlorophyll biosynthesis, Chloroplast developmen	-
Os02g0324700	965.533	1010.89	992.26	682.825	670.675	719.449	989.563	690.983	0.518214	1.291e-10	1.39101e-08	-	2	13039013	13040252	+	1142	protein_coding	Similar to senescence-associated protein	-
Os03g0343900	1128.41	1165.44	1363.77	795.399	813.558	944.583	1219.21	851.18	0.517216	2.3388e-08	1.66211e-06	PHOTOSYSTEM II SUBUNIT	3	12812218	12812882	+	665	protein_coding	Photosystem II PsbX domain containing protein	-
Os07g0502900	232.118	237.171	270.403	169.784	136.079	210.451	246.564	172.105	0.517037	0.00196357	0.0314669	-	7	19008024	19009668	-	1645	protein_coding	UDP-glucuronosyl/UDP-glucosyltransferase family protein	UDPGT
Os02g0139100	335.498	321.737	367.983	193.775	258.55	264.287	341.739	238.871	0.516473	0.000251484	0.00587408	-	2	2082561	2085271	-	1087	protein_coding	Activator of Hsp90 ATPase, N-terminal domain containing protein	-
Os11g0521500	858.251	799.967	840.6	542.569	534.596	670.507	832.939	582.558	0.516148	2.0177e-07	1.17353e-05	-	11	18751189	18753276	-	865	protein_coding	Similar to Acyl carrier protein, chloroplast precursor (ACP) (ACP05) (Clone 29C08)	PP-binding
Os07g0287400	370.609	457.818	450.279	290.662	258.55	347.489	426.235	298.9	0.511297	0.00012753	0.0033428	non-specific lipid transfer protein d3, lipid transfer protein d3, type D non-specific lipid transfer protein 3	7	11090524	11091253	+	730	protein_coding	Plant lipid transfer protein/seed storage/trypsin-alpha amylase inhibitor domain containing protein	-
Os04g0457000	473.014	530.72	538.454	341.413	405.321	334.764	514.062	360.499	0.511285	7.39948e-06	0.00028502	light-harvesting protein CP24, PSII CP24	4	22835913	22837163	-	1141	protein_coding	Similar to Chlorophyll a/b-binding protein CP24, photosystem II (Fragment)	-
Os03g0656500	783.154	768.863	874.694	540.724	555.008	605.903	808.904	567.212	0.510842	3.83673e-08	2.57039e-06	CADMIUM TOLERANT 1	3	25613825	25616179	+	2355	protein_coding	Node-expressed Cd transporter, Putative cation/calcium (Ca) exchanger, Cd accumulation in the grai	Na_Ca_ex
Os08g0500800	227.242	232.311	255.119	173.475	150.659	177.17	238.224	167.101	0.509527	0.000703473	0.0137986	-	8	24726948	24731218	+	2573	protein_coding	WLM domain containing protein	-
Os02g0147300	496.42	468.511	571.373	382.013	327.562	368.045	512.101	359.206	0.508845	9.5852e-06	0.000354047	-	2	2599191	2604031	-	3948	protein_coding	Hypothetical conserved gene	-
Os05g0223000	477.89	540.44	631.332	336.799	353.805	469.844	549.887	386.816	0.506188	0.00016029	0.00403417	CALMODULIN-LIKE PROTEIN 18	5	7533744	7534582	-	839	protein_coding	Similar to TCH2 (TOUCH 2); calcium ion binding	-
Os08g0246800	876.782	942.853	909.964	637.611	670.675	613.734	909.866	640.674	0.506069	2.07366e-09	1.86478e-07	-	8	8969014	8970904	+	1728	protein_coding	Conserved hypothetical protein	-
Os01g0958500	339.399	300.352	290.389	222.38	223.558	210.451	310.047	218.796	0.504284	0.000150958	0.00383229	-	1	42247885	42255249	+	2246	protein_coding	Similar to RNA binding protein-like	RRM_1
Os02g0747900	2451.87	2444.61	2170.28	1712.6	1749.59	1523.08	2355.59	1661.76	0.504075	5.27026e-12	7.33476e-10	INCREASED LEAF INCLINATION 5	2	31423943	31425239	-	1071	protein_coding	Atypical basic helix-loop-helix protein, Control of cell elongation, Regulator of grain size and leaf angl	-
Os08g0200300	1044.53	931.189	929.95	685.594	634.711	730.216	968.557	683.507	0.503618	1.33319e-08	1.0023e-06	PSII subunit PsbR3, photosystem II subunit PsbR3	8	5806463	5808326	-	710	protein_coding	Similar to Photosystem II 10 kDa polypeptide (Fragment)	-
Os05g0510100	223.34	183.711	238.66	163.324	126.359	165.424	215.237	151.703	0.501758	0.00312909	0.044448	-	5	25266272	25267148	+	877	protein_coding	Protein of unknown function DUF567 family protein	-
Os01g0198500	376.46	392.694	415.009	281.435	253.69	300.505	394.721	278.543	0.501716	3.34498e-05	0.00106262	-	1	5352505	5353607	-	1103	protein_coding	Conserved hypothetical protein	-
Os11g0135400	1271.77	1293.75	1362.59	896.9	993.377	884.874	1309.37	925.05	0.5007	7.8641e-11	8.88264e-09	60S acidic ribosomal protein	11	1646439	1648943	-	1255	protein_coding	60S acidic ribosomal protein P0	-
Os07g0573900	3081.9	3371.92	3535.22	2155.51	2280.3	2624.28	3329.68	2353.36	0.500466	3.1945e-11	3.91051e-09	ARABINOGALACTAN PROTEIN 27	7	23202739	23203255	+	517	protein_coding	Hypothetical conserved gene	-
Os01g0247600	303.314	359.645	283.335	190.084	234.25	246.668	315.431	223.667	0.499194	0.00060901	0.012233	-	1	8130258	8130932	+	675	protein_coding	Conserved hypothetical protein	-
Os03g0376100	1640.43	1783.65	1607.13	1188.49	1240.26	1140.35	1677.07	1189.7	0.495993	4.44515e-12	6.33731e-10	-	3	14850286	14852220	-	1334	protein_coding	Similar to Cystathionine gamma-synthase (Fragment)	Cys_Met_Meta_PP
Os01g0243700	751.945	740.674	707.75	494.587	433.509	633.311	733.456	520.469	0.495736	2.21313e-05	0.00073711	-	1	7928090	7929762	-	757	protein_coding	Similar to Beta-1,3-glucanase-like protein	-
Os09g0489500	304.289	384.917	265.7	221.457	260.494	197.726	318.302	226.559	0.493487	0.0015645	0.0264878	b-ZIP TRANSCRIPTION FACTOR 74	9	18868479	18877573	-	2402	protein_coding	bZIP transcription factor, Tapetum developmen	bZIP_1
Os04g0444800	1202.53	1233.49	1259.14	827.695	893.261	904.45	1231.72	875.136	0.493039	6.6827e-11	7.62186e-09	ferric reductase oxidase 7	4	22182599	22186919	+	2737	protein_coding	Ferric reductase-like transmembrane component family protein	FAD_binding_8
Os08g0193300	287.709	347.009	269.227	220.534	222.586	200.663	301.315	214.594	0.49184	0.000519663	0.0107524	F-box protein 410	8	5446749	5448654	-	1047	protein_coding	Hypothetical conserved gene	F-box
Os02g0200900	3844.58	3959.98	4446.36	2653.79	2846	3213.54	4083.64	2904.44	0.491266	3.42561e-11	4.12857e-09	F-box protein 72	2	5628122	5631254	-	2981	protein_coding	Hypothetical conserved gene	-
Os08g0200100	448.631	479.203	518.468	352.486	343.113	332.806	482.101	342.802	0.489935	8.10085e-06	0.000306482	-	8	5787597	5789135	-	1471	protein_coding	Ribonucleotide reductase-related domain containing protein	-
Os03g0856700	558.839	582.236	566.67	366.327	425.733	424.818	569.248	405.626	0.489777	2.30159e-06	0.000101727	GIBBERELLIN 20-OXIDASE 1	3	36150664	36152355	+	1692	protein_coding	Gibberellin 20 oxidase 1 (EC 1.14.11.-) (Gibberellin C-20 oxidase 1) (GA 20-oxidase 1	2OG-FeII_Oxy
Os06g0566850	208.711	232.311	213.971	155.943	140.939	170.319	218.331	155.733	0.488077	0.00175307	0.0289671	-	6	21879182	21879427	-	246	protein_coding	Hypothetical conserved gene	-
Os03g0284500	213.588	191.487	266.876	153.174	164.267	160.53	223.983	159.324	0.487301	0.00290781	0.0420715	-	3	9783786	9788821	-	1978	protein_coding	HAD-superfamily subfamily IIA hydrolase, CECR5 protein	-
Os02g0786900	593.949	697.906	718.331	451.218	461.697	520.744	670.062	477.886	0.48673	3.58554e-06	0.000151051	PATHOGENESIS-RELATED GENE 1-22	2	33424949	33426476	+	1528	protein_coding	Similar to Pathogenesis-related protein PR-1 precursor	SCP
Os12g0189300	186.28	243.003	264.524	156.865	169.127	168.361	231.269	164.784	0.486207	0.0029439	0.0423838	-	12	4499739	4503900	+	1572	protein_coding	Pyruvate/Phosphoenolpyruvate kinase, catalytic core domain containing protein	-
Os07g0503500	507.149	451.986	673.655	341.413	431.565	390.558	544.263	387.845	0.486177	0.000397426	0.0086039	UDP-dependent glucosyltransferase 707A3	7	19045831	19047937	+	2107	protein_coding	UDP-glucuronosyl/UDP-glucosyltransferase family protein	UDPGT
Os07g0670600	1467.81	1393.87	1508.38	951.342	1032.26	1137.41	1456.68	1040.34	0.485585	9.64885e-10	9.1336e-08	-	7	28352574	28354759	+	930	protein_coding	Ribosome biogenesis factor, NIP7 domain containing protein	-
Os02g0651900	356.955	321.737	424.415	276.821	211.894	297.568	367.702	262.095	0.485547	0.000931842	0.0173191	-	2	26271681	26272652	+	972	protein_coding	Hypothetical protein	-
Os04g0648600	236.019	226.479	253.943	165.17	186.623	159.551	238.814	170.448	0.48509	0.00114944	0.0206573	-	4	33001948	33003003	+	1056	protein_coding	Similar to H0821G03.14 protein	-
Os12g0115000	321.844	269.248	245.714	179.011	212.866	207.515	278.935	199.797	0.484779	0.00114229	0.0205445	LIPID TRANSFER PROTEIN 1	12	733276	733623	+	348	protein_coding	Similar to Non-specific lipid-transfer protein 2B	-
Os10g0445500	2707.39	2756.63	2660.53	2011.57	1887.61	1909.72	2708.18	1936.3	0.484086	1.71245e-16	4.49874e-14	-	10	16092694	16096748	+	880	protein_coding	HR-like lesion-inducer family protein	-
Os02g0439200	329.647	342.149	332.713	239.912	243.97	234.922	334.836	239.601	0.482963	9.88198e-05	0.00268976	-	2	14073571	14076360	+	2539	protein_coding	Protein kinase PKN/PRK1, effector domain containing protein	-
Os08g0408500	1072.81	1130.45	1059.27	783.404	751.35	800.693	1087.51	778.482	0.482826	6.32956e-10	6.14073e-08	ETHYLENE RESPONSE FACTOR 48	8	19547328	19548978	+	1651	protein_coding	Pathogenesis-related transcriptional factor and ERF domain containing protein	AP2
Os05g0427100	442.78	421.854	413.834	310.962	304.234	300.505	426.156	305.234	0.482026	1.69075e-05	0.000585649	-	5	20939553	20942190	+	1852	protein_coding	Octicosapeptide/Phox/Bem1p domain containing protein	-
ENSRNA049467627	254.55	290.632	300.97	185.47	213.838	206.536	282.051	201.948	0.481018	0.000628745	0.0125754	mir-160	7	2216768	2216867	-	100	pre_miRNA	mir-160 microRNA precursor family	-
Os02g0670900	3010.71	2771.21	3218.97	2122.3	2076.18	2251.34	3000.3	2149.94	0.48013	6.9043e-13	1.0762e-10	aromatic and neutral amino acid transporter 3	2	27244843	27246916	+	2074	protein_coding	Similar to amino acid transport protein	Aa_trans
Os05g0291700	411.571	487.951	554.913	321.112	334.366	386.643	484.812	347.374	0.478934	0.000153943	0.00390385	-	5	12833493	12839420	-	2051	protein_coding	Similar to PTAC16 (PLASTID TRANSCRIPTIONALLY ACTIVE18); binding / catalytic	-
Os03g0757900	315.017	357.701	351.524	225.148	258.55	252.541	341.414	245.413	0.476296	0.000207376	0.00498834	UGD3	3	31315908	31318366	+	1942	protein_coding	Similar to UDP-glucose 6-dehydrogenase (EC 1.1.1.22) (UDP-Glc dehydrogenase) (UDP-GlcDH) (UDPGDH)	-
Os09g0481200	1056.23	1112.96	1178.02	829.541	786.342	791.884	1115.74	802.589	0.473952	2.1823e-09	1.94009e-07	PHOTOSYSTEM I SUBUNIT	9	18469730	18470397	+	668	protein_coding	Similar to photosystem I reaction center subunit V	-
Os09g0250150	351.103	342.149	406.78	262.057	270.214	258.414	366.677	263.562	0.473738	0.000142151	0.00364832	-	9	3826098	3826963	-	765	protein_coding	Conserved hypothetical protein	-
Os04g0119500	840.696	848.568	827.667	605.315	584.168	623.523	838.977	604.335	0.473613	2.12448e-08	1.5331e-06	-	4	1148894	1151980	-	1866	protein_coding	Non-protein coding transcript	-
Os11g0115350	307.215	291.604	316.254	210.384	222.586	226.113	305.024	219.694	0.472834	0.000291393	0.00661462	LTP2-A	11	693326	694254	+	840	protein_coding	Similar to Non-specific lipid-transfer protein 2	-
Os01g0606900	882.634	809.687	900.559	586.861	682.339	599.052	864.293	622.75	0.472386	2.63462e-07	1.46667e-05	DnaJ domain protein C10	1	23911517	23913239	+	1214	protein_coding	Heat shock protein DnaJ, N-terminal domain containing protein	DnaJ
Os04g0619800	3128.72	3010.33	3686.88	2231.18	2138.38	2710.41	3275.31	2359.99	0.472307	7.37936e-08	4.63809e-06	-	4	31492252	31493474	+	842	protein_coding	Similar to H0714H04.3 protein	-
Os02g0581100	1110.85	1193.63	1546	808.318	959.357	1006.25	1283.49	924.642	0.47173	1.85827e-05	0.000637071	-	2	22390373	22390985	+	613	protein_coding	Similar to photosystem II 5 kD protein	-
Os07g0529700	573.468	625.005	624.278	441.991	446.145	425.796	607.583	437.977	0.471494	1.40138e-06	6.55312e-05	XYLOGLUCAN ENDOTRANSGLUCOSYDASE/HYDROLASE 1	7	20729432	20731215	+	1706	protein_coding	Similar to Xyloglucan endotransglucosylase/hydrolase 1	-
Os05g0588225	262.352	304.24	276.281	173.475	206.062	229.049	280.958	202.862	0.471459	0.00128455	0.022616	-	5	29307170	29307793	-	624	protein_coding	Hypothetical protein	LRRNT_2
Os05g0398800	917.744	858.288	1006.37	606.238	663.871	736.09	927.467	668.733	0.471043	7.28473e-07	3.71077e-05	-	5	19398909	19403514	+	2004	protein_coding	Similar to Serine/threonine-protein kinase PBS1 (EC 2.7.1.37) (AvrPphB susceptible protein 1)	Pkinase_Tyr
Os09g0441000	424.249	467.539	454.982	327.572	283.822	360.214	448.923	323.869	0.470812	7.60277e-05	0.00216254	Subtilisin 57, SUBTILISIN 57	9	16356664	16359509	+	2386	protein_coding	Peptidase S8, subtilisin-related domain containing protein	Peptidase_S8
Os10g0386300	531.531	536.552	587.832	429.995	374.217	391.537	551.971	398.583	0.467664	8.73109e-06	0.0003265	-	10	12689425	12690416	-	992	protein_coding	Hypothetical protein	-
Os03g0816200	204.81	212.871	222.2	147.638	173.015	141.932	213.294	154.195	0.467272	0.00297927	0.042814	-	3	34215410	34218100	+	976	protein_coding	Ribosomal protein S26e domain containing protein	-
Os09g0439200	465.211	416.022	418.536	309.117	295.486	336.722	433.257	313.775	0.466463	5.45433e-05	0.00163288	TIFY GENE 10C	9	16273522	16275268	-	1178	protein_coding	Jasmonate ZIM-domain protein, Jasmonate-induced resistance to bacterial blight, Repressor of jasmonic acid signalin	Zim
Os06g0320500	4889.11	4886.31	5261.1	3474.1	3501.12	3908.52	5012.17	3627.91	0.46606	1.44922e-14	3.02538e-12	-	6	12452708	12454049	+	1048	protein_coding	Similar to Light-harvesting complex I (Fragment)	-
Os07g0412100	8897.53	9442.14	8790.44	6787.65	6527.9	6350.73	9043.37	6555.43	0.464259	5.36507e-20	1.84471e-17	GRANULE BOUND STARCH SYNTHASE II	7	12916883	12924202	-	2288	protein_coding	Similar to Granule-bound starch synthase Ib, chloroplast precursor (EC 2.4.1.21) (Fragment)	Glycos_transf_1
Os12g0106300	249.673	300.352	296.267	189.161	238.138	185.98	282.098	204.426	0.463984	0.001816	0.0298173	trichome birefringence-like 1	12	337846	341464	+	1858	protein_coding	Xylan acetyltransferase, Resistance to bacterial leaf blight diseas	-
Os01g0511000	1641.41	1736.99	1716.47	1177.41	1254.84	1261.73	1698.29	1231.33	0.463956	7.93557e-12	1.07715e-09	-	1	17975866	17977327	-	1415	protein_coding	Similar to LOB domain protein 40	-
Os07g0685000	262.352	325.625	230.43	205.77	205.09	184.022	272.802	198.294	0.463213	0.00259081	0.0386325	RICE DOF DAILY FLUCTUATIONS 2	7	29077209	29081176	-	1847	protein_coding	Dof transcription facto	zf-Dof
Os02g0149600	347.202	351.869	397.374	246.371	264.382	284.843	365.482	265.199	0.461257	0.000226249	0.00538689	-	2	2728878	2734454	+	2489	protein_coding	Zinc finger, C2H2-like domain containing protein	-
Os02g0662100	5286.05	4923.25	4179.49	3434.43	3809.24	3215.5	4796.26	3486.39	0.460753	7.04458e-09	5.66011e-07	hybrid proline- or glycine-rich protein 2	2	26814637	26815393	+	757	protein_coding	Similar to Tfm5 protein	-
Os01g0763900	512.025	546.272	559.616	387.55	406.293	381.749	539.304	391.864	0.459904	7.02748e-06	0.000272036	-	1	32145847	32147094	-	954	protein_coding	X8 domain containing protein	-
Os04g0662200	987.964	954.518	1138.04	710.507	743.575	784.053	1026.84	746.045	0.459344	2.27529e-07	1.28936e-05	SMALL AUXIN-UP RNA 22	4	33789435	33790386	-	952	protein_coding	Auxin responsive SAUR protein family protein	Auxin_inducible
Os10g0166300	351.103	382.001	411.482	254.675	310.066	268.203	381.529	277.648	0.457349	0.000298012	0.00672569	-	10	4581753	4582577	-	825	protein_coding	Hypothetical gene	-
Os05g0330700	386.213	389.778	366.807	298.967	258.55	276.034	380.933	277.85	0.455543	0.00014695	0.00375502	-	5	15471101	15471859	-	759	protein_coding	Hypothetical gene	-
Os02g0806350	667.095	665.829	654.845	444.759	495.716	510.956	662.59	483.81	0.454575	2.10559e-06	9.46748e-05	-	2	34408466	34413247	-	2417	protein_coding	Hypothetical protein	GATA
Os07g0591700	2506.48	2554.45	2625.26	1768.89	1920.66	1921.47	2562.06	1870.34	0.453929	1.63277e-13	2.78656e-11	-	7	24115634	24116647	+	798	protein_coding	Conserved hypothetical protein	-
Os07g0297400	8330.89	8435.14	9373.57	6130.66	6377.25	6591.52	8713.2	6366.48	0.452409	1.56855e-15	3.78086e-13	-	7	11642552	11644280	+	1729	protein_coding	Conserved hypothetical protein	-
Os01g0191200	1312.73	1349.16	1411.97	972.565	979.769	1023.87	1357.95	992.068	0.452311	3.7735e-10	3.80294e-08	-	1	4872158	4873806	-	1329	protein_coding	Similar to Acid phosphatase	-
Os02g0297200	373.534	437.406	418.536	272.207	316.87	311.272	409.826	300.116	0.44975	0.000205026	0.00494198	-	2	11376851	11379304	-	2454	protein_coding	Protein of unknown function DUF594 family protein	-
Os08g0404300	1207.4	837.876	984.031	680.057	757.182	784.053	1009.77	740.431	0.448147	6.04689e-05	0.00178064	MITOCHONDRIAL RIBOSOMAL PROTEIN L27	8	19307392	19310989	+	955	protein_coding	Similar to Chloroplast 50S ribosomal protein L27 (Fragment)	-
Os04g0531400	365.732	389.778	350.348	230.684	277.99	303.441	368.619	270.705	0.447644	0.000606569	0.012205	Salt Intolerance 2	4	26572754	26575020	-	2156	protein_coding	Similar to Lectin-like receptor kinase 7;2	Pkinase
Os01g0600900	23304.5	23160.2	26561.8	16906.4	17203.3	19503.4	24342.1	17871	0.44574	4.9023e-12	6.89922e-10	CHLOROPHYLL A/B BINDING PROTEIN 2R	1	23607363	23608541	+	1179	protein_coding	Chlorophyll a-b binding protein 2, chloroplast precursor (LHCII type I CAB-2) (LHCP)	-
Os05g0446900	668.071	656.109	757.128	480.746	509.324	538.363	693.769	509.478	0.443974	5.65926e-06	0.000225416	-	5	21914875	21917380	-	1663	protein_coding	Glycoside hydrolase, carbohydrate-binding domain containing protein	-
Os10g0376200	1500.96	1598.96	1801.12	1111.9	1172.22	1317.52	1633.68	1200.55	0.443574	1.47604e-07	8.72457e-06	-	10	11981020	11986066	+	2521	protein_coding	Leucine-rich repeat, typical subtype containing protein	-
Os01g0756200	285.759	265.36	351.524	203.002	238.138	221.218	300.881	220.786	0.44342	0.00216294	0.0338726	b-ZIP TRANSCRIPTION FACTOR 6	1	31728015	31730360	+	1111	protein_coding	Similar to VirE2-interacting protein VIP1	bZIP_1
Os07g0173501	3052.64	2790.65	2720.49	2384.35	1851.65	2065.36	2854.59	2100.45	0.442594	5.16941e-08	3.35739e-06	-	7	3872177	3875018	+	711	protein_coding	Similar to 40S ribosomal protein S18	-
Os03g0844600	847.523	867.036	680.709	513.965	638.599	614.713	798.423	589.092	0.441354	5.76263e-05	0.00170985	GDSL ESTERASE/LIPASE PROTEIN 54	3	35503543	35506823	-	1425	protein_coding	Esterase, SGNH hydrolase-type domain containing protein	Lipase_GDSL
Os02g0782300	492.519	567.656	552.562	383.859	424.761	378.812	537.579	395.81	0.441248	3.81559e-05	0.00119268	DnaJ domain protein C23	2	33170108	33175595	-	1780	protein_coding	Similar to Heat shock-like protein	-
Os10g0213800	2391.4	2183.14	2574.7	1724.6	1701.96	1839.24	2383.08	1755.27	0.440306	5.22148e-10	5.10809e-08	-	10	7993384	7995891	-	1663	protein_coding	Hypothetical conserved gene	-
Os02g0285300	2644.97	2496.13	2899.19	1965.43	1953.71	2010.54	2680.1	1976.56	0.438367	3.09027e-11	3.80282e-09	developmentally regulated plasma membrane polypeptide 2	2	10715073	10716741	-	1080	protein_coding	DREPP plasma membrane polypeptide family protein	-
Os10g0114400	295.512	280.912	272.754	199.311	216.754	211.43	283.059	209.165	0.437836	0.00112031	0.020227	OsBRI1	10	926519	930299	-	3781	protein_coding	Protein kinase, catalytic domain domain containing protein	Pkinase
Os08g0196200	399.867	415.05	490.252	270.362	353.805	338.679	435.056	320.949	0.43748	0.000737636	0.0143364	-	8	5584231	5587025	-	1275	protein_coding	Hypothetical conserved gene	-
Os10g0546400	471.063	467.539	480.847	346.026	344.085	358.256	473.149	349.456	0.436871	3.65062e-05	0.00114725	SMR1	10	21360059	21360924	-	866	protein_coding	Conserved hypothetical protein	-
Os06g0101600	1034.78	1057.55	1019.3	759.413	757.182	790.905	1037.21	769.167	0.431838	2.49625e-08	1.75797e-06	PETE	6	149486	150187	-	702	protein_coding	Plastocyanin, chloroplast precursor	-
Os12g0578200	3071.17	3157.1	3403.55	2324.37	2249.19	2574.36	3210.61	2382.64	0.429822	9.97598e-11	1.10544e-08	-	12	23918907	23923365	+	1347	protein_coding	Similar to Chorismate mutase, chloroplast precursor (EC 5.4.99.5) (CM-1)	-
Os11g0222200	280.882	282.856	283.335	185.47	208.978	234.922	282.358	209.79	0.429532	0.0020822	0.0328723	non-inhibitory serpin-Z9	11	6392784	6394751	-	1494	protein_coding	Protease inhibitor I4, serpin, plant domain containing protein	Serpin
Os05g0502200	337.449	275.08	303.321	221.457	229.39	230.028	305.283	226.958	0.428041	0.00145964	0.0249838	-	5	24724324	24727259	+	1548	protein_coding	Phospholipid/glycerol acyltransferase domain containing protein	Acyltransferase
Os02g0556400	525.679	515.167	552.562	388.472	374.217	421.881	531.136	394.857	0.426976	3.90008e-05	0.00121422	-	2	21039695	21042737	-	1783	protein_coding	tRNA guanosine-2'-O-methyltransferase, TRM11 domain containing protein	-
Os01g0935800	396.941	458.79	370.334	258.366	371.301	283.864	408.689	304.511	0.426866	0.00243549	0.0368332	RECEPTOR-LIKE CYTOPLASMIC KINASE 54	1	41079487	41080890	-	914	protein_coding	Similar to BRASSINOSTEROID INSENSITIVE 1-associated receptor kinase 1	Pkinase_Tyr
Os05g0519000	387.188	407.274	353.875	272.207	306.178	277.991	382.779	285.459	0.425405	0.000440398	0.00934387	VQ motif-containing protein 21	5	25760389	25761404	+	1016	protein_coding	VQ domain containing protein	-
Os05g0520300	411.571	401.442	360.929	276.821	290.626	308.335	391.314	291.927	0.425076	0.000360674	0.00793313	GATA TRANSCRIPTION FACTOR 1	5	25832659	25834595	+	1572	protein_coding	Similar to GATA transcription factor 3 (AtGATA-3)	GATA
Os01g0773700	1815.01	1722.41	1784.66	1384.11	1184.86	1395.83	1774.02	1321.6	0.424482	1.53366e-08	1.12763e-06	PHOTOSYSTEM II SUBUNIT	1	32708550	32709283	-	625	protein_coding	Similar to Photosystem II reaction center W protein (PSII 6.1 kDa protein) (Fragment)	-
Os01g0668100	2031.52	1939.17	1850.5	1482.84	1448.27	1408.55	1940.39	1446.55	0.424323	1.20418e-10	1.30953e-08	FASCICLIN-LIKE ARABINOGALACTAN PROTEIN 7	1	27340911	27341950	-	1040	protein_coding	Similar to Arabinogalactan-like protein	-
Os05g0143300	428.15	363.533	359.753	269.439	291.598	298.547	383.812	286.528	0.423631	0.000604609	0.0121916	-	5	2499927	2503271	-	1727	protein_coding	Conserved hypothetical protein	-
Os08g0338700	1046.48	1030.33	917.018	822.159	706.639	704.767	997.945	744.521	0.423401	2.87488e-06	0.000124247	-	8	15232911	15236363	-	1442	protein_coding	Similar to Chaperone GrpE type 2	-
Os05g0518300	242.846	300.352	255.119	200.234	207.034	188.917	266.106	198.728	0.422155	0.00341262	0.0477216	GDSL ESTERASE/LIPASE PROTEIN 73	5	25682955	25685052	-	1315	protein_coding	Lipase, GDSL domain containing protein	Lipase_GDSL
Os07g0136400	310.141	280.912	252.768	192.852	222.586	216.324	281.274	210.588	0.420669	0.00288207	0.0418138	-	7	1925715	1927041	+	1327	protein_coding	Conserved hypothetical protein	-
Os08g0269700	684.651	696.934	674.831	511.196	545.288	480.612	685.472	512.365	0.420238	6.74311e-06	0.000261461	-	8	10294239	10295050	-	663	protein_coding	Conserved hypothetical protein	-
Os03g0241200	3819.22	3854.03	2966.2	2664.86	2844.05	2447.11	3546.48	2652.01	0.420117	1.11605e-06	5.29296e-05	-	3	7476238	7478159	+	832	protein_coding	Similar to NHP2-like protein 1 (High mobility group-like nuclear protein 2 homolog 1) ([U4/U6.U5] tri-snRNP 15.5 kDa protein	-
Os11g0444700	514.951	474.343	512.589	367.249	365.469	389.579	500.628	374.099	0.419896	6.4777e-05	0.00189793	PB1 domain-containing protein	11	14705242	14706300	+	967	protein_coding	Octicosapeptide/Phox/Bem1p domain containing protein	-
Os03g0244700	322.82	338.261	326.835	218.689	277.018	244.711	329.305	246.806	0.417089	0.00150304	0.0256141	-	3	7656198	7658476	-	2279	protein_coding	Armadillo-like helical domain containing protein	Arm
Os06g0331500	567.616	615.285	533.751	416.154	496.688	374.897	572.217	429.246	0.416047	0.000304805	0.00684597	-	6	13120298	13120764	+	467	protein_coding	Conserved hypothetical protein	-
Os03g0785800	901.164	860.232	686.588	661.602	623.047	554.025	815.995	612.892	0.414767	0.000118658	0.00313484	PROLIFERATING CELL FACTOR 6	3	32614060	32618299	+	1857	protein_coding	Transcription factor , Cold toleranc	TCP
Os03g0140500	988.94	1023.53	1018.12	694.821	809.67	771.328	1010.2	758.606	0.413596	7.50774e-07	3.80778e-05	-	3	2225971	2228510	-	1549	protein_coding	Protein of unknown function DUF26 domain containing protein	-
Os03g0269900	1044.53	911.749	1242.68	768.64	764.958	866.276	1066.32	799.958	0.412833	5.99393e-05	0.00176726	-	3	9011629	9016463	+	2082	protein_coding	Protein of unknown function DUF604 family protein	-
Os06g0132400	516.901	459.763	611.345	382.013	354.777	454.183	529.336	396.991	0.41283	0.00100722	0.0184271	Mg-Proto IX methyltransferase, Mg-protoporphyrin IX methyltransferase	6	1733988	1734456	-	469	protein_coding	Similar to Magnesium-protoporphyrin O-methyltransferase (EC 2.1.1.11) (Magnesium- protoporphyrin IX methyltransferase)	-
Os07g0592000	1286.4	1276.25	1554.23	949.496	906.869	1239.21	1372.29	1031.86	0.410497	0.000126059	0.00330795	-	7	24125333	24127487	+	2054	protein_coding	Gibberellin regulated protein family protein	-
Os06g0316300	382.312	339.233	387.969	265.748	277.018	291.695	369.838	278.154	0.410165	0.000758306	0.0146287	-	6	12212221	12213070	+	704	protein_coding	Glycine rich family protein	-
Os01g0111400	477.89	446.154	503.184	349.717	353.805	370.002	475.743	357.842	0.409637	0.000149377	0.00380223	-	1	598290	601467	+	2663	protein_coding	Zinc finger, BED-type predicted domain containing protein	hATC
Os06g0602400	1051.36	1071.16	1127.46	844.304	762.042	841.804	1083.33	816.05	0.407755	3.52436e-07	1.89869e-05	RNA helicase 52A	6	23806008	23811036	+	1825	protein_coding	Similar to DEAD-box protein 3, X-chromosomal (DEAD-box RNA helicase DEAD3) (mDEAD3) (Embryonic RNA helicase) (D1PAS1 related sequence 2)	DEAD
Os02g0816100	343.301	318.821	383.266	265.748	262.438	259.393	348.463	262.527	0.405932	0.00122676	0.0218098	-	2	34963635	34966602	-	1225	protein_coding	HAD-superfamily hydrolase, subfamily IA, variant 2 protein	-
Os12g0443500	1966.18	2039.28	2020.97	1511.44	1469.65	1568.11	2008.81	1516.4	0.405634	1.19181e-10	1.30214e-08	UGD4	12	14887908	14890425	+	1865	protein_coding	Similar to UDP-glucose 6-dehydrogenase (EC 1.1.1.22) (UDP-Glc dehydrogenase) (UDP-GlcDH) (UDPGDH)	-
Os02g0208100	595.9	615.285	670.128	471.519	492.8	455.162	627.104	473.16	0.404799	3.28248e-05	0.00104703	PLASTIDIC NUCLEOTIDE TRANSPORT PROTEIN 2	2	6057100	6060267	+	2239	protein_coding	Similar to plastidic ATP/ADP-transporter	-
Os02g0579300	1043.56	1109.07	1185.07	775.099	839.802	905.429	1112.56	840.11	0.404615	1.96639e-06	8.96221e-05	-	2	22267920	22269974	+	741	protein_coding	Similar to DNA binding protein	Myb_DNA-binding
Os03g0822000	654.417	618.201	599.589	440.146	525.848	450.268	624.069	472.087	0.403859	7.91405e-05	0.00223275	ALPHA-EXPANSIN 7	3	34507597	34511279	-	2359	protein_coding	Alpha-expansin OsEXPA7	-
Os12g0169000	814.364	780.527	751.249	588.706	600.692	585.348	782.047	591.582	0.403603	3.29526e-06	0.000140853	-	12	3503313	3509337	-	2058	protein_coding	Similar to Amidase family protein, expressed	Amidase
Os03g0253200	500.322	470.455	473.793	332.185	394.629	366.087	481.523	364.3	0.403488	0.000243872	0.00573062	-	3	8087161	8088952	+	1792	protein_coding	Similar to WAG1; kinase	Pkinase
Os07g0587500	366.707	367.421	427.942	282.358	258.55	336.722	387.357	292.543	0.403204	0.00198271	0.0316868	-	7	23911800	23913680	+	1778	protein_coding	Armadillo-like helical domain containing protein	Arm
Os06g0593100	739.267	705.682	605.467	487.205	531.68	536.406	683.472	518.43	0.401335	7.24518e-05	0.0020862	-	6	23303671	23306966	+	1432	protein_coding	Similar to UDP-galactose/UDP-glucose transporter	-
Os01g0236000	291.61	277.024	320.956	204.848	221.614	247.647	296.53	224.703	0.39891	0.00359709	0.0497066	-	1	7519617	7524433	+	1216	protein_coding	Conserved hypothetical protein	-
Os08g0512700	1341.02	1394.84	1589.5	1020.55	1057.53	1201.04	1441.79	1093.04	0.398518	3.02125e-06	0.000130092	3-hydroxy-3-methylglutaryl coenzyme A reductase III, 3-hydroxy-3-methylglutaryl-CoA reductase 3	8	25427055	25431499	+	2094	protein_coding	Similar to 3-hydroxy-3-methylglutaryl coenzyme A reductase (EC 1.1.1.34) (Fragment)	-
Os12g0588800	1862.8	1848.77	1996.28	1399.79	1438.55	1496.65	1902.61	1445	0.396298	2.10694e-09	1.88745e-07	CYCLIN-D5-1	12	24619889	24622059	-	1522	protein_coding	Cyclin D domain containing protein	Cyclin_C
Os04g0460300	1332.24	1429.83	1514.26	1079.6	1023.51	1144.27	1425.44	1082.46	0.396155	2.55374e-07	1.43496e-05	amino acid transporter-like 13	4	22977821	22980329	+	1816	protein_coding	Amino acid transporter, transmembrane domain containing protein	Aa_trans
Os04g0628100	6148.2	5931.23	5196.43	4363.62	4417.71	4351.93	5758.62	4377.75	0.396126	1.94698e-10	2.00539e-08	RICE POLYUBIQUITIN	4	31962541	31965069	+	2529	protein_coding	Similar to Polyubiquitin	ubiquitin
Os08g0441100	1568.26	1575.63	1631.82	1163.57	1180	1285.22	1591.91	1209.6	0.396046	1.48238e-08	1.09336e-06	CALCINEURIN B-LIKE PROTEIN-INTERACTING PROTEIN KINASE 6	8	21467453	21468593	+	1141	protein_coding	Similar to PnC401 homologue	Pkinase
Os02g0730000	735.365	753.311	753.601	604.393	550.148	549.131	747.426	567.89	0.395645	9.56762e-06	0.000353956	ALDEHYDE DEHYDROGENASE 2A	2	30392547	30396729	-	2896	protein_coding	Similar to Mitochondrial aldehyde dehydrogenase	Aldedh
Os09g0461500	2831.25	2712.89	2822.77	1888.84	2230.72	2242.53	2788.97	2120.7	0.395436	1.87981e-08	1.36921e-06	-	9	17448346	17449590	-	1245	protein_coding	Alpha/beta hydrolase fold-3 domain containing protein	Abhydrolase_3
Os02g0653900	993.816	880.644	1004.02	701.28	770.79	717.491	959.493	729.854	0.393983	5.18833e-06	0.000208434	OsDAD1;3, DAD1;3	2	26379646	26381606	+	1961	protein_coding	Similar to Avr9/Cf-9 rapidly elicited protein 14 (Fragment)	Lipase_3
Os02g0634700	629.059	708.598	750.074	579.479	458.781	550.109	695.91	529.456	0.392611	0.000252615	0.00588874	SERINE CARBOXYPEPTIDASE 8	2	25442875	25450093	+	2164	protein_coding	Similar to Serine carboxypeptidase II-like protein	Peptidase_S10
Os04g0541100	1230.81	1230.57	1160.38	882.137	1003.1	880.958	1207.25	922.064	0.389685	9.74898e-07	4.74877e-05	a DNA binding protein. a transcriptional activator.	4	27078042	27080294	-	2023	protein_coding	Similar to Gt-2	-
Os07g0678300	1711.63	1585.35	1618.89	1170.95	1284	1302.84	1638.62	1252.6	0.388105	5.42642e-08	3.49518e-06	CALCINEURIN B-LIKE PROTEIN-INTERACTING PROTEIN KINASE 29	7	28710749	28712470	+	1722	protein_coding	Similar to CBL-interacting protein kinase 29	Pkinase
Os01g0746700	869.955	896.197	986.382	680.98	725.107	697.915	917.511	701.334	0.386276	5.80294e-06	0.000230746	MAN2	1	31252512	31254894	-	1856	protein_coding	Similar to Mannan endo-1,4-beta-mannosidase 2	-
Os05g0371600	812.413	806.771	866.464	636.689	630.823	633.311	828.55	633.608	0.385909	4.93861e-06	0.000199775	RECEPTOR-LIKE CYTOPLASMIC KINASE 184	5	17885559	17888744	-	1544	protein_coding	Similar to BRASSINOSTEROID INSENSITIVE 1-associated receptor kinase 1	Pkinase_Tyr
Os03g0787300	1744.79	1665.06	1541.3	1327.82	1348.15	1114.9	1650.38	1263.62	0.385772	2.69334e-06	0.000117268	DnaJ domain protein A5	3	32708413	32711325	+	1550	protein_coding	Similar to DnaJ homolog	DnaJ_C
Os03g0778100	1549.73	1509.54	1667.09	1075.91	1234.43	1306.75	1575.45	1205.7	0.385619	1.74605e-06	8.05217e-05	PHOTOSYSTEM I SUBUNIT	3	32273066	32274174	-	1002	protein_coding	Similar to Photosystem-1 F subunit	-
Os03g0374575	436.928	450.042	502.009	343.258	359.637	360.214	462.993	354.37	0.383943	0.00048247	0.010081	-	3	14751365	14754907	-	1243	protein_coding	Similar to RNA recognition motif family protein, expressed	RRM_1
Os08g0157500	625.158	550.16	558.44	462.291	428.649	438.521	577.919	443.154	0.38349	0.000154808	0.00392153	O-METHYLTRANSFERASE 9	8	3337800	3340918	-	1428	protein_coding	Caffeic acid O-methyltransferase, Flavonoid 3'-O-methyltransferase, Melatonin biosynthesis, Tricin biosynthesi	-
Os08g0434300	776.327	765.947	712.452	546.26	610.412	573.602	751.576	576.758	0.383443	2.43039e-05	0.000803746	malate dehydrogenase	8	21054660	21056008	-	1349	protein_coding	Similar to Malate dehydrogenase precursor (EC 1.1.1.37)	-
Os01g0766200	347.202	327.569	367.983	233.452	283.822	281.907	347.584	266.394	0.383368	0.00290144	0.0420313	RING DOMAIN-CONTAINING PROTEIN 3	1	32276583	32278225	-	1643	protein_coding	Similar to RING finger protein 5	zf-C3HC4
Os01g0559825	5615.7	5830.14	6709.51	4191.99	4583.92	5152.63	6051.78	4642.85	0.382072	5.71712e-07	2.9639e-05	-	1	21261706	21262137	-	432	protein_coding	Hypothetical protein	-
Os08g0330800	731.464	791.219	802.978	587.783	550.148	646.036	775.221	594.656	0.381989	4.15761e-05	0.00128834	-	8	14599906	14600802	+	897	protein_coding	Conserved hypothetical protein	-
Os04g0624600	1456.1	1441.5	1506.03	1116.51	1157.64	1110.01	1467.87	1128.05	0.379427	3.0313e-08	2.08456e-06	SOLUBLE STARCH SYNTHASE IIIB	4	31751600	31759420	-	4278	protein_coding	Starch synthase, Starch biosynthesi	Glycos_transf_1
Os06g0344900	809.487	791.219	828.843	643.148	646.375	577.517	809.85	622.347	0.379128	1.54975e-05	0.000544881	NO APICAL MERISTEM	6	13804017	13805898	+	1205	protein_coding	NAC transcription facto	NAM
Os02g0766700	460.335	481.147	644.264	389.395	386.853	440.479	528.582	405.576	0.378945	0.00293402	0.0423055	b-ZIP TRANSCRIPTION FACTOR 23	2	32276662	32281580	-	1827	protein_coding	bZIP transcription factor, Regulation of ABA signaling and biosynthesis, Drought resistanc	bZIP_1
Os01g0142200	461.31	471.427	462.036	359.867	388.797	323.997	464.924	357.554	0.378846	0.000634874	0.0126332	-	1	2271163	2273724	+	1024	protein_coding	Kinase binding protein CGI-121 domain containing protein	-
Os06g0268800	677.824	713.458	719.506	570.251	546.26	506.062	703.596	540.858	0.378556	4.25023e-05	0.00130928	-	6	8960007	8964614	-	2042	protein_coding	Uncharacterised protein family UPF0005 domain containing protein	-
Os03g0799600	442.78	411.162	477.32	329.417	339.226	354.341	443.754	340.995	0.37845	0.000752988	0.0145984	-	3	33328277	33333234	+	1140	protein_coding	Similar to ES43 like protein	BAH
Os10g0462900	4785.73	4916.45	5294.01	3911.48	3687.74	3935.93	4998.73	3845.05	0.378028	2.80203e-11	3.4848e-09	-	10	17048051	17053406	+	2180	protein_coding	Similar to mitochondrial chaperonin-60	-
Os07g0435300	1616.05	1462.88	1578.92	1184.79	1135.29	1265.64	1552.62	1195.24	0.377195	2.73881e-07	1.52105e-05	PHOTOSYSTEM I SUBUNIT	7	14533317	14534258	+	509	protein_coding	Photosystem I reaction center subunit IV, chloroplast precursor (PSI- E) (Photosystem I 10.8 kDa polypeptide)	-
Os04g0224000	1278.6	1376.37	1493.09	1047.31	958.385	1188.31	1382.69	1064.67	0.376194	1.88961e-05	0.000644976	-	4	8267091	8268721	+	1631	protein_coding	Hypothetical protein	FMO-like
Os07g0224900	872.881	840.792	976.977	687.439	632.767	750.772	896.883	690.326	0.376164	5.33349e-05	0.00160906	SERK-like gene 7	7	6949934	6951925	+	1992	protein_coding	WD40 repeat-like domain containing protein	-
Os09g0491772	491.544	399.498	413.834	335.876	337.282	333.785	434.958	335.648	0.374977	0.00140993	0.0243647	58.7 KDA CLASS I HEAT SHOCK PROTEIN	9	18987999	18991156	-	2362	protein_coding	Similar to Heat shock protein 70 (Hsc70-5)	HSP70
Os10g0523700	2181.71	1964.44	2079.75	1561.27	1515.34	1724.72	2075.3	1600.44	0.374953	1.17483e-07	7.11625e-06	arogenate dehydratase	10	20345304	20347002	-	1699	protein_coding	Prephenate dehydratase domain containing protein	-
Os01g0239000	2014.94	1949.86	2212.6	1558.5	1557.13	1645.43	2059.13	1587.02	0.374758	3.98305e-08	2.66079e-06	GLK2	1	7686901	7693984	-	2702	protein_coding	Hypothetical conserved gene	Myb_DNA-binding
Os09g0532400	3484.7	3496.33	3430.59	2832.8	2607.86	2595.89	3470.54	2678.85	0.373454	6.32896e-11	7.28953e-09	PSEUDO-RESPONSE REGULATOR 95	9	20885173	20889792	-	2423	protein_coding	Circadian-associated rice pseudo response regulator, Control of flowering tim	Response_reg
Os07g0572900	1258.12	1148.92	1287.35	968.874	932.141	950.456	1231.46	950.49	0.372641	1.00563e-06	4.8523e-05	-	7	23153184	23154093	+	910	protein_coding	Similar to 40S ribosomal protein S13	-
Os07g0613200	4891.06	4621.93	5402.18	3637.43	3786.88	4095.48	4971.72	3839.93	0.372244	1.74581e-08	1.27959e-06	-	7	25236713	25237453	-	741	protein_coding	Similar to 60S ribosomal protein L27a-3	-
Os07g0590700	9249.61	8997.93	9716.86	6890.08	6814.64	7921.77	9321.47	7208.83	0.370698	1.55125e-09	1.43465e-07	ARABINOGALACTAN PROTEIN 13	7	24078257	24079597	-	639	protein_coding	Similar to transcriptional regulatory protein algP	-
Os07g0165100	635.886	719.29	788.871	549.029	510.296	597.094	714.682	552.14	0.370519	0.00032036	0.00714727	-	7	3485972	3488626	-	2655	protein_coding	Similar to predicted protein	C2
Os07g0178600	513	519.055	519.643	389.395	414.069	397.41	517.233	400.291	0.369854	0.000255979	0.00594344	HEAT STRESS TRANSCRIPTION FACTOR A2B	7	4139160	4142436	+	1954	protein_coding	Similar to Heat shock transcription factor 29 (Fragment)	HSF_DNA-bind
Os06g0691200	12055.5	11487.3	13029.9	8973.62	9045.37	10294.5	12190.9	9437.82	0.369137	3.99949e-09	3.36374e-07	-	6	28825831	28826960	+	1130	protein_coding	Similar to Thaumatin-like protein precursor	Thaumatin
Os03g0423300	2949.26	2713.86	3284.81	2232.1	2149.08	2544.01	2982.64	2308.4	0.369053	2.30868e-06	0.000101848	-	3	17623509	17625094	-	1505	protein_coding	Similar to Stearoyl-acyl carrier protein desaturse (EC 1.14.99.6) (Fragment)	-
Os12g0133050	2582.56	2413.51	2444.21	1933.13	1851.65	1981.18	2480.09	1921.99	0.367991	1.84065e-09	1.6811e-07	-	12	1601937	1604342	-	1169	protein_coding	Similar to 60S acidic ribosomal protein P0	-
Os07g0100200	2851.74	2776.07	2420.69	2100.15	2178.24	1964.54	2682.83	2080.97	0.36741	2.59611e-07	1.44868e-05	PDX11	7	11648	12983	-	1336	protein_coding	Similar to PDX1-like protein 4	-
Os06g0119600	946.027	978.818	956.99	698.512	788.286	748.814	960.612	745.204	0.36681	8.02192e-06	0.000304977	-	6	1063563	1066532	-	1884	protein_coding	Peptidase aspartic, catalytic domain containing protein	-
Os01g0205900	1825.73	1863.35	1790.54	1409.94	1457.99	1386.04	1826.54	1417.99	0.365641	1.07368e-08	8.20381e-07	class III peroxidase 2	1	5789333	5790753	+	1276	protein_coding	Similar to Class III peroxidase GvPx2b (Fragment)	-
Os04g0662100	909.942	887.449	879.397	732.653	649.291	695.957	892.262	692.634	0.365303	1.44168e-05	0.000508415	-	4	33784400	33786414	-	1932	protein_coding	Similar to 40S ribosomal protein S4-like	-
Os01g0201900	1753.56	1579.52	1513.08	1271.53	1238.32	1254.88	1615.39	1254.91	0.365212	5.91083e-07	3.0508e-05	NOD26 LIKE INTRINSIC PROTEIN 1;5	1	5591697	5596237	-	2431	protein_coding	Conserved hypothetical protein	-
Os07g0593332	1848.17	1819.61	1866.95	1359.19	1516.31	1422.26	1844.91	1432.59	0.364985	4.61585e-08	3.01462e-06	-	7	24177644	24178121	+	478	protein_coding	Similar to MFP1 attachment factor 1	-
Os02g0556800	499.346	473.371	585.481	402.313	421.845	383.706	519.399	402.621	0.364679	0.00103849	0.0189104	-	2	21060083	21061555	-	1058	protein_coding	Similar to proline-rich family protein	-
Os11g0581900	877.757	804.827	931.126	642.225	695.947	691.063	871.237	676.412	0.364106	3.78353e-05	0.00118716	-	11	21982349	21986403	+	1168	protein_coding	Uncharacterised protein family UPF0005 domain containing protein	-
Os02g0756100	1676.52	1596.05	1447.24	1221.7	1233.46	1217.68	1573.27	1224.28	0.363124	6.44784e-07	3.31334e-05	-	2	31814339	31815609	-	1170	protein_coding	Conserved hypothetical protein	-
Os04g0348100	527.63	594.872	532.576	439.223	416.985	431.67	551.693	429.292	0.362586	0.000372731	0.00810682	-	4	16567718	16571036	-	1068	protein_coding	Similar to OSIGBa0130K07.7 protein	-
Os05g0359700	448.631	411.162	530.224	379.245	340.198	359.235	463.339	359.559	0.362495	0.00235426	0.0359536	-	5	17135217	17135756	+	540	protein_coding	Conserved hypothetical protein	-
Os01g0550300	763.649	780.527	613.697	612.697	537.512	531.511	719.291	560.574	0.361581	0.000714752	0.0139963	-	1	20599445	20602258	-	1490	protein_coding	Similar to Gda-1 protein	-
Os05g0594500	1505.84	1445.38	1446.07	1115.59	1161.53	1147.2	1465.76	1141.44	0.361197	1.25358e-07	7.5541e-06	-	5	29595609	29601356	-	3901	protein_coding	Invasin/intimin cell-adhesion domain containing protein	-
Os05g0552300	6591.96	6121.74	5364.55	4742.87	4867.74	4470.37	6026.08	4693.66	0.361001	1.41909e-07	8.44271e-06	G-protein beta-subunit-like polypeptide, receptor for activated C kinase 1B	5	27459362	27461861	-	1409	protein_coding	Similar to Guanine nucleotide-binding protein beta subunit-like protein (GPB-LR) (RWD)	WD40
Os01g0607900	4711.61	4384.75	5127.07	3582.99	3674.13	3821.4	4741.14	3692.84	0.359983	8.13802e-09	6.40657e-07	receptor-like protein kinase 1	1	23976021	23981901	-	2525	protein_coding	Serine/threonine protein kinase-related domain containing protein	Pkinase
Os08g0389700	407.669	465.595	432.644	352.486	352.833	312.251	435.303	339.19	0.359734	0.00167019	0.0279933	-	8	18452698	18458055	+	2015	protein_coding	Conserved hypothetical protein	-
Os02g0771600	2035.42	1993.6	2152.64	1456.08	1680.58	1681.65	2060.55	1606.1	0.359291	5.7499e-07	2.9743e-05	AMINOCYCLOPROPANE-1-CARBOXYLIC ACID OXIDASE 3	2	32558636	32562547	+	2999	protein_coding	Similar to 1-aminocyclopropane-1-carboxylate oxidase (Fragment)	2OG-FeII_Oxy
Os02g0537400	775.352	791.219	647.791	548.106	636.655	544.236	738.121	576.333	0.359278	0.000502433	0.0104236	-	2	19861224	19864508	+	1569	protein_coding	Similar to Heat shock protein	-
Os11g0303200	1026	889.393	944.058	776.945	786.342	665.613	953.15	742.967	0.359235	8.95135e-05	0.00248565	-	11	11396678	11402436	+	3390	protein_coding	Hypothetical protein	-
Os01g0224100	670.021	701.794	833.546	514.887	590.972	611.777	735.12	572.545	0.358922	0.000630042	0.0125906	ETHYLENE RESPONSE FACTOR 53	1	6813719	6815534	+	1816	protein_coding	Similar to DNA binding protein-like protein	AP2
Os02g0626400	847.523	777.611	815.911	583.17	607.496	713.576	813.682	634.747	0.358772	0.000169489	0.00423379	PHENYLALANINE AMMONIA-LYASE	2	24985256	24989388	-	2631	protein_coding	Phenylalanine ammonia-lyase (EC 4.3.1.5)	-
Os12g0189400	816.314	858.288	1018.12	691.13	683.311	722.386	897.576	698.942	0.358662	0.000140896	0.0036201	-	12	4506779	4507716	+	656	protein_coding	Similar to Photosystem I reaction centre subunit N, chloroplast precursor (PSI- N)	-
Os06g0478600	1728.21	1670.89	1748.21	1266	1384.12	1365.49	1715.77	1338.53	0.358175	1.16289e-07	7.0737e-06	-	6	16198162	16200384	+	2223	protein_coding	Leucine-rich repeat, N-terminal domain containing protein	LRRNT_2
Os11g0644100	802.66	704.71	1005.19	586.861	646.375	724.343	837.521	652.526	0.358144	0.0022709	0.0350007	-	11	25552080	25553309	+	1230	protein_coding	Leucine-rich repeat, N-terminal domain containing protein	-
Os01g0309100	578.344	531.692	440.874	407.85	442.257	362.172	516.97	404.093	0.357899	0.00297514	0.0427809	-	1	11585607	11586480	+	874	protein_coding	Similar to anther-specific protein SF18	-
Os01g0818300	499.346	563.768	551.386	464.137	420.873	373.918	538.167	419.642	0.357638	0.00118301	0.0211954	-	1	34852308	34855786	+	1461	protein_coding	K Homology domain containing protein	-
Os08g0192900	2023.72	2080.11	2029.2	1502.22	1510.48	1775.62	2044.34	1596.1	0.357458	1.04652e-06	5.01991e-05	RNA-binding nucleolin	8	5422274	5426674	-	2091	protein_coding	Nucleotide-binding, alpha-beta plait domain containing protein	RRM_1
Os05g0277500	562.74	484.063	479.671	404.159	445.173	343.574	508.825	397.635	0.356579	0.00262393	0.039002	GERMIN-LIKE PROTEIN 5-2	5	11467161	11468078	+	840	protein_coding	Similar to Germin-like protein subfamily 2 member 4 precursor	-
Os02g0656100	505.198	572.516	676.007	446.605	438.369	482.569	584.574	455.848	0.356198	0.00173812	0.0288425	-	2	26501183	26502437	-	1255	protein_coding	Conserved hypothetical protein	-
Os07g0230400	2317.28	2266.74	2858.04	1789.19	1814.71	2207.29	2480.68	1937.06	0.35608	0.000109957	0.00296188	-	7	7256141	7257814	+	1674	protein_coding	Conserved hypothetical protein	-
Os11g0242800	5287.02	5514.23	4660.33	3995.45	4216.51	3876.22	5153.86	4029.39	0.355694	4.5166e-08	2.97472e-06	light-harvesting protein ASCAB9-A, PSII CP26, PSII Lhcb5	11	7659701	7662180	+	1185	protein_coding	Similar to ASCAB9-A (ASCAB9-B) (Fragment)	-
Os05g0497300	1139.13	1059.49	1299.11	831.386	893.261	1008.21	1165.91	910.952	0.354901	0.000143785	0.00368622	ETHYLENE RESPONSE FACTOR 74	5	24444094	24445186	-	1093	protein_coding	Similar to Ethylene response factor 2	AP2
Os12g0114800	2841.01	2793.57	3009.7	2137.98	2201.56	2423.61	2881.42	2254.39	0.353761	4.59439e-08	3.009e-06	non-specific lipid transfer protein 1.16, lipid transfer protein 1.16, type 1 non-specific lipid transfer protein 16	12	727802	728559	+	668	protein_coding	Similar to Lipid transfer protein	-
Os10g0102400	1083.54	972.014	998.139	810.163	831.054	748.814	1017.9	796.677	0.353735	2.00971e-05	0.000675131	-	10	186845	188331	-	1487	protein_coding	Similar to CF9	-
Os03g0261800	2215.85	2233.69	2214.95	1611.1	1791.38	1819.67	2221.5	1740.72	0.352246	7.26332e-08	4.57746e-06	-	3	8531062	8533071	-	2010	protein_coding	Protein of unknown function DUF3049 domain containing protein	-
Os08g0386700	640.763	580.292	620.751	518.578	500.576	422.86	613.935	480.671	0.352202	0.000734782	0.0143211	-	8	18243582	18249438	+	1776	protein_coding	Similar to Avr9 elicitor response protein-like	Galactosyl_T
Os01g0159000	390.114	396.582	398.55	285.126	332.422	311.272	395.082	309.606	0.352113	0.00248265	0.0374013	OsDOG1-like-2	1	3091435	3092698	-	1264	protein_coding	Similar to cDNA clone:J023049H21, full insert sequence	-
Os05g0161400	488.618	498.643	464.387	375.554	396.573	366.087	483.883	379.405	0.351985	0.000819987	0.0156635	-	5	3614640	3619081	+	1775	protein_coding	Peptidase, trypsin-like serine and cysteine domain containing protein	-
Os01g0844500	8356.25	7805.27	7856.96	5979.34	6567.76	6277.32	8006.16	6274.8	0.351734	4.0754e-11	4.8369e-09	-	1	36268205	36269639	-	1435	protein_coding	Peptidase aspartic, catalytic domain containing protein	-
Os01g0747800	471.063	467.539	391.496	322.035	357.693	365.108	443.366	348.279	0.3514	0.00272967	0.0401718	VQ motif-containing protein 3	1	31299014	31300157	-	1144	protein_coding	VQ domain containing protein	-
Os05g0304900	577.369	577.376	472.617	389.395	447.117	442.437	542.454	426.316	0.350687	0.00174743	0.0289122	-	5	13755590	13758581	-	1593	protein_coding	Similar to hydrolase, hydrolyzing O-glycosyl compounds	-
Os02g0122300	958.706	994.37	975.801	769.563	776.622	751.751	976.292	765.979	0.349977	7.45184e-06	0.000286095	brassinosteroid receptor kinase (BRI1)-interacting protein 121, BRI1-interacting protein 121, brassinosteroid receptor kinase-interacting protein 121	2	1173896	1177017	-	1256	protein_coding	Translation initiation factor eIF3 subunit domain containing protein	-
Os10g0496900	1979.83	1762.26	1963.36	1393.33	1549.36	1534.82	1901.82	1492.5	0.349483	1.29248e-06	6.08037e-05	FADED GREEN LEAF	10	18900290	18904022	+	2963	protein_coding	Similar to Protochlorophyllide reductase B, chloroplastic	adh_short
Os09g0482400	507.149	590.984	543.157	478.901	359.637	449.289	547.097	429.276	0.349447	0.00298643	0.0428192	80.2 KDA CLASS I HEAT SHOCK PROTEIN	9	18525590	18529774	-	2440	protein_coding	Similar to Heat shock protein 81-3	HATPase_c
Os01g0100700	4854	4604.43	4808.47	3803.52	3672.19	3721.56	4755.63	3732.42	0.349334	9.20314e-12	1.2157e-09	-	1	27143	28644	+	906	protein_coding	Similar to 40S ribosomal protein S5-1	-
Os02g0145600	872.881	834.96	1000.49	748.34	696.919	677.359	902.777	707.539	0.349255	0.000131366	0.00341275	-	2	2520355	2522491	+	1772	protein_coding	Conserved hypothetical protein	-
Os12g0133900	563.715	603.621	618.399	474.287	442.257	484.527	595.245	467.024	0.349005	0.000372169	0.00810212	-	12	1663836	1668952	-	2124	protein_coding	Similar to Epa4p	-
Os07g0544800	2667.41	2481.55	2835.7	1958.97	2039.24	2268.96	2661.55	2089.06	0.348986	9.86774e-07	4.78764e-05	-	7	21574446	21576033	+	961	protein_coding	Similar to Oxygen-evolving enhancer protein 3-2, chloroplast precurso	-
Os06g0193200	1365.4	1252.93	1687.08	1089.75	1074.05	1215.72	1435.13	1126.51	0.347689	0.000328579	0.00728199	PECTIN METHYLESTERASE 19	6	4700512	4703042	+	1894	protein_coding	Similar to Pectin methylesterase 8 (Fragment)	-
Os06g0613500	1902.78	1923.62	1879.89	1528.05	1425.91	1530.91	1902.09	1494.96	0.347588	5.80262e-08	3.72723e-06	basic helix-loop-helix protein 095	6	24522241	24527832	-	1003	protein_coding	Similar to Transcription factor (Fragment)	HLH
Os04g0585700	540.308	627.921	603.116	465.059	457.809	469.844	590.448	464.237	0.346483	0.000526631	0.0108666	-	4	29588252	29590515	-	1078	protein_coding	Protein of unknown function DUF581 family protein	-
Os02g0804300	517.877	534.608	538.454	415.232	413.097	422.86	530.313	417.063	0.346238	0.000500159	0.0103978	-	2	34296616	34299420	+	1258	protein_coding	Methyltransferase type 11 domain containing protein	Methyltransf_11
Os01g0663300	2473.32	2341.58	2826.3	1898.99	2002.31	2106.47	2547.07	2002.59	0.346082	3.03907e-06	0.000130619	-	1	27081819	27085661	+	1656	protein_coding	Similar to (1-4)-beta-mannan endohydrolase-like protein	-
Os12g0581350	936.274	860.232	993.436	698.512	763.986	731.195	929.981	731.231	0.345792	6.18127e-05	0.00181791	-	12	24088210	24089508	+	1173	protein_coding	Hypothetical gene	-
Os01g0962100	886.535	851.484	780.641	621.925	721.219	641.142	839.553	661.428	0.345693	0.000166599	0.00416605	-	1	42411799	42413498	+	1417	protein_coding	Conserved hypothetical protein	-
Os06g0231300	1081.59	1162.53	1310.87	927.351	931.169	936.752	1185	931.757	0.345128	3.19409e-05	0.00102866	Regulator of XA21-3	6	6794151	6796570	+	1282	protein_coding	CS domain domain containing protein	-
Os04g0465300	7442.41	7509.78	6448.52	5757.88	6076.9	5027.33	7133.57	5620.7	0.344176	1.98354e-06	9.0228e-05	GA-stimulated transcript homolog 2, GA-stimulated transcript-related gene 2	4	23242302	23243199	-	684	protein_coding	A member of the GAST (gibberellin (GA)-Stimulated Transcript) family, Cell division, Differentiation of panicle	-
Os01g0231700	3580.27	3667.41	4250.03	3020.12	2800.31	3235.07	3832.57	3018.5	0.343773	2.22602e-06	9.92437e-05	-	1	7278745	7280241	-	705	protein_coding	Similar to 60S acidic ribosomal protein P2-B (CaRP2B)	-
Os05g0302600	461.31	462.679	527.873	371.863	391.713	379.791	483.954	381.122	0.342604	0.0014976	0.0255635	-	5	13606399	13607760	+	1362	protein_coding	TRAM, LAG1 and CLN8 homology domain containing protein	LAG1
Os10g0446100	466.187	429.63	466.739	360.79	326.59	387.622	454.185	358.334	0.341337	0.00237347	0.0361289	-	10	16109992	16112105	-	1686	protein_coding	WRC domain containing protein	-
Os04g0530100	2495.76	2472.8	2607.62	1949.74	1970.23	2060.46	2525.39	1993.48	0.340848	9.80837e-09	7.56863e-07	BETA-EXPANSIN 17	4	26518761	26522048	+	1414	protein_coding	Similar to Beta-expansin 1 precursor (AtEXPB1) (At-EXPB1) (Ath-ExpBeta-1.5)	-
Os11g0537375	569.567	509.335	520.819	403.236	440.313	420.902	533.24	421.484	0.340155	0.000963738	0.017841	-	11	19589693	19596109	+	2431	protein_coding	Hypothetical protein	-
Os02g0468200	464.236	478.231	532.576	413.386	383.937	366.087	491.681	387.803	0.339945	0.00178512	0.0293721	-	2	15762105	15765780	-	1307	protein_coding	Protein of unknown function DUF652 family protein	-
Os08g0500700	9175.49	9612.24	8965.61	6924.22	7271.48	7735.79	9251.12	7310.5	0.339907	3.254e-10	3.30791e-08	HEAT SHOCK PROTEIN 82A	8	24719203	24723184	-	3146	protein_coding	Similar to Heat shock protein 82	-
Os07g0180900	22108.8	21151	21977.9	16605.6	17363.7	17611.3	21745.9	17193.5	0.338878	5.47183e-14	1.02349e-11	-	7	4263172	4265561	+	1486	protein_coding	Similar to 60S ribosomal protein L4	-
Os03g0809900	1589.72	1424	1508.38	1159.88	1197.5	1221.6	1507.36	1192.99	0.337584	2.23359e-06	9.92843e-05	OsY14b, Y14b, Tsunagi, RBM8	3	33894809	33899621	+	977	protein_coding	Core subunit of exon junction complex (EJC), Embryonic organogenesis and developmen	RRM_1
Os07g0197400	873.856	917.581	810.032	685.594	700.807	674.422	867.156	686.941	0.337524	7.52859e-05	0.00214573	-	7	5276964	5279196	+	2233	protein_coding	Hypothetical gene	-
Os02g0644100	3052.64	3020.05	2662.88	2210.88	2375.55	2332.58	2911.86	2306.34	0.337381	3.336e-07	1.82241e-05	-	2	25895499	25899892	+	2135	protein_coding	Similar to Heat shock protein STI (Stress inducible protein) (GmSTI)	TPR_1
Os01g0686800	14259.7	13836.6	12894.7	10739.7	11365.5	10345.4	13663.7	10816.9	0.33725	3.98102e-10	3.97778e-08	RECEPTOR FOR ACTIVATED C-KINASE 1	1	28330800	28333317	+	1356	protein_coding	Protein containing the WD-40 repeat, Innate immunut	WD40
Os03g0171700	462.285	442.266	445.577	355.254	350.889	363.151	450.043	356.431	0.336737	0.00160546	0.0270441	INCREASED LEAF INCLINATION 3	3	3845564	3846658	+	806	protein_coding	Basic helix-loop-helix dimerisation region bHLH domain containing protein	-
Os02g0620200	3073.13	2879.1	3080.24	2286.54	2268.63	2596.87	3010.82	2384.01	0.33669	3.40707e-07	1.84828e-05	-	2	24671261	24671782	+	522	protein_coding	Conserved hypothetical protein	-
Os12g0514500	3110.19	3183.35	3333.01	2534.76	2481.5	2609.59	3208.85	2541.95	0.335641	3.26984e-09	2.78008e-07	-	12	19921665	19927728	-	2820	protein_coding	Similar to Heat-shock protein precursor	HATPase_c
Os05g0563600	3980.14	3965.82	3763.3	3006.28	3032.62	3247.8	3903.09	3095.56	0.334921	2.71425e-09	2.35918e-07	FASCICLIN-LIKE ARABINOGALACTAN PROTEIN 6	5	28051758	28052859	+	1102	protein_coding	FAS1 domain domain containing protein	-
Os06g0226700	932.373	969.098	864.113	710.507	774.678	709.661	921.861	731.616	0.334892	8.21075e-05	0.0023074	TEOSINTE BRANCHED/CYCLOIDEA/PROLIFERATING CELL FACTOR 19, Teosinte branched1, Cycloidea, Proliferating cell factor (TCP)-domain protein 19, TCP-domain protein 19	6	6571018	6572598	+	1581	protein_coding	Similar to PCF1	TCP
Os08g0482300	5394.31	4962.13	5515.04	4046.2	3990.03	4549.66	5290.49	4195.3	0.334446	1.28643e-07	7.71229e-06	ARABINOGALACTAN PROTEIN 1	8	23847854	23848622	+	769	protein_coding	Pistil-specific extensin-like protein domain containing protein	-
Os02g0591700	10097.1	10083.7	9592.24	8007.51	7823.57	7794.52	9924.35	7875.2	0.333833	5.38618e-13	8.50907e-11	-	2	22882165	22884156	-	964	protein_coding	Similar to Candida glabrata strain CBS138 chromosome L complete sequence	-
Os06g0266800	7297.09	7473.81	6728.32	5571.49	5990.39	5510.88	7166.41	5690.92	0.33298	3.77135e-09	3.19485e-07	GA-stimulated transcript (GAST) family gene in rice 1	6	8848154	8848833	-	672	protein_coding	Similar to Gibberellin-stimulated protein	-
Os04g0306400	1886.2	1853.63	1896.35	1385.95	1563.94	1529.93	1878.73	1493.27	0.331486	9.86973e-07	4.78764e-05	ribose-5-phosphate isomerase	4	13802278	13803456	+	1179	protein_coding	Ribose 5-phosphate isomerase family protein	Rib_5-P_isom_A
Os07g0641700	2198.29	2273.54	2406.58	1884.23	1692.24	1887.21	2292.81	1821.23	0.331444	8.18554e-07	4.08945e-05	-	7	26705903	26707842	+	572	protein_coding	Similar to 10 kDa chaperonin (Protein CPN10) (Protein groES)	-
Os09g0387150	448.631	447.126	453.806	371.863	355.749	345.531	449.855	357.715	0.330069	0.00203939	0.0323966	-	9	13208509	13211709	-	3106	protein_coding	Conserved hypothetical protein	-
Os02g0132500	4071.82	4122.31	4133.63	3224.97	3324.22	3263.46	4109.25	3270.88	0.329176	8.38512e-11	9.3805e-09	b-ZIP TRANSCRIPTION FACTOR 14	2	1695640	1697142	-	1503	protein_coding	Similar to Common plant regulatory factor 7	bZIP_1
Os09g0474300	1352.72	1527.03	1569.51	1160.8	1161.53	1218.66	1483.09	1180.33	0.328601	1.3785e-05	0.000489827	74.8 KDA CLASS I HEAT SHOCK PROTEIN	9	18150645	18155423	-	2888	protein_coding	Similar to Heat-shock protein precursor	HATPase_c
Os08g0407600	1521.45	1556.19	1556.58	1180.18	1224.71	1286.2	1544.74	1230.36	0.328405	1.54254e-06	7.17019e-05	-	8	19490442	19491638	-	1108	protein_coding	Protein of unknown function DUF581 family protein	-
Os07g0227200	608.578	592.928	533.751	496.433	442.257	445.373	578.419	461.354	0.327414	0.00137501	0.023885	-	7	7106967	7110125	+	3159	protein_coding	Conserved hypothetical protein	-
Os07g0687700	467.162	501.559	470.266	383.859	387.825	375.875	479.662	382.52	0.32696	0.00174851	0.0289122	b-ZIP TRANSCRIPTION FACTOR 63	7	29213488	29217245	+	2012	protein_coding	Similar to Transcription factor HBP-1b(C38) (Fragment)	bZIP_1
Os02g0445700	1912.54	1798.23	1765.85	1426.55	1545.47	1397.79	1825.54	1456.6	0.326287	2.08664e-06	9.40035e-05	-	2	14356945	14362182	-	2469	protein_coding	Conserved hypothetical protein	-
Os08g0243500	487.643	489.895	459.685	370.94	383.937	393.495	479.074	382.791	0.325005	0.00189288	0.0307131	cytochrome P450 reductase 2, NADPH-cytochrome P450 reductase 2	8	8760402	8765182	+	2298	protein_coding	Similar to NADPH-cytochrome P450 oxydoreductase isoform 2	NAD_binding_1
Os01g0180800	727.563	715.402	760.655	617.311	555.008	586.327	734.54	586.215	0.32423	0.000302761	0.00681314	-	1	4253845	4259581	+	3136	protein_coding	Heat shock protein Hsp70 family protein	HSP70
Os09g0524800	1084.52	1027.42	1134.52	830.463	793.146	969.054	1082.15	864.221	0.323917	0.000248099	0.00581825	BCL-2-ASSOCIATED ATHANOGENE 1	9	20494540	20496911	-	2079	protein_coding	Apoptosis regulator Bcl-2 protein, BAG domain containing protein	ubiquitin
Os12g0406200	1841.34	2060.67	1647.11	1539.13	1507.56	1390.94	1849.7	1479.21	0.323526	6.91477e-05	0.00201271	-	12	12270569	12274367	-	1118	protein_coding	Similar to 40S ribosomal protein S3a (CYC07 protein)	-
Os06g0712200	743.168	755.255	965.22	651.452	605.552	708.682	821.214	655.229	0.323306	0.00249124	0.0375066	-	6	30117755	30118750	+	996	protein_coding	NUDIX domain containing protein	NUDIX
Os04g0376000	5288	5190.55	4730.87	4197.53	3995.86	3968.23	5069.81	4053.87	0.323075	1.75618e-08	1.28316e-06	-	4	18369364	18371131	-	577	protein_coding	Similar to 60S ribosomal protein L35-1	-
Os04g0448900	569.567	562.796	567.846	452.141	419.901	487.464	566.736	453.169	0.322671	0.00128322	0.0226097	ZEAXANTHIN EPOXIDASE 1	4	22369763	22376615	+	2244	protein_coding	Similar to Zeaxanthin epoxidase	FAD_binding_3
Os06g0204800	800.71	710.542	768.884	615.466	596.804	614.713	760.045	608.994	0.31931	0.000332263	0.0073497	GROWTH-REGULATING FACTOR 2	6	5300136	5301473	+	1139	protein_coding	Similar to Growth-regulating factor 2	-
Os02g0722700	1585.81	1622.29	1506.03	1291.83	1237.35	1250.96	1571.38	1260.05	0.319184	2.56002e-06	0.00011188	-	2	30011066	30015609	+	1436	protein_coding	Similar to Nucleic acid binding protein	-
Os05g0227600	13952.4	14006.7	14026.8	10807.1	11125.4	11722.6	13995.3	11218.4	0.319129	8.12453e-12	1.09172e-09	REPETITIVE PROLINE-RICH PROTEIN 1.2	5	7746542	7748227	-	1686	protein_coding	Proline-rich glycoprotein, ABA-dependent inhibition of root growt	-
Os01g0211800	990.89	966.182	907.613	739.112	759.126	800.693	954.895	766.311	0.318722	9.50824e-05	0.00260624	b-ZIP TRANSCRIPTION FACTOR 2	1	6094692	6096528	-	1483	protein_coding	Similar to VirE2-interacting protein VIP1	bZIP_1
Os10g0529800	4197.63	4359.48	4933.09	3432.58	3468.07	3915.37	4496.73	3605.34	0.31826	5.46767e-06	0.000218904	TAU GLUTATHIONE S-TRANSFERASE 2	10	20600983	20601889	+	833	protein_coding	Similar to Tau class GST protein 4	GST_N
Os01g0948200	1103.05	1011.87	1395.51	886.75	889.373	1037.57	1170.14	937.899	0.317399	0.00268739	0.0396429	-	1	41712445	41714110	+	1611	protein_coding	Similar to GRAS family transcription factor containing protein	GRAS
Os04g0465600	6284.74	6558.18	6566.08	4994.78	5021.32	5563.74	6469.67	5193.28	0.317046	1.21066e-08	9.16067e-07	-	4	23278475	23279374	+	757	protein_coding	Bet v I allergen family protein	-
Os12g0569300	1664.81	1614.51	1818.75	1273.38	1364.68	1452.6	1699.36	1363.55	0.316934	2.06017e-05	0.000690097	-	12	23427730	23428732	+	1003	protein_coding	Thaumatin, pathogenesis-related family protein	Thaumatin
Os03g0136200	9207.67	9030.98	8798.67	7249.02	7307.44	7156.32	9012.44	7237.59	0.316571	3.46007e-12	5.02483e-10	sterol methyltransferase 2-1	3	2003246	2004830	+	1585	protein_coding	24-methylenesterol C-methyltransferase 2 (EC 2.1.1.143) (24-sterol C- methyltransferase 2) (Sterol-C-methyltransferase 2)	Methyltransf_11
Os05g0592300	544.209	556.964	607.818	460.446	451.005	460.056	569.664	457.169	0.315706	0.00136257	0.0237041	-	5	29507007	29509972	+	1968	protein_coding	Protein of unknown function DUF1637 family protein	-
Os06g0671150	502.272	481.147	505.535	358.945	430.593	407.198	496.318	398.912	0.315472	0.00352231	0.0488175	SMALL AUXIN-UP RNA 25	6	27830245	27831323	-	1079	protein_coding	Auxin responsive SAUR protein family protein	Auxin_inducible
Os06g0130400	868.98	778.583	846.478	678.212	684.283	641.142	831.347	667.879	0.315314	0.000271141	0.00622744	SUBSTANDARD STARCH GRAIN6	6	1629778	1633507	+	2203	protein_coding	ACC synthase, Protein homologous to aminotransferase, Ethylene biosynthesis, Control of starch grain size in rice endosper	Aminotran_1_2
Os02g0815600	535.432	533.636	605.467	463.214	401.433	479.633	558.178	448.093	0.314983	0.00326721	0.046074	-	2	34934560	34936977	-	1696	protein_coding	Diphthamide synthesis, DHP1 domain containing protein	-
Os02g0807750	1007.47	1087.68	1074.56	833.232	912.701	803.63	1056.57	849.854	0.313855	0.000116095	0.00309149	-	2	34505599	34506482	+	884	protein_coding	Conserved hypothetical protein	-
Os05g0176000	2357.27	2370.74	2453.61	1947.9	1846.79	1984.11	2393.87	1926.27	0.313121	2.1152e-07	1.22112e-05	Nucleolar protein 1, Mediator 36_2	5	4559242	4562417	+	1173	protein_coding	Similar to fibrillarin-2	-
Os08g0161401	1608.25	1741.85	2138.53	1403.48	1395.78	1615.09	1829.54	1471.45	0.312979	0.000835964	0.0158779	-	8	3594493	3595314	-	822	protein_coding	Hypothetical conserved gene	-
Os11g0115100	2992.18	3005.47	3106.1	2383.43	2364.86	2580.23	3034.58	2442.84	0.31276	1.03815e-07	6.37088e-06	non-specific lipid transfer protein 1.9, lipid transfer protein 1.9, type 1 non-specific lipid transfer protein 9	11	684777	685551	+	685	protein_coding	Similar to Lipid transfer protein	-
Os03g0577000	11842.9	11810	11717.8	9495.89	9493.45	9507.5	11790.2	9498.95	0.311793	1.73102e-13	2.91081e-11	-	3	21097594	21100006	-	1084	protein_coding	Similar to Ribosomal protein S3 (Fragment)	-
Os02g0712400	978.212	1015.75	1235.62	932.887	761.07	904.45	1076.53	866.136	0.31163	0.00195689	0.0314029	-	2	29501312	29502455	-	1144	protein_coding	Similar to H0721B11.1 protein	-
Os03g0835900	1862.8	1828.36	1993.93	1475.46	1571.71	1532.87	1895.03	1526.68	0.311133	2.43134e-06	0.000106455	ferredoxin 3	3	35122475	35124341	+	855	protein_coding	Similar to Ferredoxin III, chloroplast precursor (Fd III)	Fer2
Os12g0623600	2017.87	1899.31	2010.39	1572.34	1646.56	1561.25	1975.86	1593.38	0.310133	1.10735e-06	5.2731e-05	-	12	26629926	26632504	-	1471	protein_coding	Protein of unknown function DUF1637 family protein	-
Os06g0648200	1175.22	996.314	1214.46	875.677	852.438	1001.36	1128.66	909.824	0.310088	0.000778217	0.0149511	-	6	26485898	26494001	-	6382	protein_coding	Conserved hypothetical protein	-
Os03g0341100	4141.06	4048.44	4367.59	3298.78	3323.24	3507.19	4185.7	3376.41	0.30961	2.27829e-08	1.62901e-06	-	3	12715987	12718369	-	769	protein_coding	Similar to 60S ribosomal protein L18	-
Os05g0430800	1123.53	977.846	1068.68	792.631	858.27	910.323	1056.68	853.741	0.307877	0.000310959	0.00696412	-	5	21141378	21143453	+	2076	protein_coding	Similar to Amidophosphoribosyltransferase, chloroplast precursor (EC 2.4.2.14) (Glutamine phosphoribosylpyrophosphate amidotransferase) (ATASE) (GPAT)	Pribosyltran
Os01g0753800	1223.98	1068.24	1102.77	868.296	910.757	965.139	1131.67	914.73	0.30777	0.000176599	0.00437864	-	1	31629372	31630731	+	1360	protein_coding	Conserved hypothetical protein	-
Os02g0591800	1484.38	1627.15	1724.7	1255.85	1315.11	1336.12	1612.08	1302.36	0.30691	3.05846e-05	0.000987706	-	2	22885246	22888126	-	1225	protein_coding	Brix domain containing protein	-
Os04g0692600	608.578	651.249	660.723	558.256	492.8	500.188	640.184	517.082	0.306816	0.00149985	0.0255783	-	4	35443929	35445567	+	1123	protein_coding	Staygreen protein domain containing protein	-
Os12g0615900	727.563	663.885	692.466	565.638	518.072	601.988	694.638	561.899	0.306021	0.00124622	0.0220575	OsWD40-200	12	26128861	26130743	+	1009	protein_coding	WD40/YVTN repeat-like domain containing protein	-
Os07g0671800	5396.26	5466.61	6374.45	4318.41	4752.07	4871.7	5745.77	4647.39	0.305652	8.91101e-06	0.000332294	-	7	28410540	28412846	+	1155	protein_coding	Similar to Stress-related protein-like protein (Fragment)	-
Os03g0200600	1116.7	1198.49	1148.62	970.719	933.113	898.577	1154.61	934.137	0.305543	5.42175e-05	0.00162938	-	3	5277687	5280831	-	2230	protein_coding	Similar to predicted protein	-
Os02g0797600	3020.46	3017.13	3554.03	2506.15	2449.42	2801.45	3197.21	2585.67	0.305515	3.89329e-05	0.00121372	-	2	33953313	33954803	+	1491	protein_coding	Conserved hypothetical protein	-
Os12g0613500	1001.62	892.309	1018.12	799.09	720.247	835.931	970.684	785.089	0.305208	0.000547475	0.0111893	brassinosteroid receptor kinase (BRI1)-interacting protein 132, BRI1-interacting protein 132, brassinosteroid receptor kinase-interacting protein 132	12	25990073	25993156	+	1603	protein_coding	SRP40, C-terminal domain containing protein	-
Os02g0127700	575.419	638.613	631.332	492.742	537.512	462.992	615.121	497.749	0.304895	0.00225231	0.0348289	-	2	1437441	1441181	-	1504	protein_coding	Similar to Ribose-phosphate pyrophosphokinase	-
Os05g0571100	760.723	748.451	647.791	574.865	606.524	567.729	718.988	583.039	0.304505	0.00129953	0.0227939	-	5	28464100	28466020	+	1921	protein_coding	Peptidase C12, ubiquitin carboxyl-terminal hydrolase 1 domain containing protein	-
Os03g0851000	2635.22	2646.79	2480.65	2158.28	2183.1	1947.9	2587.56	2096.42	0.30403	2.39832e-06	0.000105207	Transcription factor BTF3b	3	35822112	35824355	+	944	protein_coding	Similar to Transcription factor homolog BTF3-like protein	-
Os01g0719000	808.512	836.904	782.992	621.002	651.235	699.872	809.469	657.37	0.30141	0.000552687	0.0112673	-	1	29960694	29963065	+	1435	protein_coding	Protein of unknown function DUF581 family protein	-
Os09g0338500	3716.81	3619.78	3878.52	2851.26	2942.22	3308.49	3738.37	3033.99	0.301054	2.75248e-06	0.00011962	-	9	10338558	10340355	+	1798	protein_coding	Similar to Desaturase/cytochrome b5 protein	-
Os03g0821100	2172.94	2335.75	2158.52	1688.61	1870.11	1855.89	2222.4	1804.87	0.300908	5.95175e-06	0.000235272	heat shock protein 70, heat-shock protein 70, HEAT SHOCK PROTEIN 70KD, Mediator 37_4	3	34446327	34450665	+	2281	protein_coding	Similar to Non-cell-autonomous heat shock cognate protein 70	HSP70
Os10g0573400	1996.41	1956.66	1576.57	1504.98	1596.01	1391.91	1843.21	1497.64	0.300892	0.00053014	0.0109185	PYRABACTIN RESISTANCE 1 LIKE/REGULATORY COMPONENTS OF ABA RECEPTOR 10, pyrabactin resistance-like 10	10	22766332	22767420	+	1089	protein_coding	Similar to Cyclase/dehydrase family protein	-
Os01g0829400	1144.99	1059.49	1150.97	882.137	816.474	1024.85	1118.49	907.82	0.300828	0.000765999	0.0147527	GRX-like protein 2, glutaredoxin-like protein 2	1	35491910	35492921	+	1012	protein_coding	Thioredoxin fold domain containing protein	-
Os02g0138600	1332.24	1309.3	1198	1001.17	1028.37	1091.41	1279.85	1040.32	0.300354	7.73004e-05	0.0021934	-	2	2064263	2065735	+	1473	protein_coding	Protein of unknown function DUF1677, Oryza sativa family protein	-
Os12g0572000	5795.15	5822.36	6164.01	4689.35	4762.77	4995.03	5927.17	4815.72	0.299336	8.35903e-09	6.53653e-07	OsMYB91, OsRS2	12	23554928	23560551	-	1693	protein_coding	R2R3-type MYB transcription factor, Adaptive growth, Salt toleranc	-
Os02g0467200	997.717	975.902	1179.19	841.536	749.407	970.033	1050.94	853.658	0.298522	0.00304306	0.0434635	-	2	15725827	15726670	-	665	protein_coding	Hypothetical protein	-
Os03g0370250	708.057	629.865	700.696	541.647	566.672	550.109	679.539	552.809	0.297171	0.0013978	0.0241909	-	3	14538137	14539609	-	1473	protein_coding	Protein of unknown function DUF573 family protein	-
Os08g0505900	1799.4	1684.5	1614.19	1338.89	1389.95	1423.24	1699.36	1384.03	0.297128	1.67251e-05	0.000581055	POLYGALACTURONASE-INHIBITING PROTEIN 6	8	25015802	25017363	-	1562	protein_coding	Leucine-rich repeat (LRR) protein, Inhibitor of fungal polygalacturonase, Defence respons	LRRNT_2
Os05g0367100	643.689	698.878	746.547	522.269	568.616	608.84	696.371	566.575	0.296673	0.00240596	0.0365047	-	5	17631001	17633319	-	933	protein_coding	Ribosome biogenesis protein Nop16 domain containing protein	-
Os01g0180400	1233.74	1192.66	1213.29	982.715	1006.98	973.948	1213.23	987.883	0.296453	3.59446e-05	0.00113417	-	1	4215038	4217099	-	1090	protein_coding	Protein of unknown function DUF581 domain containing protein	-
Os12g0580950	4046.46	3801.55	4212.4	3344.92	3195.91	3284.02	4020.14	3274.95	0.295204	2.00328e-07	1.16804e-05	-	12	24070744	24072408	-	911	protein_coding	Hypothetical protein	-
Os10g0484900	979.187	898.141	941.707	723.426	755.238	819.291	939.678	765.985	0.295183	0.000455046	0.00958508	-	10	18318853	18320476	-	1624	protein_coding	Hypothetical conserved gene	-
Os08g0544800	2303.62	2149.12	2112.67	1676.61	1781.66	1896.02	2188.47	1784.76	0.294924	1.31879e-05	0.000470949	PROLIFERATING CELL FACTOR 2, PROMOTER BINDING FACTOR2	8	27296219	27297834	-	1616	protein_coding	PCF2	TCP
Os06g0219500	2362.14	2317.28	2515.92	1865.77	1839.98	2158.35	2398.45	1954.7	0.294809	3.80225e-05	0.0011901	-	6	6152338	6153502	-	930	protein_coding	Similar to 26.2 kDa heat shock protein, mitochondrial	-
Os05g0554000	662.219	708.598	624.278	549.029	519.044	559.898	665.032	542.657	0.29474	0.00177575	0.0292462	Multidrug and Toxic compound Extrusion protein 2	5	27542128	27545922	+	2889	protein_coding	Similar to cDNA clone:001-123-D07, full insert sequence	MatE
Os02g0145000	1589.72	1547.45	1554.23	1229.09	1286.92	1309.69	1563.8	1275.23	0.294635	1.04799e-05	0.00038346	-	2	2486465	2488965	+	2145	protein_coding	Hypothetical gene	-
Os09g0449400	2300.7	2128.71	2733.42	1883.31	1982.87	1970.41	2387.61	1945.53	0.29422	0.000250727	0.00586812	indeterminate domain 13	9	16822425	16825383	+	2261	protein_coding	Hypothetical conserved gene	-
Os02g0621800	714.884	765.947	813.559	592.397	591.944	686.169	764.797	623.503	0.293814	0.00198542	0.0317085	HYBRID WEAKNESS H1	2	24749451	24754760	-	2726	protein_coding	Glucose-methanol-choline (GMC) oxidoreductase family protein, Hybrid breakdown (HB	-
Os02g0734900	3232.1	3196.95	2995.59	2302.23	2591.33	2802.43	3141.55	2565.33	0.29302	3.5731e-05	0.00113048	-	2	30658440	30659079	+	640	protein_coding	Similar to Erwinia induced protein 2	-
Os02g0103700	3531.51	3381.64	3531.69	2997.97	2630.21	2900.31	3481.61	2842.83	0.292118	1.94626e-06	8.88782e-05	-	2	180352	183440	-	913	protein_coding	Similar to 60S ribosomal protein L9 (Gibberellin-regulated protein GA)	-
Os03g0850800	728.538	718.318	697.169	563.792	601.664	587.305	714.675	584.254	0.291537	0.000954998	0.0177072	-	3	35817319	35819563	-	915	protein_coding	Similar to transferase, transferring glycosyl groups	-
Os05g0104800	2134.9	2297.84	1742.33	1762.43	1767.08	1520.14	2058.36	1683.22	0.291353	0.00133196	0.0232754	EUKARYOTIC INITIATION FACTOR 3F	5	260126	262272	-	1081	protein_coding	Eukaryotic translation initiation factor 3 subunit f, Microgametogenesi	Mov34
Os02g0744700	1128.41	1021.59	1188.6	954.11	832.998	938.71	1112.86	908.606	0.291183	0.00065965	0.0130706	SOLUBLE STARCH SYNTHASE IIB	2	31233292	31238210	-	2644	protein_coding	Similar to Starch synthase isoform zSTSII-2 (EC 2.4.1.21)	Glycos_transf_1
Os08g0243100	578.344	659.997	618.399	506.583	524.876	487.464	618.914	506.307	0.289731	0.00284009	0.0413733	-	8	8703799	8708888	+	1516	protein_coding	4'-phosphopantetheinyl transferase domain containing protein	ACPS
Os07g0520600	1312.73	1299.58	1407.27	1043.62	1097.38	1147.2	1339.86	1096.07	0.289114	8.80177e-05	0.00245578	-	7	20106812	20109705	+	2894	protein_coding	Conserved hypothetical protein	-
Os04g0586000	777.303	852.456	768.884	667.139	654.151	643.099	799.548	654.797	0.288874	0.000852941	0.0161087	-	4	29610157	29611144	-	890	protein_coding	Protein of unknown function DUF581 family protein	-
Os01g0128300	1313.71	1399.7	1223.87	1095.29	1062.39	1067.92	1312.43	1075.2	0.288767	0.000118213	0.00313204	MHZ4	1	1569644	1570940	-	837	protein_coding	Similar to predicted protein	-
Os07g0604500	3429.1	3342.76	3563.44	2740.53	2814.89	2904.23	3445.1	2819.88	0.288596	2.25306e-07	1.28485e-05	-	7	24759625	24763548	-	2000	protein_coding	Similar to Mitochondrial import inner membrane translocase subunit Tim17	-
Os05g0490100	3298.42	3370.94	2902.71	2667.63	2633.13	2541.07	3190.69	2613.95	0.28847	9.17028e-06	0.000340334	-	5	24078058	24079845	+	627	protein_coding	Similar to 60S ribosomal protein L30	-
Os05g0528900	647.59	674.578	640.737	565.638	518.072	523.681	654.301	535.797	0.288358	0.00185124	0.0302262	-	5	26276599	26279364	+	959	protein_coding	Ribosomal protein L9 family protein	-
Os09g0507800	9996.68	9898.99	10076.6	8352.62	8141.41	8048.04	9990.76	8180.69	0.288265	8.14997e-11	9.16128e-09	Ribosomal protein L7a, Ribosomal protein L7a.e, Transcription factor surf-3	9	19683683	19685872	-	1055	protein_coding	60S ribosomal protein L7a	-
Os12g0587200	1031.85	1039.08	862.937	791.708	824.25	790.905	977.957	802.288	0.287781	0.0011296	0.0203633	-	12	24526715	24529814	+	2667	protein_coding	Protein of unknown function DUF1618 domain containing protein	-
Os01g0559600	817.289	749.423	858.235	700.357	661.927	622.544	808.316	661.609	0.287265	0.00149788	0.0255635	vacuolar processing enzyme 2, legumain 1	1	21230393	21234906	+	1935	protein_coding	Similar to C13 endopeptidase NP1 precursor	-
Os11g0151300	5752.24	5474.38	5453.91	4576.78	4529.49	4565.32	5560.17	4557.19	0.287158	5.85703e-09	4.77154e-07	-	11	2382462	2383247	-	786	protein_coding	Similar to 60S ribosomal protein L26-1	KOW
Os07g0112700	4141.06	4430.44	3557.56	3228.66	3668.3	3048.12	4043.02	3315.02	0.287063	0.000338911	0.00747555	EARLY NODULIN LIKE PROTEIN 19	7	699881	700826	-	858	protein_coding	Cupredoxin domain containing protein	Cu_bind_like
Os01g0937900	1182.05	1160.58	1292.05	969.797	1041	966.117	1211.56	992.306	0.286868	0.000197516	0.00480054	ARABINOGALACTAN PROTEIN 2	1	41179510	41180259	+	750	protein_coding	Conserved hypothetical protein	-
Os05g0146100	1041.61	1008.95	928.775	884.905	831.054	727.28	993.11	814.413	0.286774	0.00140105	0.0242293	-	5	2639014	2649055	-	2270	protein_coding	PDZ/DHR/GLGF domain containing protein	-
Os05g0422900	728.538	716.374	621.926	574.865	549.176	572.623	688.946	565.555	0.286726	0.00256843	0.0383967	-	5	20737931	20741079	+	1300	protein_coding	Similar to helicase	-
Os10g0411800	14648.8	14489.8	16663.9	11779.7	11667.8	14118.8	15267.5	12522.1	0.285869	6.92696e-05	0.00201271	-	10	14330689	14331424	+	736	protein_coding	Similar to 40S ribosomal protein S17-3	-
Os06g0101300	662.219	615.285	620.751	500.123	545.288	512.913	632.751	519.442	0.285366	0.00247718	0.0373912	RING finger protein OsRFPH2-21, RING-H2 protein 21	6	142315	146642	+	1473	protein_coding	Zinc finger, RING/FYVE/PHD-type domain containing protein	-
Os07g0616600	4203.48	4067.88	3893.8	3460.26	3342.68	3181.24	4055.05	3328.06	0.285306	4.90325e-07	2.58205e-05	40S ribosomal protein	7	25413432	25415684	-	1341	protein_coding	Similar to 40S ribosomal protein SA (p40) (Laminin receptor homolog)	-
Os05g0298900	1571.19	1517.31	1640.05	1283.53	1225.68	1369.4	1576.18	1292.87	0.285244	5.98617e-05	0.0017672	-	5	13366943	13367660	+	718	protein_coding	Hypothetical protein	-
Os02g0138000	2542.57	2351.3	2209.07	1911.91	1914.83	2007.61	2367.65	1944.78	0.284781	1.83531e-05	0.000630124	-	2	2021051	2023488	-	2438	protein_coding	Leucine-rich repeat, plant specific containing protein	-
Os07g0229900	5327.99	5482.16	5966.49	4736.41	4207.76	4824.71	5592.21	4589.63	0.284603	8.05029e-06	0.000305558	-	7	7233158	7235197	-	2040	protein_coding	Ribosomal protein S12e domain containing protein	-
Os02g0489400	4311.74	4368.23	4208.88	3648.5	3407.81	3533.62	4296.28	3529.98	0.283549	7.80071e-08	4.88977e-06	RIBOSOMAL PROTEIN S8	2	17035598	17038087	+	931	protein_coding	Similar to 40S ribosomal protein S8	-
Os04g0413600	4183	4454.74	4521.6	3559.92	3533.19	3717.64	4386.45	3603.59	0.283358	2.07739e-07	1.20298e-05	-	4	20432529	20435754	-	709	protein_coding	Similar to 40S ribosomal protein S14 (Clone MCH2)	-
Os08g0560900	3354.01	3123.08	2748.7	2404.65	2856.69	2326.71	3075.26	2529.35	0.28269	0.000640793	0.0127401	PHOTOSYSTEM I SUBUNIT	8	28083386	28084239	-	854	protein_coding	Similar to Photosystem I reaction center subunit II, chloroplast precursor (Photosystem I 20 kDa subunit) (PSI-D)	-
Os01g0814100	2005.19	1815.72	2196.14	1532.67	1590.18	1822.6	2005.68	1648.48	0.282251	0.000594965	0.0120232	GPI-anchored non-specific lipid transfer protein 1, type G nsLTP 1, type G non-specific lipid transfer protein 1	1	34626255	34628601	+	1107	protein_coding	Similar to Bindin (Fragment)	-
Os09g0568400	2924.88	3015.19	2827.47	2392.66	2568.01	2252.32	2922.51	2404.33	0.281941	8.34735e-06	0.000314789	Ubiquitin, ubiquitin fused to CEP52 gene-2	9	22693865	22694815	+	588	protein_coding	Similar to 60S ribosomal protein L40 (CEP52)	-
Os07g0568700	9095.51	8868.65	8518.86	6989.73	7208.3	7596.8	8827.68	7264.94	0.281362	3.67968e-08	2.48655e-06	FLORAL ORGAN REGULATOR 1	7	22874257	22875705	-	1449	protein_coding	Polygalacturonase-inhibiting protein, Inhibitor of fungal polygalacturonase, Regulation of floral organ numbe	LRRNT_2
Os04g0689500	1333.22	1256.81	1419.03	1088.83	1048.78	1159.93	1336.35	1099.18	0.28088	0.000232383	0.00549378	-	4	35277706	35279151	+	1359	protein_coding	Similar to H0814G11.12 protein	-
Os08g0269500	854.35	897.169	948.761	693.898	725.107	802.651	900.093	740.552	0.280854	0.00134147	0.0233717	-	8	10287058	10287839	-	635	protein_coding	Conserved hypothetical protein	-
Os11g0634500	1847.19	1711.72	1555.4	1366.57	1348.15	1499.59	1704.77	1404.77	0.280535	0.000280154	0.00638428	-	11	24973683	24975298	+	495	protein_coding	40S ribosomal protein S29	-
Os03g0859300	1184	1034.22	1025.18	943.037	894.233	833.974	1081.13	890.415	0.280517	0.0010187	0.0185934	-	3	36265672	36271489	-	1833	protein_coding	Similar to La domain containing protein, expressed	-
Os02g0299200	606.628	678.466	692.466	563.792	517.1	546.194	659.186	542.362	0.280071	0.00343027	0.0478825	-	2	11478306	11483976	+	1605	protein_coding	IQ calmodulin-binding region domain containing protein	IQ
Os04g0547900	694.403	714.43	768.884	616.388	572.504	602.967	725.906	597.286	0.279803	0.00188729	0.0306649	-	4	27423442	27426169	+	1751	protein_coding	Anti-sense to fibroblast growth factor protein GFG family protein	NUDIX
Os03g0756000	12939.1	12783	13557.8	10689.9	10721.1	10956.2	13093.3	10789.1	0.279096	7.43951e-10	7.18774e-08	-	3	31203316	31205287	+	946	protein_coding	Similar to 60S ribosomal protein L13a-4	-
Os04g0650800	4230.79	4279.78	4511.02	3620.82	3567.21	3547.32	4340.53	3578.45	0.278045	1.00556e-07	6.18709e-06	-	4	33167054	33169881	+	2114	protein_coding	Similar to Phosphoglycerate dehydrogenase	2-Hacid_dh_C
Os03g0647600	661.244	734.842	643.088	548.106	586.112	549.131	679.725	561.116	0.278003	0.0031952	0.045235	HAP2 SUBUNIT OF CCAAT-BOX BINDING COMPLEX	3	25069214	25074703	-	2034	protein_coding	Similar to Nf-Y-A subunit	CBFB_NFYA
Os03g0760700	1743.81	1880.85	2119.72	1526.21	1586.29	1621.94	1914.79	1578.15	0.277777	0.00023645	0.00557808	-	3	31460436	31463570	+	1383	protein_coding	Similar to Aspartate-semialdehyde dehydrogenase (EC 1.2.1.11) (Fragment)	-
Os02g0821800	2501.61	2463.08	2428.92	2034.64	2022.72	2048.72	2464.54	2035.36	0.276282	1.25681e-06	5.92451e-05	Mediator 18_1, Mediator 36_1	2	35271599	35274777	+	1833	protein_coding	Similar to Fibrillarin-2	-
Os03g0408300	11495.7	11274.4	10365.8	9012.37	9420.55	8934.87	11045.3	9122.6	0.276202	1.27375e-07	7.65594e-06	-	3	16787183	16787911	+	729	protein_coding	Similar to 60S ribosomal protein L27a-3	-
Os07g0682800	1080.62	1040.05	917.018	847.995	847.578	816.355	1012.56	837.309	0.27586	0.00101389	0.0185201	ROOT HAIRLESS 1	7	28963143	28967252	+	2037	protein_coding	Similar to Apyrase-like protein	-
Os01g0822900	38967.5	39700	32881	30634.9	32801.8	28737.8	37182.8	30724.8	0.275321	4.47158e-05	0.00137025	non-specific lipid transfer protein 1.2, lipid transfer protein 1.2, type 1 non-specific lipid transfer protein 2	1	35130013	35130913	-	815	protein_coding	Similar to Lipid transfer protein	-
Os03g0300300	983.088	986.594	975.801	913.51	803.838	715.534	981.828	810.961	0.275252	0.00260147	0.0387667	OsWD40-68	3	10556232	10561713	+	2139	protein_coding	WD40 repeat-like domain containing protein	-
Os05g0223300	3151.15	3017.13	3671.6	2628.88	2577.73	2919.89	3279.96	2708.83	0.275224	0.000252531	0.00588874	GLYCINE-RICH RNA-BINDING PROTEIN 5	5	7558073	7559206	+	798	protein_coding	Similar to RNA-binding protein	RRM_1
Os07g0141400	6578.3	6779.8	7076.32	5637.92	5616.17	5637.15	6811.47	5630.42	0.274403	2.04741e-08	1.48206e-06	PHOTOSYSTEM II SUBUNIT	7	2136871	2138335	-	1119	protein_coding	Similar to 23 kDa polypeptide of photosystem II	-
Os02g0699600	8594.22	8556.64	8902.13	6955.59	7080.97	7516.53	8684.33	7184.36	0.273466	3.26542e-08	2.22592e-06	-	2	28772935	28774108	+	830	protein_coding	Similar to 60S ribosomal protein L12	-
Os07g0462200	3017.53	2975.33	3187.22	2333.6	2475.67	2786.76	3060.03	2532.01	0.273127	7.13566e-05	0.00206739	-	7	16226697	16230667	-	908	protein_coding	Protein of unknown function DUF1218 family protein	-
Os08g0160500	883.609	826.212	848.829	675.443	750.378	692.042	852.883	705.955	0.273124	0.00131233	0.0229839	CELLULOSE SYNTHASE LIKE F6	8	3544377	3550660	-	4705	protein_coding	MLG (mixed-linkage glucan) synthase, Biosynthesis of MLG (cell wall polysaccharide	-
Os05g0548100	2191.47	2268.68	2538.26	1828.86	1815.68	2144.64	2332.8	1929.73	0.273016	0.000450959	0.00951613	-	5	27198354	27199393	+	1040	protein_coding	Similar to VIP1 protein	-
Os03g0265900	814.364	784.415	846.478	691.13	678.451	652.888	815.086	674.156	0.27277	0.00124281	0.0220304	-	3	8789242	8790378	-	804	protein_coding	Conserved hypothetical protein	-
Os02g0103900	966.508	995.342	830.019	765.872	790.23	758.603	930.623	771.568	0.272452	0.00194991	0.0313124	-	2	187508	192121	-	2431	protein_coding	U3 small nucleolar RNA-associated protein 6 domain containing protein	-
Os01g0543000	891.411	959.378	804.154	772.331	701.779	726.301	884.981	733.47	0.272342	0.00239667	0.0363874	-	1	20041617	20044749	+	3133	protein_coding	Hypothetical gene	-
Os03g0293900	1161.57	1157.67	1192.12	1017.78	971.993	917.175	1170.45	968.982	0.271804	0.00030243	0.00681226	-	3	10241251	10246038	-	1553	protein_coding	Similar to Rubisco large subunit-binding protein subunit alpha (Fragment)	-
Os07g0415200	813.388	779.555	820.613	666.216	648.319	684.211	804.519	666.249	0.27161	0.00123442	0.0219149	-	7	13098647	13103696	+	1103	protein_coding	Ribosomal protein L25/L23 domain containing protein	-
Os05g0558000	1501.94	1586.33	1724.7	1230.01	1284	1472.18	1604.32	1328.73	0.2713	0.000847904	0.0160525	-	5	27764857	27766656	-	1800	protein_coding	Ribosomal protein L1 family protein	-
Os02g0804100	2000.31	1945.97	1803.47	1692.3	1497.84	1575.94	1916.58	1588.69	0.271254	0.000116224	0.00309149	-	2	34295918	34296452	-	424	protein_coding	Similar to predicted protein	-
Os05g0326400	678.799	700.822	747.722	592.397	606.524	562.834	709.114	587.252	0.270683	0.0027521	0.0403682	-	5	15124584	15125827	+	1244	protein_coding	Cyclin-related 2 domain containing protein	-
Os03g0139100	7408.27	7488.39	6888.22	6183.26	6094.4	5784.96	7261.63	6020.87	0.270599	3.02707e-07	1.66532e-05	-	3	2142726	2145398	+	608	protein_coding	Similar to Ribosomal Pr 117 (Fragment)	-
Os08g0464000	1732.11	1687.42	1792.89	1432.09	1407.45	1480.99	1737.47	1440.17	0.270209	3.30606e-05	0.00105312	-	8	22777141	22781266	-	1462	protein_coding	Activator of Hsp90 ATPase homologue 1-like family protein	-
Os01g0140500	8496.69	8277.67	8291.96	6879.93	6990.57	6917.48	8355.44	6929.33	0.270076	1.66647e-09	1.53401e-07	-	1	2137800	2138539	+	499	protein_coding	Similar to 60S ribosomal protein L26B	-
Os02g0477300	2614.74	2724.55	2459.49	2110.3	2204.48	2156.39	2599.59	2157.06	0.27006	1.01244e-05	0.000371033	-	2	16347717	16350263	-	2236	protein_coding	Hypothetical conserved gene	-
Os05g0239151	1114.75	1159.61	1036.94	885.828	939.917	923.048	1103.77	916.264	0.270019	0.000534435	0.0109803	-	5	8478869	8481260	+	2392	protein_coding	Hypothetical protein	hATC
Os08g0157400	1516.57	1493.99	1379.05	1144.19	1303.44	1196.15	1463.2	1214.59	0.269852	0.000336472	0.00742875	-	8	3326359	3327581	-	1223	protein_coding	Zinc finger, RING/FYVE/PHD-type domain containing protein	-
Os05g0303000	685.626	709.57	747.722	578.556	584.168	613.734	714.306	592.153	0.269667	0.00252527	0.0378725	HEAT SHOCK PROTEIN 70KD CHLOROPLAST PROTEIN 1	5	13623356	13627054	+	1581	protein_coding	Similar to Chloroplast heat shock protein 70	HSP70
Os03g0145700	1038.68	1041.03	1060.45	883.059	861.186	860.402	1046.72	868.216	0.269327	0.000334064	0.00738256	-	3	2531001	2537847	+	3232	protein_coding	Hypothetical conserved gene	-
Os10g0516400	1467.81	1509.54	1491.92	1090.68	1286.92	1332.2	1489.75	1236.6	0.269212	0.000743926	0.0144466	-	10	19915844	19916952	-	1109	protein_coding	Conserved hypothetical protein	-
Os05g0574400	6016.54	6072.17	6807.09	5074.13	5049.5	5551.99	6298.6	5225.21	0.269146	1.14077e-05	0.000415458	-	5	28617700	28621468	-	1299	protein_coding	Similar to Malate dehydrogenase	-
Os03g0157900	4988.59	4833.82	4806.11	3821.98	4202.9	4120.93	4876.18	4048.6	0.268617	8.36365e-07	4.16065e-05	-	3	3110725	3112384	+	1660	protein_coding	Phosphoserine aminotransferase, chloroplast precursor (EC 2.6.1.52) (PSAT)	Aminotran_5
Os02g0534800	4130.34	4332.27	4181.84	3547.92	3410.72	3540.47	4214.81	3499.71	0.268289	2.57863e-07	1.44237e-05	-	2	19710368	19713468	-	912	protein_coding	Similar to 40S ribosomal protein S14 (Clone MCH2)	-
Os05g0103100	1540.95	1659.23	1257.96	1215.24	1258.73	1232.36	1486.05	1235.45	0.26827	0.00250976	0.0376883	-	5	182380	184740	-	854	protein_coding	Translocon-associated beta family protein	-
Os03g0370500	1861.82	1682.56	1797.59	1400.71	1499.79	1536.78	1780.66	1479.09	0.2678	0.000114359	0.00305232	-	3	14545715	14547899	+	2185	protein_coding	Similar to H/ACA ribonucleoprotein complex subunit 4 (EC 5.4.99.-) (Nucleolar protein NAP57 homolog) (Nopp-140 associated protein of 57 kDa homolog) (AtNAP57)	-
Os05g0407500	3333.53	2996.72	2926.23	2448.02	2776.98	2467.66	3085.49	2564.22	0.267547	0.000112221	0.0030159	GIBBERELLIN INSENSITIVE DWARF1	5	19868485	19871283	+	2156	protein_coding	Soluble gibberellin receptor, Gibberellin signalin	Abhydrolase_3
Os04g0615700	1302.01	1321.94	1302.64	1118.36	1062.39	1081.62	1308.86	1087.46	0.267278	0.00013054	0.00339656	ARGONAUTE 2	4	31239185	31243430	+	3475	protein_coding	Argonaute and Dicer protein, PAZ domain containing protein	Piwi
Os02g0439700	1474.63	1528.98	1678.85	1225.39	1337.46	1327.31	1560.82	1296.72	0.266515	0.000315537	0.00705988	-	2	14115755	14119381	+	3627	protein_coding	Plant specific eukaryotic initiation factor 4B family protein	-
Os02g0767500	5241.19	5497.71	5631.43	4445.75	4746.24	4415.56	5456.78	4535.85	0.266447	7.37897e-07	3.7506e-05	PHOSPHATE TRANSPORTER 15	2	32319387	32323332	-	1611	protein_coding	Mitochondrial phosphate transporter	Mito_carr
Os02g0125700	1390.76	1463.85	1542.47	1215.24	1177.08	1262.71	1465.69	1218.34	0.265767	0.000201623	0.00488512	-	2	1344678	1347023	+	1095	protein_coding	Similar to lil3 protein	-
Os05g0582800	657.343	675.55	707.75	540.724	565.7	590.242	680.214	565.555	0.26571	0.00358573	0.049579	SERINE CARBOXYPEPTIDASE 31	5	29004127	29005828	+	1702	protein_coding	Peptidase S10, serine carboxypeptidase family protein	Peptidase_S10
Os01g0251100	776.327	738.73	704.223	646.839	597.776	602.967	739.76	615.86	0.265184	0.00298696	0.0428192	-	1	8291337	8296089	+	1311	protein_coding	Similar to 50S ribosomal protein L3-2, chloroplast precursor	-
Os08g0207000	1497.06	1447.33	1297.93	1124.82	1280.11	1128.61	1414.11	1177.85	0.265117	0.000964557	0.017842	-	8	6244128	6245111	-	365	protein_coding	Similar to 40S ribosomal protein S11	-
Os01g0860300	1699.92	1825.44	1621.24	1387.8	1405.5	1492.73	1715.54	1428.68	0.265023	0.000159653	0.00402245	-	1	37231558	37234572	+	945	protein_coding	Similar to Ribosomal protein L1	-
Os07g0674200	3835.8	3955.12	3355.34	3105.01	3261.04	2916.95	3715.42	3094.33	0.264621	0.0001139	0.00304355	-	7	28500920	28502362	+	681	protein_coding	Similar to 60S ribosomal protein L22-2	-
Os08g0471900	1556.56	1520.23	1712.94	1330.59	1329.69	1323.39	1596.58	1327.89	0.264578	0.000159008	0.00401921	-	8	23219093	23231034	-	1880	protein_coding	Zinc finger, ZPR1-type domain containing protein	-
Os01g0779800	2005.19	1896.4	2092.68	1532.67	1660.16	1797.15	1998.09	1663.33	0.264271	0.000266091	0.00615379	-	1	33029111	33030489	-	1379	protein_coding	Similar to SR protein related family member	-
Os06g0677000	1486.34	1482.32	1616.54	1215.24	1241.23	1360.59	1528.4	1272.36	0.263833	0.000323126	0.00718841	DENSE AND ERECT PANICLE 3	6	28109236	28111005	-	1446	protein_coding	Patatin-related phospholipase A, Regulation of panicle length, grain shape and grain number per panicl	-
Os09g0470900	1420.02	1478.43	1419.03	1205.09	1235.4	1156.01	1439.16	1198.84	0.263814	0.000129286	0.00337371	-	9	17918777	17923862	+	2392	protein_coding	Uncharacterised conserved protein UCP013022 domain containing protein	-
Os04g0598200	5687.87	5953.58	5766.63	4908.96	4736.52	4855.06	5802.69	4833.51	0.263672	6.76474e-08	4.28635e-06	-	4	30180330	30181981	+	812	protein_coding	Similar to 60S ribosomal protein L12	-
Os06g0717200	1071.84	1091.57	994.612	855.377	905.897	873.127	1052.67	878.134	0.262855	0.000765718	0.0147527	FLORAL ORGAN NUMBER 1	6	30470105	30474472	-	3168	protein_coding	Serine/threonine protein kinase domain containing protein	Pkinase_Tyr
Os12g0420400	3211.62	3155.16	2960.32	2496	2716.72	2565.55	3109.03	2592.76	0.262678	1.18858e-05	0.000431525	PHOTOSYSTEM I SUBUNIT	12	13115340	13117325	+	1256	protein_coding	Similar to Photosystem I reaction center subunit XI, chloroplast precursor (PSI- L) (PSI subunit V)	-
Os05g0560000	1554.61	1604.79	1377.88	1376.72	1309.27	1101.2	1512.43	1262.4	0.261362	0.00292328	0.042243	PHOTOSYSTEM I SUBUNIT	5	27878662	27879543	+	676	protein_coding	Photosystem I reaction center subunit VI, chloroplast precursor (PSI- H) (Light-harvesting complex I 11 kDa protein) (GOS5 protein)	-
Os01g0698000	2259.74	2149.12	2539.43	1902.68	1747.64	2143.66	2316.1	1931.33	0.261319	0.00124601	0.0220575	-	1	28881515	28882954	-	1440	protein_coding	Conserved hypothetical protein	-
Os08g0521400	1061.11	1065.33	1107.48	892.287	962.273	842.783	1077.97	899.114	0.261195	0.000995089	0.018291	-	8	25937086	25942445	+	2165	protein_coding	Similar to Zn-finger, RanBP-type, containing protein	zf-RanBP
Os05g0566500	5735.66	5390.79	5230.53	4496.5	4672.37	4491.91	5452.32	4553.59	0.260241	1.11032e-06	5.2765e-05	EUKARYOTIC INITIATION FACTOR 3D	5	28202128	28204227	-	2100	protein_coding	Similar to Initiation factor 3d (Fragment)	-
Os02g0229000	2934.63	3095.86	2778.09	2478.47	2508.71	2371.74	2936.2	2452.97	0.260036	1.89246e-05	0.000645007	-	2	7258694	7260380	-	719	protein_coding	Similar to 40S ribosomal protein S19-like	Ribosomal_S24e
Os03g0303100	3440.81	3296.1	3816.21	2750.68	2895.57	3171.45	3517.7	2939.23	0.258692	0.000194198	0.00473065	-	3	10692333	10693906	+	1574	protein_coding	Protein of unknown function DUF1645 family protein	-
Os12g0131000	1044.53	1123.65	1116.88	934.733	897.149	915.218	1095.02	915.7	0.257468	0.000684019	0.0134849	-	12	1497364	1499394	+	1324	protein_coding	Hypothetical conserved gene	RRM_1
Os04g0658600	1672.62	1539.67	1735.28	1262.3	1350.1	1526.02	1649.19	1379.47	0.257335	0.00130949	0.0229515	-	4	33589945	33591841	-	1897	protein_coding	Similar to OSIGBa0132E09-OSIGBa0108L24.7 protein	-
Os02g0668400	890.436	926.329	987.558	732.653	823.278	789.926	934.774	781.952	0.256779	0.00231464	0.0355109	-	2	27134555	27136681	+	2035	protein_coding	tRNA pseudouridine synthase family protein	-
Os05g0395000	1284.45	1154.75	1282.65	1021.47	982.685	1110.99	1240.62	1038.38	0.256254	0.00122098	0.0217485	-	5	19222117	19224327	-	2211	protein_coding	Virulence factor, pectin lyase fold family protein	-
Os02g0284600	8748.31	9310.92	8749.29	7283.16	7477.54	7691.74	8936.17	7484.15	0.256008	1.93254e-07	1.12962e-05	-	2	10700829	10701516	-	688	protein_coding	Similar to 60S ribosomal protein L27	-
Os12g0596201	1014.3	932.161	985.206	825.85	805.782	823.206	977.222	818.279	0.255841	0.00116899	0.0209763	-	12	25035755	25036192	+	438	protein_coding	Hypothetical protein	-
Os11g0240600	2078.33	1978.05	2283.14	1665.54	1651.42	1991.94	2113.17	1769.63	0.255387	0.00155522	0.0263498	-	11	7494023	7495459	-	1437	protein_coding	Alpha/beta hydrolase fold-3 domain containing protein	Abhydrolase_3
Os03g0173700	1264.95	1229.6	1143.92	1057.46	1054.61	939.689	1212.82	1017.25	0.254435	0.00127375	0.0225106	-	3	3936681	3940818	-	2539	protein_coding	Domain of unknown function DUF1618 domain containing protein	-
Os01g0827400	1597.52	1636.87	1475.46	1253.08	1369.54	1329.27	1569.95	1317.29	0.254397	0.000366928	0.00804044	-	1	35407605	35408396	-	792	protein_coding	Prenylated rab acceptor PRA1 family protein	-
Os12g0576600	1720.4	1692.28	1571.86	1493.91	1301.5	1385.06	1661.51	1393.49	0.25429	0.00050045	0.0103978	PURPLE ACID PHOSPHATASE 1D	12	23805152	23808859	-	2311	protein_coding	Metallophosphoesterase domain containing protein	Metallophos
Os11g0220800	7077.65	7078.2	7774.67	5987.64	5854.31	6544.54	7310.17	6128.83	0.254004	1.51231e-05	0.000532518	SC34	11	6321270	6323933	+	1034	protein_coding	Similar to 60S ribosomal protein L10 (QM protein homolog)	-
Os03g0273800	2598.16	2567.09	2367.79	2145.36	2064.51	2110.38	2511.01	2106.75	0.253987	3.27762e-05	0.00104691	-	3	9202541	9204642	+	1302	protein_coding	HAD-superfamily hydrolase, subfamily IA, variant 3 domain containing protein	-
Os02g0625300	9826.98	9428.53	11123	8197.6	8066.57	9206.01	10126.2	8490.06	0.253985	0.000139874	0.00360574	PHOSPHOENOL PYRUVATE CARBOXYLASE KINASE2	2	24934934	24936452	+	1402	protein_coding	Similar to PEPC kinase	Pkinase
Os08g0155000	1118.65	1188.77	1042.81	919.046	970.049	925.985	1116.75	938.36	0.252487	0.00134072	0.0233717	-	8	3166771	3170553	-	1264	protein_coding	Similar to predicted protein	-
Os12g0191200	1623.85	1614.51	1402.57	1313.05	1396.75	1190.27	1546.98	1300.03	0.252061	0.00186784	0.0304335	-	12	4637268	4638407	-	1047	protein_coding	Hypothetical conserved gene	-
Os01g0205500	4140.09	4316.71	4301.75	3531.31	3607.07	3575.71	4252.85	3571.36	0.25186	7.57044e-07	3.83127e-05	-	1	5770062	5772270	+	873	protein_coding	Similar to 60S ribosomal protein L11-2 (L16). Splice isoform 2	-
Os03g0343500	5247.04	5447.17	5314	4276.89	4490.61	4682.78	5336.07	4483.43	0.251352	1.99612e-06	9.06237e-05	brassinosteroid receptor kinase (BRI1)-interacting protein 108, BRI1-interacting protein 108, brassinosteroid receptor kinase-interacting protein 108, development-specific protein 217, EBER-associated protein	3	12798173	12799742	-	791	protein_coding	Similar to 60S ribosomal protein L22-2	-
Os01g0930200	1425.87	1352.07	1453.12	1128.51	1157.64	1268.58	1410.35	1184.91	0.251031	0.000663663	0.013139	-	1	40812546	40814128	+	1372	protein_coding	Conserved hypothetical protein	-
Os06g0672400	1075.74	1107.12	1229.74	961.492	878.682	1024.85	1137.54	955.007	0.251002	0.00294176	0.0423791	G1 LIKE PROTEIN 2	6	27904696	27906541	-	1224	protein_coding	Protein of unknown function DUF640 domain containing protein	-
Os05g0474400	2428.46	2370.74	2578.23	1928.52	2132.55	2139.75	2459.14	2066.94	0.250301	0.000122067	0.00321403	Prenylated rab acceptor	5	23284633	23285729	+	1097	protein_coding	Prenylated rab acceptor PRA1 family protein	-
Os07g0170300	4288.33	4218.54	4140.69	3641.12	3468.07	3524.81	4215.85	3544.67	0.250289	1.2224e-06	5.77394e-05	-	7	3726683	3731161	-	2405	protein_coding	YT521-B-like protein family protein	YTH
Os01g0896700	15174.5	15202.3	14886.3	12701.5	12734.1	12636.9	15087.7	12690.8	0.249654	2.04111e-09	1.8426e-07	RPL5B	1	38968295	38971038	+	1208	protein_coding	Similar to 60S ribosomal protein L5	-
Os02g0596900	1233.74	1139.2	1201.53	1053.77	911.729	1040.51	1191.49	1002	0.249486	0.00188203	0.030622	ARP3	2	23177585	23182048	+	1940	protein_coding	Actin/actin-like family protein	Actin
Os06g0716800	1466.83	1402.62	1346.14	1126.66	1218.88	1203.98	1405.19	1183.17	0.249148	0.000524827	0.0108401	b-ZIP TRANSCRIPTION FACTOR 53	6	30452461	30456214	-	1520	protein_coding	Basic leucine zipper domain containing protein	bZIP_2
Os07g0694700	9653.38	9671.54	10729.1	8125.62	8394.13	8763.58	10018	8427.78	0.249111	6.38568e-06	0.000249255	L-ASCORBATE PEROXIDASE 2	7	29584033	29586303	-	1110	protein_coding	Ascorbate peroxidase, ROS homeostasis, Chloroplast protection, Carbohydrate metabolism, Plant architecture, Fertility maintenanc	-
Os02g0321900	4567.26	4883.4	4842.56	4051.74	3952.12	4025	4764.41	4009.62	0.248634	1.58087e-06	7.33379e-05	-	2	12869461	12872315	+	915	protein_coding	Similar to Ribosomal protein L1	-
Os08g0525600	7663.8	7567.13	8180.27	6335.51	6359.75	7015.36	7803.73	6570.21	0.248031	9.79211e-06	0.000359983	FK506 binding protein 62a, FK506 binding protein 64	8	26138531	26143010	+	2099	protein_coding	Similar to Peptidylprolyl isomerase; FK506-binding protein	FKBP_C
Os02g0220600	3774.36	4009.56	4105.42	3329.24	3319.36	3367.22	3963.11	3338.6	0.246994	5.45253e-06	0.000218672	ELONGATION FACTOR 1B GAMMA	2	6721988	6726015	+	1718	protein_coding	Similar to Elongation factor 1-gamma	GST_N
Os01g0328400	10413.1	10556.1	9648.67	8389.52	8759.6	8664.71	10206	8604.61	0.246552	9.97733e-07	4.82981e-05	UBIQUITIN 5	1	12645608	12646401	-	794	protein_coding	Ubiquitin	ubiquitin
Os11g0245900	1425.87	1427.89	1656.51	1140.5	1310.25	1348.84	1503.42	1266.53	0.24647	0.0032908	0.0463111	-	11	7865727	7867485	+	1759	protein_coding	Hypothetical protein	-
Os02g0771700	6352.04	6117.85	6212.21	5122.11	5481.07	5155.56	6227.37	5252.91	0.245577	1.09661e-06	5.23261e-05	beta-1, 3-glucanase 9	2	32567078	32570042	-	1921	protein_coding	Glycoside hydrolase, family 17 protein	Glyco_hydro_17
Os12g0567700	22657.8	21588.4	21042	17968.5	18628.2	18508.9	21762.8	18368.5	0.244741	8.93148e-08	5.56872e-06	RIBOSOMAL PROTEIN L2	12	23349996	23351824	+	1071	protein_coding	Similar to 60S ribosomal protein L2 (Fragment)	Ribosomal_L2_C
Os08g0187500	8761.97	8498.32	8857.45	7129.07	7263.7	7651.61	8705.91	7348.13	0.244571	5.00721e-07	2.62497e-05	RICE OUTMOST CELL-SPECIFIC GENE 1	8	5109268	5116778	+	3280	protein_coding	Similar to Roc1	START
Os10g0411700	5341.64	5268.31	5707.85	4428.21	4480.89	4861.91	5439.27	4590.34	0.244528	1.61164e-05	0.000564943	-	10	14323590	14324864	-	566	protein_coding	Similar to S28 ribosomal protein (Fragment)	-
Os09g0542700	1330.29	1334.57	1510.73	1109.13	1130.43	1284.24	1391.86	1174.6	0.243891	0.0027148	0.040022	-	9	21375813	21378542	-	1572	protein_coding	Protein phosphatase 2A, regulatory B subunit, B56 family protein	-
Os03g0182600	10644.3	10297.5	8458.9	8167.15	8796.54	7875.77	9800.23	8279.82	0.243573	0.000867079	0.0162837	-	3	4336742	4338901	-	1317	protein_coding	Ribosomal protein S2 family protein	-
Os04g0527400	923.596	953.545	973.45	835.077	763.986	807.545	950.197	802.203	0.243472	0.00236832	0.0360759	-	4	26364147	26368378	+	2713	protein_coding	BRO1 domain containing protein	-
Os03g0352300	5849.76	5806.81	6032.33	4969.86	4998.96	4973.5	5896.3	4980.77	0.243212	2.9973e-07	1.65283e-05	-	3	13222543	13225476	-	1981	protein_coding	Similar to Nucleolar protein	-
Os03g0141000	6975.24	6998.5	6368.57	5751.42	5862.09	5579.4	6780.77	5730.97	0.243077	5.56032e-06	0.000221853	-	3	2264925	2266928	+	2004	protein_coding	60S ribosomal protein L21	-
Os08g0562500	10562.3	10451.1	9323.02	8359.07	9069.67	8213.47	10112.2	8547.4	0.242845	4.20278e-05	0.00129809	SLENDER GRAIN, slender grain	8	28162972	28165305	-	2334	protein_coding	BAHD acyltransferase-like protein, Control of grain size and leaf angle, Regulation of brassinosteroid homeostasi	-
Os02g0496900	1757.46	1720.46	1818.75	1504.06	1543.52	1428.13	1765.56	1491.91	0.242364	0.000224153	0.00534243	-	2	17464027	17464615	+	589	protein_coding	Mitochondrial import receptor, TOM9-2 subunit, plant domain containing protein	-
Os03g0259900	996.742	981.734	1076.91	819.39	890.345	872.149	1018.46	860.628	0.24204	0.00248126	0.0374013	-	3	8429310	8433531	+	3628	protein_coding	Protein of unknown function DUF593 family protein	-
Os09g0452200	2554.27	2445.59	2388.95	2086.31	2120.89	2042.84	2462.94	2083.35	0.241921	4.22655e-05	0.00130371	lysin motif-containing protein 4, lysin motif (LysM)-containing protein 4, LysM-containing protein 4	9	16958544	16962140	+	1721	protein_coding	Lysin motif-containing protein, Pattern recognition receptor, Peptidoglycan and chitin perception in innate immunit	LysM
Os03g0406200	1579.96	1768.09	1735.28	1369.34	1339.41	1589.64	1694.45	1432.8	0.241903	0.00218503	0.0340781	EUKARYOTIC ELONGATION FACTOR 1-BETA2	3	16654335	16658094	+	971	protein_coding	Elongation factor 1 beta 2	-
Os05g0436100	1621.9	1698.11	1745.86	1464.38	1384.12	1434	1688.62	1427.5	0.241617	0.000269358	0.00620479	-	5	21343174	21345468	-	1715	protein_coding	Similar to predicted protein	Pkinase
Os04g0678700	3437.88	3407.88	4312.34	3015.5	3085.11	3335.89	3719.37	3145.5	0.240948	0.00265454	0.039307	NADPH: protochlorophyllide oxidoreductase A, Protochlorophyllide oxidoreductase A	4	34663055	34664559	+	1384	protein_coding	Similar to Protochlorophyllide reductase (EC 1.3.1.33) (PCR) (NADPH- protochlorophyllide oxidoreductase) (POR) (Fragment)	adh_short
Os09g0359800	1709.68	1743.79	1477.81	1482.84	1406.47	1287.18	1643.76	1392.16	0.240684	0.00262069	0.0389785	PROTEIN ARGININE METHYLTRANSFERASE 1	9	11702891	11706323	-	1608	protein_coding	Similar to Arginine methyltransferase pam1 (Pam1)	-
Os01g0666950	3030.21	2937.43	3062.6	2533.84	2499.97	2609.59	3010.08	2547.8	0.24033	1.4083e-05	0.000498144	-	1	27266745	27268261	+	622	protein_coding	Hypothetical conserved gene	-
Os03g0323200	1722.35	1711.72	1776.43	1439.47	1557.13	1418.34	1736.83	1471.65	0.238714	0.000350988	0.00772735	magnesium chelatase subunit ChlH, magnesium chelatase porphyrin-binding subunit, Magnesium chelatase (MgCh) H subuint	3	11712280	11719587	+	4227	protein_coding	Similar to Magnesium-chelatase subunit H family protein, expressed	-
Os01g0704400	1109.88	1144.06	1088.66	943.037	996.293	895.641	1114.2	944.99	0.238081	0.00190808	0.030874	-	1	29206326	29209606	-	2303	protein_coding	Conserved hypothetical protein	-
Os07g0166600	2923.91	2765.38	3121.39	2426.8	2395.96	2644.83	2936.89	2489.2	0.238028	0.000251219	0.00587376	-	7	3574979	3576767	+	614	protein_coding	Conserved hypothetical protein	-
Os10g0573900	1816.96	1793.37	1507.2	1397.95	1471.6	1475.12	1705.84	1448.22	0.237856	0.00222083	0.034456	60S ribosomal subunit nuclear export adaptor NMD3	10	22781929	22784358	-	2430	protein_coding	NMD3 family protein	-
Os11g0298400	1375.15	1430.8	1328.5	1222.63	1216.94	1067.92	1378.15	1169.16	0.237594	0.00185518	0.0302694	-	11	11013025	11023269	+	2938	protein_coding	Protein of unknown function DUF663 domain containing protein	-
Os04g0403900	1180.1	1252.93	1079.26	978.101	975.881	1028.76	1170.76	994.248	0.237321	0.00266468	0.0394227	-	4	20046002	20046917	-	683	protein_coding	Similar to H0502B11.1 protein	-
Os07g0623000	1442.45	1396.78	1562.46	1247.54	1154.73	1329.27	1467.23	1243.85	0.237297	0.00193039	0.0311272	-	7	25774523	25775231	-	709	protein_coding	Protein of unknown function DUF343 family protein	-
Os03g0426900	989.915	961.322	1051.04	871.064	832.998	840.826	1000.76	848.296	0.237185	0.00254279	0.0381108	CLASS I CLP ATPASE B-C	3	17832202	17839082	+	3335	protein_coding	Similar to Heat shock protein 101	Clp_N
Os03g0566800	2175.86	2128.71	2122.07	1837.17	1874.97	1742.34	2142.22	1818.16	0.2367	0.000112025	0.0030141	RNA helicase 34	3	20492421	20496890	-	1576	protein_coding	DEAD box RNA helicase homologous to eukaryotic initiation factor 4AIII (eIF4AIII), Core components of the exon junction complex (EJC), Regulation of plant height, pollen, and seed developmen	DEAD
Os02g0257300	969.434	962.294	954.639	859.991	773.706	818.312	962.122	817.336	0.235132	0.00321819	0.0454724	SULFURTRANSFERASE 12	2	8873101	8875996	+	1398	protein_coding	Rhodanese-like domain containing protein	-
Os03g0350100	2326.06	2468.91	2520.62	1998.65	2062.57	2153.45	2438.53	2071.56	0.234988	0.000146761	0.00375429	brassinosteroid receptor kinase (BRI1)-interacting protein 101, BRI1-interacting protein 101, brassinosteroid receptor kinase-interacting protein 101	3	13126146	13130222	-	2341	protein_coding	SAR DNA-binding protein-2	-
Os01g0769700	4075.72	4157.3	4026.65	3388.29	3425.3	3608.01	4086.56	3473.87	0.234618	8.98809e-06	0.000334635	DWARF AND RUNTISH SPIKELET2	1	32461878	32465053	+	3176	protein_coding	Receptor-like kinase, Control of reproductive growth and development, Repression of cell deat	Pkinase_Tyr
Os02g0131700	5057.83	4922.28	5224.65	4178.15	4290.38	4454.71	5068.25	4307.75	0.234349	7.04385e-06	0.000272219	-	2	1652110	1655309	-	1779	protein_coding	Similar to RNA binding protein	RRM_1
Os03g0178000	14497.6	14500.5	15832.7	11933.8	12510.5	13663.7	14943.6	12702.6	0.234294	5.39997e-05	0.00162492	ELONGATION FACTOR 1A2	3	4116932	4119755	+	2237	protein_coding	EF-1 alpha	GTP_EFTU
Os04g0645100	1835.49	1877.93	1995.1	1703.37	1564.91	1581.81	1902.84	1616.7	0.234084	0.000458705	0.00965345	FLOURY ENDOSPERM 2	4	32835280	32848285	+	5398	protein_coding	Tetratricopeptide repeat (TPR) domain containing protein, Grain size and starch qualit	-
Os01g0721900	3387.17	3458.42	3819.73	3162.22	2699.22	3204.73	3555.11	3022.06	0.233737	0.00114196	0.0205445	-	1	30095422	30098794	-	1609	protein_coding	Similar to Nuclear RNA binding protein B (Fragment)	-
Os08g0517200	969.434	922.441	928.775	807.395	765.93	826.143	940.217	799.823	0.233544	0.0034231	0.0478394	Functioning in Cesium Over-transport 2	8	25652085	25663694	-	5718	protein_coding	Similar to autoinhibited calcium ATPase	Hydrolase
Os01g0583100	1295.18	1306.39	1247.38	1052.84	1072.11	1151.12	1282.98	1092.02	0.233293	0.00132479	0.0231848	protein phosphatase 2C6, protein phosphatase 2C 6, protein phosphatase 10, OsABI-LIKE1, ABI-LIKE1, ABI-LIKE 1	1	22618198	22624094	+	1563	protein_coding	Similar to Protein phosphatase 2C	PP2C
Os07g0588000	2437.24	2466.97	2640.54	2156.44	2224.89	2034.03	2514.92	2138.45	0.233206	0.000199418	0.00483671	-	7	23925954	23931219	+	2048	protein_coding	Interferon-related developmental regulator domain containing protein	-
Os03g0264600	1523.4	1531.89	1529.54	1206.94	1326.77	1368.42	1528.28	1300.71	0.232989	0.00100642	0.0184269	-	3	8713068	8714646	-	1579	protein_coding	Similar to Nucleic acid binding protein	-
Os03g0293850	1416.11	1386.09	1411.97	1243.85	1139.18	1202.02	1404.73	1195.01	0.232931	0.000839968	0.0159281	-	3	10235548	10240440	-	4152	protein_coding	Similar to Ribosomal protein S15 containing protein	-
Os01g0881300	2798.09	2890.77	2635.84	2261.63	2407.63	2421.66	2774.9	2363.64	0.232256	0.000140237	0.0036111	SWEET1A	1	38254055	38257595	+	1205	protein_coding	Non-protein coding transcript	-
Os01g0226300	5651.78	5490.91	6078.18	4596.15	4858.99	5207.44	5740.29	4887.53	0.231763	0.000117057	0.00311011	-	1	6968951	6970078	+	834	protein_coding	Reticulon family protein	-
Os09g0474800	3073.13	3023.93	3111.98	2587.35	2613.69	2640.92	3069.68	2613.99	0.231677	1.65071e-05	0.000576047	-	9	18174555	18178935	-	3671	protein_coding	Phosphatidylinositol 3- and 4-kinase, catalytic domain containing protein	PI3_PI4_kinase
Os03g0192700	2746.4	2900.49	2802.78	2252.4	2581.61	2365.86	2816.56	2399.96	0.231186	0.000297584	0.00672253	INOSITOL 1-PHOSPHATE SYNTHASE-1	3	4825697	4829533	-	1913	protein_coding	Similar to Myo-inositol-1-phosphate synthase	-
Os03g0708250	1517.54	1437.61	1481.34	1291.83	1239.29	1248.02	1478.83	1259.72	0.231163	0.000623414	0.0124867	-	3	28559564	28560214	-	651	protein_coding	Conserved hypothetical protein	-
Os01g0276700	2098.81	2102.47	1978.64	1803.03	1714.6	1753.11	2059.97	1756.91	0.230122	0.000216548	0.00518761	-	1	9694027	9699817	-	2445	protein_coding	Similar to Pyruvate kinase, cytosolic isozyme (EC 2.7.1.40) (PK)	PK
Os03g0807800	18758.6	18313.7	19089.3	15576.7	15925.1	16382.9	18720.5	15961.6	0.229974	1.74153e-07	1.02566e-05	Omnipotent suppressor protein SUP44	3	33769018	33770893	+	1083	protein_coding	Similar to 40S ribosomal protein S2 (Fragment)	-
Os06g0334300	2540.62	2555.42	2473.6	2084.46	2203.51	2169.11	2523.21	2152.36	0.229802	7.34211e-05	0.00210677	Catharanthus roseus receptor-like kinase1-like kinase 14	6	13297087	13301239	+	3153	protein_coding	Similar to Resistance protein candidate (Fragment)	Pkinase_Tyr
Os08g0564500	1419.04	1367.62	1466.05	1239.24	1146.95	1239.21	1417.57	1208.47	0.229477	0.00121987	0.0217485	-	8	28272340	28274465	-	601	protein_coding	Zinc finger, U1-type domain containing protein	-
Os02g0628600	3497.37	3402.05	3294.21	2866.94	2966.52	2868.99	3397.88	2900.82	0.228616	2.72688e-05	0.000892956	AUXIN RESPONSE FACTOR 8	2	25133526	25136096	+	2342	protein_coding	Similar to Auxin response factor 8	Auxin_resp
Os04g0501000	7257.1	7348.42	6432.06	6164.81	6230.47	5563.74	7012.53	5986.34	0.228606	0.000286539	0.00651076	-	4	25008080	25010015	-	717	protein_coding	Nucleotide-binding, alpha-beta plait domain containing protein	-
Os07g0608500	4176.17	4276.86	4271.19	3615.28	3689.68	3554.18	4241.41	3619.72	0.228578	6.17915e-06	0.000242815	-	7	25019607	25021710	-	924	protein_coding	Similar to Ribosomal protein S3 (Fragment)	-
Os04g0566400	1638.48	1598.96	1865.78	1405.33	1438.55	1508.4	1701.07	1450.76	0.228395	0.00206517	0.0326918	indeterminate domain 10	4	28408769	28416001	+	4324	protein_coding	Similar to INDETERMINATE-related protein 9	-
Os02g0788400	3607.58	3694.62	3439.99	3038.57	3028.73	3105.87	3580.73	3057.72	0.228329	2.67565e-05	0.000878643	EUKARYOTIC INITIATION FACTOR 3G	2	33493421	33495763	+	1153	protein_coding	Similar to Eukaryotic translation initiation factor 3 subunit-like protein	RRM_1
Os04g0409200	2116.37	2126.77	2241.99	1881.46	1866.23	1785.41	2161.71	1844.37	0.228322	0.000202322	0.00489698	STARCH BRANCHING ENZYME 4	4	20240211	20242336	-	768	protein_coding	Starch branching enzyme IIa, Starch biosynthesis, Regulation of the properties of sugary endosper	-
Os12g0515400	1635.55	1753.51	1623.59	1388.72	1417.17	1475.12	1670.89	1427	0.2283	0.000691636	0.0135892	-	12	20005405	20008855	+	1959	protein_coding	Similar to Plastidic 2-oxoglutarate/malate transporter	Na_sulph_symp
Os12g0604500	1897.91	1852.66	2229.06	1612.94	1671.83	1815.75	1993.21	1700.17	0.228299	0.00361041	0.0498317	-	12	25505322	25506810	+	1341	protein_coding	IQ motif, EF-hand binding site domain containing protein	-
Os06g0189600	2574.75	2379.49	2338.4	2280.08	2045.07	1900.91	2430.88	2075.36	0.228181	0.00173726	0.0288425	-	6	4530988	4540522	+	3423	protein_coding	Hypothetical conserved gene	-
Os03g0765200	1272.75	1181.97	1136.87	996.556	1039.06	1034.64	1197.19	1023.42	0.227396	0.00258592	0.0385841	Type I Signal Peptidase 2, TYPE I SIGNAL PEPTIDASE 2	3	31682120	31685051	-	2337	protein_coding	Similar to Signal peptidase I family protein, expressed	-
Os04g0405500	1590.69	1552.31	1703.54	1267.84	1392.87	1478.05	1615.51	1379.59	0.227329	0.0023924	0.0363698	-	4	20120596	20122056	-	1090	protein_coding	Conserved hypothetical protein	-
Os03g0798600	6325.7	6466.81	5853.63	5425.69	5317.77	5189.82	6215.38	5311.1	0.227221	2.14382e-05	0.000715046	-	3	33290841	33293309	-	755	protein_coding	Similar to 40S ribosomal protein S15 (Fragment)	-
Os07g0674700	1386.86	1402.62	1376.7	1235.54	1166.39	1156.99	1388.72	1186.31	0.227198	0.000999206	0.0183523	-	7	28537617	28540104	+	849	protein_coding	Similar to 60S ribosomal protein L18	-
Os08g0117300	6082.86	5919.56	5946.51	4853.6	5144.76	5337.63	5982.98	5111.99	0.227159	1.36994e-05	0.000487529	-	8	962587	964531	-	931	protein_coding	Similar to 40S ribosomal protein S13	-
Os02g0666500	1893.03	1840.02	1603.61	1515.13	1508.53	1540.7	1778.89	1521.46	0.226946	0.00180818	0.0297308	-	2	27063117	27065233	-	2117	protein_coding	Similar to Cytochrome P450	p450
Os01g0829100	1762.34	1689.36	1774.08	1409.94	1449.24	1606.28	1741.93	1488.49	0.226826	0.00122253	0.0217535	-	1	35480071	35482185	-	1533	protein_coding	Ankyrin domain containing protein	Motile_Sperm
Os01g0651932	2682.04	2530.15	2540.61	2047.55	2228.78	2351.18	2584.27	2209.17	0.226734	0.000520174	0.0107535	-	1	26364766	26367362	+	1581	protein_coding	Hypothetical conserved gene	-
Os06g0103400	1053.31	1029.36	992.26	849.841	887.429	892.704	1024.98	876.658	0.22642	0.00315313	0.0447621	-	6	219460	221117	-	1005	protein_coding	Nucleic acid-binding, OB-fold domain containing protein	-
Os05g0540300	1220.08	1207.24	1186.24	1079.6	977.825	1032.68	1204.52	1030.04	0.225797	0.00222683	0.0345034	-	5	26835675	26840306	-	2137	protein_coding	Similar to Chaperonin CPN60-2, mitochondrial precursor (HSP60-2)	-
Os11g0703900	58129	57721.1	54268.6	47318.9	49952.7	48222.7	56706.2	48498.1	0.225637	7.71412e-07	3.88715e-05	heat shock protein 70, heat-shock protein 70, HEAT SHOCK PROTEIN 70KD, heat-shock protein cognate 70, Mediator 37_8	11	28804256	28808548	+	2379	protein_coding	Heat shock protein 70	HSP70
Os01g0886900	2352.39	2348.39	2667.58	2119.53	2114.08	2064.38	2456.12	2099.33	0.225311	0.000586765	0.0118986	ROOT UV-B SENSITIVE 6A	1	38534739	38539826	+	1917	protein_coding	Similar to EMB1879 (EMBRYO DEFECTIVE 1879)	-
Os03g0177900	16156.6	16597.1	14855.7	13632.5	13606.9	13499.2	15869.8	13579.6	0.225059	7.5109e-06	0.000287418	ELONGATION FACTOR 1A3	3	4110375	4113592	+	1665	protein_coding	EF-1 alpha	GTP_EFTU
Os08g0502400	2845.88	2680.81	3037.92	2278.24	2330.84	2718.25	2854.87	2442.44	0.224748	0.00234626	0.0358825	FASCICLIN-LIKE ARABINOGALACTAN PROTEIN 5	8	24818381	24820324	-	1078	protein_coding	FAS1 domain domain containing protein	-
Os03g0598800	8578.61	8544.97	8453.02	7345.91	7234.54	7308.04	8525.54	7296.16	0.224706	3.49837e-07	1.88904e-05	-	3	22336686	22338322	-	890	protein_coding	Similar to Ribosomal protein L15	-
Os10g0500700	2163.18	2152.04	2312.53	1714.45	1923.57	2034.03	2209.25	1890.68	0.224444	0.00169021	0.0282076	GLUTAREDOXIN 22	10	19096820	19100471	+	1815	protein_coding	Glutaredoxin, Drought stress respons	-
Os02g0175600	6405.68	6153.82	6134.61	5152.56	5510.23	5348.4	6231.37	5337.06	0.223718	8.45821e-06	0.000317945	-	2	4134903	4135628	+	726	protein_coding	Similar to 60S ribosomal protein L27a (Fragment)	-
Os03g0705800	1174.24	1086.71	1156.85	922.737	1008.93	995.483	1139.27	975.716	0.22358	0.00358229	0.0495607	-	3	28390417	28391991	+	1575	protein_coding	Protein of unknown function DUF3049 domain containing protein	-
Os03g0109600	3272.08	3590.62	3295.39	2984.13	2771.15	2947.29	3386.03	2900.86	0.223334	0.00019931	0.00483671	BTF3a RNA pol B, BTF3a RNA polymerase B, Transcription factor BTF3a	3	560366	562685	-	1540	protein_coding	Similar to Transcription factor homolog BTF3-like protein	-
Os03g0424500	6095.54	6295.73	5894.78	5158.1	5237.1	5277.92	6095.35	5224.37	0.22279	5.95026e-06	0.000235272	RPS19A	3	17714875	17716765	+	860	protein_coding	Similar to 40S ribosomal protein S19-3	-
Os03g0297100	5117.32	5522.98	4863.72	4323.02	4601.41	4366.62	5168.01	4430.35	0.22269	0.000136776	0.00352976	-	3	10393657	10395829	+	965	protein_coding	40S ribosomal protein S7	-
Os09g0539500	2314.35	2361.02	2551.19	2017.1	2042.16	2134.86	2408.86	2064.71	0.221687	0.000402136	0.00867832	S-PHASE KINASE-ASSOCIATED PROTEIN1-LIKE PROTEIN 20, Oryza sativa SKP1-like gene 20	9	21243207	21245827	-	854	protein_coding	Similar to SKP1-like protein 1A	Skp1
Os08g0558800	2874.17	2798.43	2808.66	2457.25	2384.3	2433.4	2827.09	2424.98	0.221382	5.88373e-05	0.00174357	large ribosomal protein 10Ac1, 60S Ribosomal Protein L10a	8	27963204	27965477	+	1301	protein_coding	Similar to Ribosomal protein	-
Os06g0717100	1185.95	1134.34	1101.6	955.956	987.545	994.504	1140.63	979.335	0.220835	0.00290006	0.0420313	-	6	30465020	30468087	-	1645	protein_coding	Senescence-associated family protein	-
Os04g0680400	1291.28	1333.6	1306.16	1167.26	1132.37	1078.68	1310.35	1126.11	0.218432	0.00205461	0.0325467	ALLANTOINASE	4	34738022	34742715	+	1900	protein_coding	Allantoinase (EC:3.5.2.5), Ureide metabolism, Nitrogen molecular senso	Amidohydro_1
Os07g0124500	2195.37	2242.44	2298.42	1950.67	1925.52	1919.51	2245.41	1931.9	0.216502	0.000229477	0.00545264	eukaryotic translation initiation factor 3, subunit c, EUKARYOTIC INITIATION FACTOR 3C	7	1274555	1278717	+	3212	protein_coding	Similar to Eukaryotic translation initiation factor 3 subunit 8 (eIF3 p110) (eIF3c)	-
Os05g0477300	9546.1	9379.93	8644.66	8126.54	8245.42	7361.87	9190.23	7911.28	0.216403	0.000184923	0.00454647	-	5	23483080	23485770	-	946	protein_coding	Ribosomal protein S26e domain containing protein	-
Os12g0539750	1663.84	1614.51	1787.01	1460.69	1362.73	1536.78	1688.45	1453.4	0.215374	0.00266572	0.0394227	-	12	21526860	21527878	-	1019	protein_coding	Hypothetical protein	-
Os11g0311100	4085.47	4178.69	4198.3	3533.16	3615.81	3586.48	4154.15	3578.48	0.215119	1.91074e-05	0.000649131	-	11	11956178	11958426	-	1215	protein_coding	Similar to Pantothenate kinase family protein	-
Os10g0371000	11842.9	12150.2	11759	9935.11	9953.21	10926.8	11917.4	10271.7	0.214497	2.49161e-05	0.00082283	-	10	11723427	11726359	+	844	protein_coding	Similar to Pollen proteins Ole e I family protein, expressed	-
Os01g0723200	2995.1	3048.24	2861.57	2515.38	2496.08	2667.35	2968.3	2559.6	0.214291	0.00022216	0.00530575	-	1	30157961	30159769	-	780	protein_coding	Similar to 40S ribosomal protein S19-like	Ribosomal_S24e
Os06g0571400	4714.53	4547.08	4679.14	4003.76	4051.27	3970.18	4646.92	4008.4	0.213161	1.67114e-05	0.000581055	ELONGATION FACTOR 1 GAMMA 2	6	22135785	22139442	-	1592	protein_coding	Similar to Elongation factor 1 gamma-like protein (Fragment)	GST_N
Os07g0695800	4023.05	3883.19	3807.98	3406.75	3399.06	3307.51	3904.74	3371.1	0.212265	5.26715e-05	0.0015911	-	7	29656862	29662462	+	3598	protein_coding	Similar to 2-oxoglutarate dehydrogenase, E1 component	-
Os07g0636000	4314.66	4167.99	3976.1	3558.07	3694.54	3506.21	4152.92	3586.28	0.21211	0.000105464	0.00285399	-	7	26406702	26408800	-	2099	protein_coding	Similar to H/ACA ribonucleoprotein complex subunit 4 (EC 5.4.99.-) (Nucleolar protein NAP57 homolog) (Nopp-140 associated protein of 57 kDa homolog) (AtNAP57)	-
Os05g0556900	2609.86	2820.78	2699.32	2401.88	2286.13	2333.56	2709.99	2340.52	0.211414	0.000324937	0.00722182	-	5	27695307	27697298	+	741	protein_coding	Ribosomal protein L35Ae family protein	-
Os03g0688200	2244.13	2101.49	2246.69	1818.71	1920.66	1955.73	2197.44	1898.37	0.210912	0.000790328	0.0151464	-	3	27458294	27463536	+	1667	protein_coding	Conserved hypothetical protein	-
Os07g0581000	2517.21	2596.25	2721.66	2116.76	2273.49	2383.48	2611.71	2257.91	0.209729	0.00104144	0.0189347	-	7	23511911	23515566	-	1725	protein_coding	Protein of unknown function DUF250 domain containing protein	-
Os11g0482000	11632.2	11536.8	11090	9908.35	9651.89	10080.1	11419.7	9880.12	0.209087	4.66522e-06	0.000190031	-	11	16917810	16919756	-	884	protein_coding	Similar to 40S ribosomal protein S5	-
Os04g0372800	2710.32	2732.33	2785.15	2313.3	2307.51	2498.01	2742.6	2372.94	0.208779	0.000377813	0.00820209	-	4	18172160	18177058	-	1896	protein_coding	Nucleotide-binding, alpha-beta plait domain containing protein	RRM_1
Os01g0823300	4677.47	4561.66	4427.55	3928.09	4126.11	3776.37	4555.56	3943.53	0.208414	0.00013275	0.00344488	RPS26	1	35153705	35155694	+	634	protein_coding	Similar to Ribosomal protein S26	-
Os05g0519500	1376.13	1379.29	1300.28	1222.63	1160.56	1131.54	1351.9	1171.58	0.207018	0.00361254	0.0498317	OsWD40-120	5	25788803	25793522	-	3054	protein_coding	Similar to Periodic tryptophan protein-associated region; WD40-like	WD40
Os04g0446500	1650.18	1559.11	1608.31	1449.62	1354.96	1369.4	1605.87	1391.33	0.206623	0.00204404	0.0324231	FK506 binding protein 58, FK506 binding protein 53a, brassinosteroid receptor kinase (BRI1)-interacting protein 122, BRI1-interacting protein 122, brassinosteroid receptor kinase-interacting protein 122	4	22258294	22262579	+	2088	protein_coding	Similar to OSIGBa0140O07.15 protein	FKBP_C
Os04g0402100	10617	10725.2	11168.8	8971.77	9022.04	10207.4	10837	9400.39	0.205115	0.000294385	0.00666313	CALNEXIN	4	19913312	19916747	-	2058	protein_coding	Similar to Calnexin (Fragment)	-
Os10g0483000	2103.69	2176.34	1929.26	1831.63	1822.49	1736.47	2069.76	1796.86	0.204891	0.00199705	0.0318506	BTF3a RNA pol B, BTF3a RNA polymerase B	10	18240660	18243388	-	755	protein_coding	Basal transcription factor 3-like protein, Vegetative growth and reproductive developmen	-
Os05g0188100	6593.91	6604.83	5563.24	5254.06	5779.47	5251.49	6253.99	5428.34	0.204816	0.00260971	0.03885	-	5	5414839	5415464	+	626	protein_coding	Conserved hypothetical protein	-
Os05g0512600	6321.8	6063.42	5666.7	5088.89	5545.22	5033.21	6017.31	5222.44	0.204809	0.000467293	0.0098165	-	5	25399448	25401593	+	1016	protein_coding	X8 domain containing protein	-
Os03g0840900	1981.78	1982.91	1819.93	1657.24	1719.46	1652.29	1928.21	1676.33	0.20293	0.00172692	0.0287178	-	3	35355703	35358918	-	831	protein_coding	Protein of unknown function DUF543 family protein	-
Os02g0785800	5619.6	5756.27	5839.52	4845.29	4982.44	5129.13	5738.46	4985.62	0.202811	4.1657e-05	0.00128834	-	2	33359344	33361394	+	718	protein_coding	Similar to Ribosomal protein L35A	-
Os08g0478700	1605.32	1605.77	1670.62	1330.59	1441.47	1469.24	1627.24	1413.76	0.20273	0.0029662	0.0426786	-	8	23613110	23614397	-	587	protein_coding	Similar to Mitochondrial uncoupling protein 4	Mito_carr
Os03g0758800	5880	6278.24	5871.27	5477.37	5025.2	5171.22	6009.83	5224.6	0.202078	0.000186421	0.00457847	-	3	31388386	31390881	+	947	protein_coding	Similar to Eukaryotic translation initiation factor 5A-2 (eIF-5A-2) (eIF-4D)	-
Os01g0317800	5260.69	5130.29	5057.71	4234.44	4410.9	4787.52	5149.56	4477.62	0.202006	0.00036941	0.00806458	-	1	12067684	12068949	+	1266	protein_coding	Alpha/beta hydrolase family protein	-
Os01g0652800	3764.6	3727.67	3959.64	3096.71	3222.16	3637.38	3817.3	3318.75	0.201792	0.00187647	0.0305527	trichome birefringence-like 57	1	26401569	26403477	-	1741	protein_coding	Protein of unknown function DUF231, plant domain containing protein	-
Os03g0441500	1709.68	1568.83	1681.2	1373.96	1448.27	1491.76	1653.24	1437.99	0.201173	0.00342972	0.0478825	ABC TRANSPORTER F FAMILY MEMBER 2	3	18686899	18689372	-	2474	protein_coding	ABC transporter-like domain containing protein	ABC_tran
Os03g0337800	7843.25	7990.93	7193.89	6971.28	6923.51	6140.28	7676.02	6678.35	0.201089	0.000991283	0.0182498	-	3	12542185	12544690	-	1121	protein_coding	Similar to 60S ribosomal protein L19 (Fragment)	-
Os03g0200500	9041.87	9078.61	8738.71	7847.88	7761.36	7761.24	8953.06	7790.16	0.20089	7.58992e-06	0.000289967	cyc07, T151	3	5274929	5277136	+	1032	protein_coding	40S ribosomal protein S3a (CYC07 protein)	-
Os06g0134000	3630.99	3545.91	3745.67	3202.82	3046.23	3251.71	3640.85	3166.92	0.200816	0.000255238	0.00593212	RIBOSOMAL PROTEIN S20	6	1820113	1822028	-	695	protein_coding	Similar to 40S ribosomal protein S20	Ribosomal_S10
Os07g0448800	18065.2	17614.8	17667.9	15125.5	15538.3	15758.4	17782.6	15474.1	0.200673	2.61103e-06	0.000113896	PLASMA MEMBRANE INTRINSIC PROTEIN 2A	7	15406442	15409748	+	1297	protein_coding	Aquaporin	-
Os01g0614500	2737.63	2686.65	2990.89	2485.85	2395.96	2437.32	2805.05	2439.71	0.20039	0.000986396	0.0181884	-	1	24369103	24372156	-	1753	protein_coding	Nucleotide-binding, alpha-beta plait domain containing protein	RRM_1
Os04g0613600	1970.08	1911.95	1861.08	1617.56	1744.73	1638.58	1914.37	1666.96	0.20025	0.00182714	0.0299793	-	4	31105989	31107921	+	789	protein_coding	Similar to 40S ribosomal protein S11	-
Os05g0495300	1506.82	1455.1	1493.09	1274.3	1318.99	1284.24	1485	1292.51	0.200249	0.00257379	0.0384523	-	5	24324906	24329940	-	5035	protein_coding	Conserved hypothetical protein	-
Os03g0151700	1523.4	1551.33	1528.36	1300.14	1314.13	1394.85	1534.36	1336.37	0.199578	0.00287481	0.041749	OsWD40-63	3	2845714	2851680	+	3108	protein_coding	Similar to WD repeat protein (Fragment)	WD40
Os06g0233800	3199.91	3058.93	3141.37	2714.69	2702.14	2769.15	3133.4	2728.66	0.199526	0.000229966	0.00545871	-	6	6953695	6956081	-	1599	protein_coding	Conserved hypothetical protein	-
Os01g0348700	3378.39	3484.67	3175.47	3025.65	2874.18	2845.49	3346.18	2915.11	0.199429	0.00063287	0.0126148	-	1	13896299	13898120	+	684	protein_coding	Similar to 60S ribosomal protein L23a (L25)	-
Os03g0599800	12274	12384.4	11961.2	10648.4	10782.3	10464.8	12206.5	10631.8	0.199373	5.03258e-06	0.000202874	UDP-ARABINOPYRANOSE MUTASE 1	3	22381361	22383926	-	1509	protein_coding	Reversibly glycosylated polypeptide	-
Os07g0614500	6473.95	6604.83	6473.21	5546.57	5612.29	5887.74	6517.33	5682.2	0.197963	4.47101e-05	0.00137025	EUKARYOTIC ELONGATION FACTOR 1-BETA	7	25313897	25316660	-	1027	protein_coding	Similar to Elongation factor 1 beta 2	-
Os11g0546900	2796.14	2851.89	2986.19	2425.88	2498.02	2602.74	2878.07	2508.88	0.197695	0.000706852	0.0138532	G-BOX FACTOR 14-3-3D PROTEIN	11	20178469	20181426	+	1297	protein_coding	Similar to TaWIN1	-
Os02g0264800	3250.63	3416.63	3588.13	3014.58	2878.07	3056.92	3418.46	2983.19	0.195899	0.00078636	0.0150951	ARABINOGALACTAN PROTEIN 20	2	9416888	9418713	-	519	protein_coding	Protein of unknown function DUF1070 family protein	-
Os11g0168200	6173.56	6813.82	6273.34	5666.53	5878.61	5272.05	6420.24	5605.73	0.195838	0.000775809	0.0149171	RIBOSOMAL PROTEIN L3B	11	3294155	3297022	+	1483	protein_coding	Ribosomal large subunit protein L3B, Regulation of leaf morphology and plant architectur	-
Os06g0342200	4034.76	4121.34	4195.94	3571.91	3512.78	3701	4117.35	3595.23	0.195437	0.000171402	0.00427699	EUKARYOTIC INITIATION FACTOR 1A-2	6	13685423	13686169	+	747	protein_coding	Similar to Eukaryotic translation initiation factor 1A (EIF-1A) (EIF-4C)	-
Os03g0275500	2821.5	2698.31	2564.12	2288.39	2473.72	2303.22	2694.64	2355.11	0.195013	0.00168745	0.0281877	-	3	9313767	9316626	-	2435	protein_coding	Epsin-like, N-terminal domain containing protein	-
Os04g0226400	2016.89	1865.29	1918.68	1734.75	1627.12	1706.12	1933.62	1689.33	0.194855	0.00250015	0.0375923	-	4	8453829	8461494	+	5480	protein_coding	Regulator of chromosome condensation/beta-lactamase-inhibitor protein II domain containing protein	-
Os03g0350300	4102.05	4215.62	4077.2	3592.22	3587.63	3651.08	4131.63	3610.31	0.194782	0.000113135	0.0030305	brassinosteroid receptor kinase (BRI1)-interacting protein 102, BRI1-interacting protein 102, brassinosteroid receptor kinase-interacting protein 102	3	13133569	13137486	-	2144	protein_coding	Similar to SAR DNA-binding protein-like protein	-
Os04g0281900	3876.76	3621.72	3517.59	3145.61	3220.21	3263.46	3672.02	3209.76	0.194652	0.000591111	0.011966	-	4	12026975	12029441	+	1010	protein_coding	Uncharacterised protein family UPF0497, trans-membrane plant subgroup domain containing protein	-
Os04g0620700	4267.85	4123.28	4108.95	3687.26	3487.51	3753.86	4166.69	3642.88	0.193952	0.000296539	0.0067054	nucleolin 1	4	31544124	31551203	+	2497	protein_coding	Nucleolin-like protein, Salt stress respons	RRM_1
Os02g0469600	5216.8	4928.11	5150.58	4334.1	4281.63	4761.09	5098.5	4458.94	0.193371	0.000652417	0.0129382	-	2	15891587	15895204	+	1483	protein_coding	Similar to Cysteine proteinase 1 precursor (EC 3.4.22.-)	Peptidase_C1
Os09g0526200	2369.94	2277.43	2326.64	2023.56	2125.75	1949.85	2324.67	2033.05	0.193355	0.00150844	0.0256688	RICE OUTMOST CELL-SPECIFIC GENE 6	9	20568029	20574897	-	2217	protein_coding	Similar to Homeobox-leucine zipper protein ROC6	-
Os08g0116500	17288.9	17200.8	14808.7	14428.8	15055.2	13644.1	16432.8	14376	0.193114	0.0018145	0.0298137	-	8	904128	905609	+	631	protein_coding	Similar to 60S acidic ribosomal protein P1 (L12)	-
Os02g0714600	2442.12	2407.68	2378.37	2077.08	2142.27	2104.51	2409.39	2107.95	0.193107	0.000736526	0.0143364	-	2	29625540	29627758	+	1381	protein_coding	Ribose-phosphate pyrophosphokinase 4 (EC 2.7.6.1) (Phosphoribosyl pyrophosphate synthetase 4)	Pribosyltran
Os03g0278000	6322.78	6588.31	5979.43	5663.76	5388.73	5479.56	6296.84	5510.68	0.192722	0.00027148	0.00622913	UDP-D-glucuronic acid decarboxylase, UDP-glucuronic acid decarboxylase 3, UDP-xylose synthase 3	3	9436483	9440576	+	1812	protein_coding	UDP-glucuronic acid decarboxylase	-
Os02g0719000	1740.89	1710.74	1823.45	1482.84	1537.69	1593.56	1758.36	1538.03	0.192693	0.00328462	0.0462636	-	2	29827548	29830453	+	1606	protein_coding	Similar to Rho GDP-dissociation inhibitor 1 (Rho GDI-1) (AtRhoGDI1)	-
Os09g0548200	3030.21	2769.27	2974.43	2398.19	2661.32	2618.4	2924.64	2559.3	0.192514	0.00228521	0.0351517	lysin motif-containing protein 3	9	21677478	21680257	+	1392	protein_coding	Peptidoglycan-binding Lysin subgroup domain containing protein	LysM
Os01g0679700	5846.84	5711.55	5630.25	5154.41	5062.14	4829.61	5729.55	5015.39	0.192135	0.000128724	0.0033628	-	1	27965722	27968107	-	566	protein_coding	Similar to 60S ribosomal protein L37a	-
Os02g0718900	9783.09	9429.51	9920.25	8514.09	8364	8629.47	9710.95	8502.52	0.191578	2.85522e-05	0.000928483	ADENOSINE NUCLEOTIDE TRANSLOCATOR	2	29821936	29825120	+	1617	protein_coding	ADP,ATP carrier protein, mitochondrial precursor (ADP/ATP translocase) (Adenine nucleotide translocator) (ANT)	Mito_carr
Os07g0109500	2847.83	2750.8	2935.63	2449.87	2480.53	2541.07	2844.76	2490.49	0.191482	0.000734147	0.0143211	-	7	523766	525765	-	863	protein_coding	Ribosomal protein L13 family protein	-
Os11g0127900	10497	10123.5	9097.29	8465.19	8922.89	8645.14	9905.94	8677.74	0.191342	0.000790208	0.0151464	ribosomal protein 1	11	1285452	1286251	-	800	protein_coding	Similar to 40S ribosomal protein S16	-
Os03g0160200	5752.24	5529.79	5694.92	4967.09	5020.34	4885.4	5658.98	4957.61	0.190817	7.40344e-05	0.00211873	-	3	3208862	3211539	+	2342	protein_coding	Conserved hypothetical protein	-
Os01g0855000	2869.29	2607.91	2641.72	2316.07	2511.63	2289.51	2706.31	2372.4	0.19032	0.00287225	0.0417378	-	1	36863177	36871094	-	5696	protein_coding	Similar to Glycerol-3-phosphate acyltransferase 6 (EC 2.3.1.15) (AtGPAT6)	Acyltransferase
Os03g0392400	2787.37	2852.86	2673.46	2348.37	2395.96	2549.88	2771.23	2431.4	0.189372	0.00151717	0.0257984	-	3	15754440	15756106	-	1667	protein_coding	Heat shock protein DnaJ, N-terminal domain containing protein	DnaJ
Os08g0532800	2489.9	2376.57	2225.53	2081.69	2076.18	2074.17	2364	2077.35	0.187335	0.00255943	0.0383112	GPI-anchored non-specific lipid transfer protein 22, type G nsLTP 22, type G non-specific lipid transfer protein 22	8	26554159	26557021	-	986	protein_coding	Plant lipid transfer protein/seed storage/trypsin-alpha amylase inhibitor domain containing protein	-
Os07g0580500	4219.09	4082.46	3970.22	3447.35	3656.64	3691.21	4090.59	3598.4	0.185414	0.000673603	0.013302	BRASSINAZOLE RESISTANT 1	7	23483973	23485307	-	1206	protein_coding	Transcription factor, Brassinosteroid (BR)-regulated growth response, Feedback inhibition of BR biosynthesi	-
Os10g0170200	6938.18	6849.78	6902.32	6102.06	6215.89	5882.84	6896.76	6066.93	0.18492	9.24964e-05	0.00255031	-	10	4832054	4835031	+	709	protein_coding	Similar to 40S ribosomal protein S20 (S22) (Fragment)	Ribosomal_S10
Os03g0167000	8098.77	8030.78	8254.34	7081.08	7135.4	7238.54	8127.96	7151.67	0.184511	3.99073e-05	0.00124079	GPI-anchored non-specific lipid transfer protein 2, type G nsLTP 2, type G non-specific lipid transfer protein 2	3	3626392	3628578	+	901	protein_coding	Similar to Non-specific lipid-transfer protein	-
Os09g0482100	13134.2	13285.5	13939.8	11424.4	11184.7	12928.6	13453.2	11845.9	0.183491	0.00154844	0.026273	HEAT SHOCK PROTEIN 82B	9	18514776	18518316	-	2409	protein_coding	Similar to Heat shock protein 82	HATPase_c
Os11g0124300	2336.78	2175.37	2300.77	2014.33	1933.29	2051.65	2270.98	1999.76	0.183254	0.00282615	0.0412473	SCARECROW 1	11	1119746	1123350	+	2920	protein_coding	Transcription factor, Asymmetric cell division involved in radial pattern formation in root	GRAS
Os04g0103200	3947.96	3920.13	3867.93	3517.47	3475.85	3343.73	3912.01	3445.68	0.183174	0.000409996	0.00880267	EUKARYOTIC INITIATION FACTOR 3M	4	219768	222818	-	1701	protein_coding	Proteasome component region PCI domain containing protein	-
Os06g0172600	6235.98	6027.46	5865.39	5226.38	5255.57	5489.35	6042.94	5323.77	0.183115	0.000266915	0.00616066	-	6	3656494	3657055	+	488	protein_coding	Similar to predicted protein	-
Os06g0701100	13867.6	13465.3	12955.8	11644	12196.6	11650.2	13429.6	11830.3	0.183107	0.000101733	0.00276263	EUKARYOTIC INITIATION FACTOR 4A-1	6	29503817	29507313	-	1753	protein_coding	Eukaryotic initiation factor 4A (eIF4A) (eIF-4A)	DEAD
Os03g0177400	20882.8	21320.1	19996.9	18278.5	18087.8	18433.6	20733.3	18266.6	0.182859	3.22232e-05	0.00103491	ELONGATION FACTOR 1A1	3	4094567	4097436	+	1636	protein_coding	EF-1 alpha	GTP_EFTU
Os05g0169100	12642.6	12960.8	13007.5	11082.1	11175	11785.3	12870.3	11347.4	0.18167	7.46698e-05	0.00213169	SG12	5	4142124	4144008	+	909	protein_coding	Similar to 60S ribosomal protein L10 (QM protein homolog)	-
Os03g0576700	7855.93	8015.23	7420.79	7010.03	7126.65	6434.91	7763.98	6857.2	0.179383	0.00109514	0.0198388	-	3	21086470	21088562	-	906	protein_coding	Similar to 60S ribosomal protein L13 (BBC1 protein homolog)	-
Os02g0121100	4745.74	4675.39	5179.98	4132.94	4198.04	4559.45	4867.03	4296.81	0.179379	0.00267871	0.0395397	cold shock domain protein 1, CSD protein 1	2	1103076	1104294	-	1219	protein_coding	Zinc finger, CCHC-type domain containing protein	CSD
Os02g0232900	5876.1	5861.24	5871.27	4972.63	5153.51	5438.45	5869.54	5188.19	0.178127	0.00050949	0.0105606	NOD26 LIKE INTRINSIC PROTEIN 1;1	2	7516238	7519231	-	1354	protein_coding	A member of the Nodulin26-like Intrinsic Protein (NIP) family, Arsenite transporte	-
Os06g0209300	4267.85	4376.01	4290	3845.05	3842.29	3747.01	4311.28	3811.45	0.177805	0.000368469	0.00805888	-	6	5575897	5583890	-	3534	protein_coding	Hypothetical conserved gene	-
Os10g0564300	5716.15	5635.74	6267.46	5045.53	5096.16	5435.51	5873.12	5192.4	0.177321	0.00190222	0.0308004	-	10	22288665	22289384	-	720	protein_coding	Similar to 60S ribosomal protein L27	-
Os11g0148500	4886.18	5131.26	5103.56	4512.18	4330.23	4529.1	5040.33	4457.17	0.177236	0.000479975	0.0100378	pyruvate kinase 1	11	2239301	2243356	-	1971	protein_coding	Cytosolic pyruvate kinase, Plant morphological developmen	PK
Os02g0220500	4882.28	5397.59	5560.89	4538.02	4809.42	4660.27	5280.25	4669.24	0.177089	0.00247954	0.0374013	ELONGATION FACTOR 1 GAMMA-LIKE PROTEIN	2	6716992	6720422	+	1705	protein_coding	Elongation factor 1-gamma (EF-1-gamma) (eEF-1B gamma)	GST_N
Os08g0326400	9456.37	9433.39	9493.49	8497.49	8445.65	8167.46	9461.08	8370.2	0.176682	7.20535e-05	0.00208243	RIBOSOMAL PROTEIN L7A	8	14340574	14342940	-	1090	protein_coding	60S ribosomal protein L7a	-
Os11g0455800	7847.15	7608.92	7131.58	6537.59	7104.3	6348.77	7529.22	6663.55	0.176512	0.00207519	0.0328002	serine hydroxymethyltransferase 2	11	15436736	15440042	+	1897	protein_coding	Similar to Serine hydroxymethyltransferase	SHMT
Os02g0714200	4022.08	4227.29	3913.79	3642.04	3580.82	3544.39	4054.38	3589.08	0.17622	0.000976097	0.018027	pyrophosphate-fructose-6-phosphatephosphotransferase alpha subunit 1, PFP-alpha subunit 1	2	29604459	29610149	-	2184	protein_coding	Similar to Pyrophosphate--fructose 6-phosphate 1-phosphotransferase alpha subunit (EC 2.7.1.90) (PFP) (6-phosphofructokinase, pyrophosphate dependent) (Pyrophosphate-dependent 6-phosphofructose-1-kinase) (PPi-PFK)	PFK
Os07g0574800	19602.3	19083.5	19397.3	17198.9	16657	17560.4	19361	17138.8	0.175883	4.89828e-05	0.00148736	TUBULIN ALPHA-1 CHAIN	7	23243797	23247215	+	1752	protein_coding	Tubulin alpha-1 chain	Tubulin
Os02g0115900	2857.59	2953.95	2980.31	2521.84	2606.88	2662.45	2930.62	2597.06	0.174213	0.00184876	0.0302068	ER chaperone BiP1, Binding protein 1, binding protein, endosperm lumenal binding protein, endoplasmic reticulum (ER) chaperone BiP3, Polypeptide chain-binding protein, Mediator 37_2	2	838743	842672	-	2450	protein_coding	Endosperm lumenal binding protein	HSP70
Os03g0851100	3536.39	3795.71	3732.73	3414.13	3161.89	3231.16	3688.28	3269.06	0.173798	0.00218515	0.0340781	-	3	35826423	35830202	-	1755	protein_coding	Similar to Translational elongation factor EF-TuM	GTP_EFTU
Os02g0510200	4502.89	4342.96	4505.14	3887.49	3977.39	3980.95	4450.33	3948.61	0.172471	0.00058452	0.0118737	ACETOLACTATE SYNTHASE	2	18236073	18238350	+	2278	protein_coding	Acetolactate synthase (EC4.6.3.8), Acetohydroxy acid synthase, Herbicide resistance (mutated form of rice ALS, OsmALS (W548L/S627I)	TPP_enzyme_N
Os03g0438100	2899.52	2860.64	2738.12	2579.05	2495.11	2468.64	2832.76	2514.27	0.172446	0.00234715	0.0358825	ALLENE OXIDE CYCLASE	3	18485682	18486983	-	1205	protein_coding	Allene oxide cyclase, Biosynthesis of jasmonic acid, Defence respons	-
Os02g0716500	16993.4	16273.5	16106.6	13506.1	15095	15243.5	16457.8	14614.9	0.171455	0.00153544	0.0260902	fatty acid desaturase 2, microsomal delta-12 fatty acid desaturase, microsomal Delta12-fatty acid desaturase 2-1	2	29725329	29730352	-	1871	protein_coding	Delta12-fatty acid desaturas	-
Os03g0424800	8690.77	8694.66	8423.63	7814.66	7881.89	7222.88	8603.02	7639.81	0.171383	0.000690074	0.0135699	RPS19A	3	17727085	17728835	+	714	protein_coding	Similar to 40S ribosomal protein S19-3	-
Os05g0350600	3508.1	3652.83	3679.83	3074.56	3184.25	3368.2	3613.59	3209	0.171254	0.00247206	0.0373381	-	5	16559837	16562519	+	1137	protein_coding	Similar to Atranbp1b protein	-
Os10g0556100	5820.51	5640.6	5605.57	4990.16	5049.5	5129.13	5688.89	5056.27	0.170264	0.000392293	0.00850065	BETA-EXPANSIN 4	10	21858853	21861259	+	2406	protein_coding	Similar to beta-expansin EXPB4	-
Os08g0117200	4984.69	4721.07	4641.52	4157.85	4238.86	4356.83	4782.43	4251.18	0.170245	0.00118675	0.0212462	-	8	956604	958484	-	477	protein_coding	Similar to 40S ribosomal protein S13 (Fragment)	-
Os07g0622100	10398.5	10563.8	10122.5	8990.23	9308.78	9331.3	10361.6	9210.1	0.170149	0.00017611	0.00437116	-	7	25722884	25725402	+	1076	protein_coding	Similar to Ribosomal protein s6 RPS6-2	-
Os03g0391700	2962.92	3088.09	3010.88	2707.31	2774.07	2579.25	3020.63	2686.88	0.168918	0.00285456	0.0415323	basic helix-loop-helix protein 138	3	15685589	15689245	-	2511	protein_coding	Helix-loop-helix DNA-binding domain containing protein	-
Os02g0814200	5774.67	5865.13	5294.01	5049.22	5060.19	4966.65	5644.6	5025.35	0.168146	0.00174753	0.0289122	Glossy1-homologous gene 6	2	34889675	34893873	-	2218	protein_coding	Similar to CER1-like gene protein (Fragment)	-
Os04g0677500	5450.87	5546.31	4994.22	4703.19	4861.91	4676.91	5330.47	4747.34	0.167687	0.00227886	0.0351001	-	4	34605435	34609072	-	2187	protein_coding	Pyruvate kinase (EC 2.7.1.40)	PK
Os03g0837100	3796.79	3862.78	3914.96	3342.15	3447.66	3518.94	3858.18	3436.25	0.167006	0.00136452	0.0237204	CELLULOSE SYNTHASE A5	3	35177757	35183273	+	4032	protein_coding	Similar to Cellulose synthase-6	-
Os01g0736900	4141.06	4594.71	4540.41	3875.5	4052.24	3911.45	4425.4	3946.4	0.165077	0.00360928	0.0498317	-	1	30738700	30740720	+	1324	protein_coding	Reticulon family protein	-
Os08g0559200	5569.86	5711.55	5506.81	5152.56	4869.68	4973.5	5596.07	4998.58	0.162969	0.00100163	0.0183534	-	8	27973023	27974647	+	620	protein_coding	Similar to Ribosomal protein S25 (40S ribosomal 25S subunit)	-
Os01g0191100	7396.57	7685.71	8093.27	7028.49	6552.2	7135.76	7725.18	6905.48	0.161523	0.00281565	0.0411712	-	1	4852435	4854387	+	693	protein_coding	Similar to Acidic ribosomal protein P2a-4 (Fragment)	-
Os12g0124200	7841.3	7956.9	7438.43	6738.75	6916.7	7136.74	7745.54	6930.73	0.160699	0.00122756	0.0218098	RPS16A	12	1169749	1170460	-	712	protein_coding	Similar to 40S ribosomal protein S16	-
Os09g0485900	13462.8	13648	13272.1	11940.2	12253.9	11936	13461	12043.4	0.160632	0.000178998	0.00442873	RPL9	9	18752464	18754195	-	884	protein_coding	Similar to 60S ribosomal protein L9 (Gibberellin-regulated protein GA)	-
Os12g0624000	7368.28	8142.56	7894.58	6855.01	6945.86	7170.02	7801.81	6990.3	0.158424	0.00236844	0.0360759	-	12	26657277	26662924	+	2844	protein_coding	Similar to Methionine synthase protein	-
Os03g0794700	7992.47	8216.43	7934.56	7082.93	7169.42	7385.37	8047.82	7212.57	0.15824	0.000632837	0.0126148	-	3	33045524	33047408	-	1013	protein_coding	Similar to 40S ribosomal protein S18	-
Os05g0597100	5589.36	5789.31	5765.46	5307.58	4972.72	5111.52	5714.71	5130.6	0.155381	0.00189663	0.0307316	HISTONE DEACETYLASE 1	5	29753515	29756314	-	1283	protein_coding	Histone H4 deacetylase, Negative regulation of innate immunit	-
Os03g0796501	8129.01	7606.01	8232	6903	7314.25	7357.96	7989	7191.73	0.151556	0.00339408	0.0475192	-	3	33143530	33146079	-	1597	protein_coding	Similar to 60S ribosomal protein L4 (L1)	-
Os11g0455500	40786.5	39425.8	39234.3	35737.6	36333.1	35572.1	39815.5	35880.9	0.150144	0.000247642	0.00581336	-	11	15420139	15422972	-	1881	protein_coding	Similar to Adenosylhomocysteinase	-
Os05g0459900	11235.3	11662.2	12010.6	10546	10286.6	10650.8	11636	10494.4	0.148797	0.00133727	0.0233507	-	5	22596427	22598350	+	1107	protein_coding	Similar to 60S ribosomal protein L36-1	-
Os02g0717800	6472	7002.39	6519.06	6039.31	6080.79	5929.83	6664.48	6016.64	0.147698	0.00348863	0.0484082	-	2	29794965	29797238	-	2274	protein_coding	Similar to 60S ribosomal protein l31 (Fragment)	-
Os01g0911200	6335.46	6137.29	6275.69	5841.85	5497.59	5598.98	6249.48	5646.14	0.146345	0.00278242	0.0407363	RPN2	1	39696056	39703152	+	2466	protein_coding	Ribophorin II family protein	-
Os03g0177500	18533.4	17948.2	16982.5	15932	16522.9	15935.6	17821.4	16130.1	0.144012	0.00251841	0.0377939	ELONGATION FACTOR 1A4	3	4099985	4102960	+	1722	protein_coding	EF-1 alpha	GTP_EFTU
Os05g0302700	8444.02	8862.82	8792.79	7783.29	7756.5	8155.72	8699.88	7898.5	0.139381	0.00343779	0.0479068	-	5	13610642	13614124	-	1558	protein_coding	Similar to ATP/ADP carrier protein	Mito_carr
Os10g0478200	10238.5	10500.7	10089.5	9353.79	9444.85	9253	10276.3	9350.55	0.136312	0.00205065	0.032506	CYTOPLASMIC MALATE DEHYDROGENASE	10	17913831	17917765	+	1390	protein_coding	Cytoplasmic malate dehydrogenase	-
Os01g0182600	18636.7	17955	18256.9	20222.7	20184.4	19523	18282.9	19976.7	-0.127834	0.00277825	0.0407006	GIGANTEA	1	4329362	4338486	-	4293	protein_coding	Orthologue of the Arabidopsis GIGANTEA, Regulation of circadian rhythm and flowering time, Photoperiodic control of flowering, Osmotic stress respons	-
Os04g0671900	5572.78	5661.98	5618.5	6201.72	6147.85	6154.96	5617.75	6168.18	-0.134866	0.00334007	0.0468753	AUXIN RESPONSE FACTOR 8	4	34278477	34285845	-	3260	protein_coding	Transcription factor, Regulator for phosphate homeostasi	Auxin_resp
Os04g0631200	25513.5	24879.7	25584.8	27123.9	27548.2	28825.9	25326	27832.7	-0.136171	0.00183282	0.0300302	XYLOGLUCAN ENDOTRANSGLUCOSYDASE/HYDROLASE 3	4	32145681	32147446	+	1279	protein_coding	Similar to cDNA clone:J033024P08, full insert sequence	-
Os04g0642000	6344.23	6142.15	6367.4	6800.57	7016.82	7026.13	6284.59	6947.84	-0.144824	0.00203862	0.0323966	MULTIDRUG RESISTANCE 12	4	32671919	32678320	-	3812	protein_coding	Similar to MDR-like p-glycoprotein	ABC_membrane
Os01g0654500	7784.73	8015.23	7505.44	8537.16	8993.85	8383.79	7768.46	8638.27	-0.152867	0.00224291	0.0347165	-	1	26533072	26537108	-	1686	protein_coding	Similar to NADP-isocitrate dehydrogenase	-
Os04g0507500	5217.78	4995.18	5048.3	5912.9	5614.23	5448.24	5087.09	5658.46	-0.153608	0.00311866	0.0443537	-	4	25349753	25361082	-	5060	protein_coding	Armadillo-like helical domain containing protein	-
Os08g0162100	9916.71	9526.71	9404.14	11119	10586.9	10424.7	9615.85	10710.2	-0.155425	0.00119251	0.02131	ABERRANT SPIKELET AND PANICLE 1	8	3667092	3675772	+	4465	protein_coding	Transcriptional co-repressor, Regulation of meristem fat	-
Os08g0115200	6012.64	6112.02	5919.47	6475.77	6941	6720.73	6014.71	6712.5	-0.158136	0.00127652	0.0225255	-	8	795470	797479	-	1765	protein_coding	IQ calmodulin-binding region domain containing protein	-
Os08g0544500	6192.09	5866.1	6029.98	6884.54	6823.39	6498.53	6029.39	6735.49	-0.159829	0.00127491	0.0225141	less pronounced lobe epidermal cell3	8	27277738	27290452	-	4510	protein_coding	NCK-associated protein 1 (NAP1)-like protein, Homolog of SCAR/WAVE complex components, Control of epidermal cell morphogenesi	-
Os02g0274100	2521.11	2543.76	2602.92	2857.72	2831.42	2919.89	2555.93	2869.67	-0.167324	0.00226873	0.0350007	ABNORMAL INFLORESCENCE MERISTEM1	2	10001543	10010228	+	2792	protein_coding	3-hydroxyacyl-CoA dehydrogenase, Multifunctional protein, RNA- and microtubule-binding protein, Salicylic acid (SA) biosynthesis, Maintenance of root meristem activity, Beta -oxidation of fatty acid	3HCDH_N
Os01g0153300	8466.46	8513.87	8367.2	9728.42	9455.55	9299.98	8449.17	9494.65	-0.168276	0.000179704	0.00443213	H2B.5	1	2872115	2872826	+	712	protein_coding	Similar to Histone H2B.1	Histone
Os04g0569900	5723.95	5658.09	6081.71	6205.41	6560.95	6887.14	5821.25	6551.16	-0.17066	0.0019759	0.0316428	-	4	28663895	28666438	-	2183	protein_coding	IQ calmodulin-binding region domain containing protein	IQ
Os02g0307000	2620.59	2435.87	2724.01	2902.93	2925.7	2948.27	2593.49	2925.63	-0.174556	0.003334	0.0468182	-	2	12023919	12034641	-	3614	protein_coding	Guanylate-binding protein family protein	-
Os02g0664300	3300.37	3431.21	3372.98	3865.35	3737.31	3804.76	3368.19	3802.47	-0.175036	0.000733375	0.0143211	Subtilisin 19, SUBTILISIN 19	2	26952898	26970251	+	4750	protein_coding	Peptidase S8 and S53, subtilisin, kexin, sedolisin domain containing protein	Peptidase_S8
Os07g0420700	3460.31	3542.02	3625.75	4124.63	3793.69	4095.48	3542.69	4004.6	-0.177165	0.00142151	0.0244745	-	7	13488360	13501017	+	3483	protein_coding	Similar to Alpha-glucosidase like protein	Glyco_hydro_31
Os03g0280700	2295.82	2266.74	2334.87	2536.6	2659.37	2603.72	2299.14	2599.9	-0.177538	0.00175448	0.02897	-	3	9591835	9598423	+	3587	protein_coding	Hypothetical conserved gene	-
Os08g0562700	4390.74	4369.2	4199.47	5064.9	4797.76	4802.2	4319.8	4888.29	-0.178142	0.000546269	0.0111815	-	8	28173344	28181698	-	3179	protein_coding	Similar to peptidase M1 family protein	-
Os05g0506200	2233.4	2224.94	2189.09	2538.45	2506.77	2483.32	2215.81	2509.51	-0.179405	0.00141714	0.0244351	-	5	25007029	25012046	+	1758	protein_coding	KOW domain containing protein	-
Os07g0562800	2121.25	2085.94	2204.37	2486.78	2443.59	2347.26	2137.19	2425.88	-0.18346	0.00197762	0.0316487	Myosin VIIIA, Myosin class VIII A	7	22488827	22497724	-	4234	protein_coding	Similar to Myosin heavy chain class VIII A2 protein	Myosin_head
Os05g0508500	2532.82	2569.03	2595.87	2961.99	2843.08	2946.32	2565.91	2917.13	-0.185329	0.000746152	0.0144778	THIOREDOXIN H-TYPE 2	5	25164335	25169293	+	3741	protein_coding	Protein of unknown function DUF594 domain containing protein	-
Os01g0816400	7784.73	7514.64	7626.53	8977.31	8606.02	8490.48	7641.97	8691.27	-0.185672	7.75562e-05	0.00219799	MOR1	1	34705486	34722561	-	6628	protein_coding	Similar to microtubule organization protein	-
Os08g0509600	1602.39	1683.53	1717.65	1912.83	1857.48	1925.38	1667.86	1898.57	-0.187519	0.00293484	0.0423055	WEALTHY FARMER'S PANICLE	8	25274541	25278696	-	1624	protein_coding	Squamosa promter-binding-like transcription activator, Regulation of branching in panicles and vegetative shoots, Semidominant regulator of plant architectur	SBP
Os06g0653000	3868.96	3754.89	3643.38	4198.45	4378.83	4259.92	3755.74	4279.07	-0.187764	0.000321359	0.0071559	glossy1 homolog, Glossy1-homologous gene 3	6	26736608	26744116	+	2232	protein_coding	Glossy1(GL1) homolog, Cuticular wax biosynthesis, Drought toleranc	-
Os09g0392400	2073.46	1945.97	1948.08	2316.07	2334.73	2150.52	1989.17	2267.1	-0.18846	0.00282239	0.0412182	-	9	13567238	13575139	-	6181	protein_coding	Similar to Pleiotropic drug resistance protein 13	-
Os06g0286351	4385.86	4500.42	4596.85	5177.48	5035.9	5157.52	4494.38	5123.63	-0.189344	0.000123835	0.0032569	-	6	10344190	10358301	-	5297	protein_coding	Armadillo-type fold domain containing protein	-
Os03g0731500	2341.66	2208.42	2460.66	2785.74	2662.29	2544.99	2336.91	2664.34	-0.190083	0.00273292	0.0401718	-	3	29937122	29946682	+	3332	protein_coding	Similar to Major surface glycoprotein-like	EGF_2
Os03g0703000	16739.8	17170.6	17542.1	19184.6	19710.1	19830.4	17150.8	19575	-0.19081	1.00307e-05	0.000368175	BETA-GLUCOSIDASE 7	3	28240368	28245227	-	1892	protein_coding	Similar to Beta-glucosidase	Glyco_hydro_1
Os02g0164900	5427.47	5222.63	5311.65	6209.1	6033.16	6003.24	5320.58	6081.83	-0.192962	5.5982e-05	0.00166741	AUXIN RESPONSE FACTOR 6A	2	3486813	3492905	+	3884	protein_coding	Similar to Auxin response factor 3	Auxin_resp
Os11g0525600	2199.27	2250.21	2156.17	2579.05	2587.45	2390.33	2201.88	2518.94	-0.193851	0.00129074	0.0226567	-	11	19058420	19067600	+	3413	protein_coding	Similar to Alpha-mannosidase	-
Os04g0677700	1487.31	1509.54	1535.42	1783.65	1770.97	1630.75	1510.76	1728.46	-0.194707	0.00340748	0.0476783	katanin P80b, Katanin regulatory subunit P80b	4	34614351	34622669	-	2673	protein_coding	Katanin P80 ortholog, Katanin regulatory subunit P80	WD40
Os08g0301500	2191.47	2250.21	2284.32	2580.9	2469.83	2649.73	2242	2566.82	-0.195517	0.000861292	0.0162141	SUCROSE PHOSPHATE SYNTHASE 8	8	12411938	12424753	+	3857	protein_coding	Similar to Sucrose-phosphate synthase 2 (EC 2.4.1.14) (Fragment)	Glycos_transf_1
Os05g0577700	1324.44	1274.31	1354.36	1465.31	1551.3	1514.27	1317.7	1510.29	-0.197259	0.00353495	0.0489636	-	5	28760240	28763686	-	1513	protein_coding	Similar to ATP binding protein	Pkinase_Tyr
Os05g0589700	2077.36	2048.03	2024.49	2364.97	2475.67	2218.06	2049.96	2352.9	-0.198689	0.00147046	0.0251506	RECEPTOR-LIKE CYTOPLASMIC KINASE 191	5	29359930	29364139	-	3653	protein_coding	Similar to cDNA, clone: J090072P03, full insert sequence	Pkinase_Tyr
Os11g0552100	1433.67	1414.28	1359.07	1682.15	1586.29	1563.21	1402.34	1610.55	-0.199313	0.00299645	0.0429026	-	11	20533132	20538142	-	2820	protein_coding	Protein of unknown function DUF724 family protein	Agenet
Os01g0881900	3100.43	3158.07	3177.82	3592.22	3518.61	3740.16	3145.44	3617	-0.20164	0.000163697	0.0041013	-	1	38275062	38279030	-	2216	protein_coding	Leucine-rich repeat, cysteine-containing containing protein	-
Os03g0240800	1547.78	1590.21	1629.47	1852.86	1722.37	1910.7	1589.15	1828.64	-0.203008	0.002323	0.0355925	-	3	7449797	7453038	+	934	protein_coding	Similar to AGL157Cp	LSM
Os03g0248600	2988.28	3111.42	3016.75	3535.93	3435.99	3537.54	3038.82	3503.15	-0.205056	0.000108235	0.00291885	enolase, enolase 2	3	7847997	7852714	-	1699	protein_coding	Similar to Enolase 2 (EC 4.2.1.11) (2-phosphoglycerate dehydratase 2) (2-phospho- D-glycerate hydro-lyase 2)	-
Os03g0119900	5717.13	6192.7	5385.72	6623.41	6843.8	6480.92	5765.18	6649.37	-0.20539	0.000363389	0.00797731	-	3	1080801	1081326	+	526	protein_coding	Similar to Histone H4	-
Os03g0794500	1127.43	1126.56	1181.54	1306.6	1295.67	1360.59	1145.18	1320.95	-0.206656	0.00319611	0.045235	GLUTAMATE DEHYDROGENASE 1	3	33038059	33041471	-	1680	protein_coding	Similar to Glutamate dehydrogenase (EC 1.4.1.3) (GDH)	-
Os05g0438700	11138.7	11054.7	11259.3	12713.5	13007.2	12896.2	11150.9	12872.3	-0.207154	1.04774e-06	5.01991e-05	-	5	21499449	21500179	-	731	protein_coding	Similar to Histone H3	Histone
Os01g0835900	10742.8	11053.7	10040.2	12373	12805	11584.6	10612.2	12254.2	-0.207334	0.000133892	0.0034668	-	1	35840539	35841246	+	708	protein_coding	Similar to Histone H4	-
Os01g0851700	1510.72	1510.51	1436.66	1631.4	1717.51	1804.01	1485.96	1717.64	-0.208148	0.0020725	0.0327855	Starch phosphorylase 2, plastidial starch phosphorylase2, plastidial starch phosphorylase 2	1	36670321	36676478	-	2919	protein_coding	Similar to Cytosolic starch phosphorylase (Fragment)	-
Os06g0285400	1885.23	1866.27	1845.79	2063.24	2188.93	2218.06	1865.76	2156.74	-0.208693	0.00064465	0.0128059	-	6	10146888	10149402	+	2515	protein_coding	Similar to Serine/threonine-specific kinase like protein	Pkinase
Os02g0142450	1491.21	1438.58	1437.84	1798.41	1623.23	1625.86	1455.88	1682.5	-0.208801	0.00243151	0.0367969	-	2	2331669	2345472	-	4860	protein_coding	Hypothetical gene	-
Os09g0411700	1426.84	1475.52	1490.74	1698.76	1694.18	1683.61	1464.37	1692.18	-0.209019	0.00102467	0.0186878	-	9	14610816	14613266	-	886	protein_coding	Peptidyl-prolyl cis-trans isomerase, PpiC-type domain containing protein	-
Os07g0175900	1214.23	1215.02	1273.24	1500.37	1429.8	1346.89	1234.16	1425.69	-0.209052	0.003459	0.0480567	-	7	3991680	3996800	-	2846	protein_coding	Similar to Inositol-1, 4, 5-trisphosphate 5-Phosphatase-like protein	Exo_endo_phos
Os04g0656100	5523.04	5326.64	5358.68	6290.3	6180.9	6269.49	5402.78	6246.9	-0.209365	8.74167e-06	0.0003265	H+-ATPASE 7	4	33457745	33464852	+	3558	protein_coding	H+-ATPase, Blue light-induced stomatal opening of dumbbell-shaped guard cells, N uptak	E1-E2_ATPase
Os03g0722400	1803.3	1955.69	2008.03	2310.53	2113.11	2241.55	1922.34	2221.73	-0.209639	0.00150779	0.0256688	Decrease in DNA Methylation 1b	3	29305425	29311650	+	3149	protein_coding	Chromatin remodeling factor, Genome-wide DNA methylatio	SNF2_N
Os01g0617700	2032.5	2010.12	1782.31	2309.61	2294.88	2137.79	1941.64	2247.43	-0.209919	0.00211217	0.0332332	centromere protein C	1	24559329	24568659	+	2893	protein_coding	Similar to CENP-C (Fragment)	-
Os04g0583600	5008.09	5065.16	4391.1	5832.62	5709.49	5196.67	4821.45	5579.59	-0.210185	0.00122132	0.0217485	-	4	29488964	29489557	-	594	protein_coding	Similar to Histone H4	-
Os06g0642900	1339.07	1427.89	1496.62	1637.86	1561.99	1729.61	1421.19	1643.16	-0.210274	0.00320277	0.0453018	-	6	26183542	26187011	-	1455	protein_coding	Ubiquitin system component Cue domain containing protein	CUE
Os02g0258300	1503.89	1597.99	1537.77	1860.24	1764.17	1743.32	1546.55	1789.24	-0.210364	0.00123662	0.0219373	-	2	8938133	8943482	-	2963	protein_coding	Zinc finger, FYVE/PHD-type domain containing protein	-
Os08g0101100	1782.82	1648.54	1741.16	2043.86	1979.95	1965.52	1724.17	1996.44	-0.211838	0.000774492	0.014904	High mobility group protein B, High mobility group subgroup B protein	8	71348	72715	-	1016	protein_coding	High mobility group, HMG1/HMG2 domain containing protein	HMG_box
Os06g0130800	8276.27	8182.41	9154.9	9477.43	9673.27	10514.7	8537.86	9888.48	-0.212158	0.000273364	0.00626619	-	6	1642665	1643799	-	1046	protein_coding	Winged helix repressor DNA-binding domain containing protein	-
Os07g0672500	1415.14	1468.71	1493.09	1739.36	1619.34	1712	1458.98	1690.23	-0.212853	0.00129026	0.0226567	-	7	28423632	28435286	+	4029	protein_coding	Hypothetical conserved gene	AAA
Os02g0684500	7819.84	7883.03	6988.15	9040.98	8951.08	8314.29	7563.67	8768.78	-0.212933	0.000241947	0.00569405	-	2	27994105	27994677	-	515	protein_coding	Similar to Histone H4	-
Os03g0752800	1612.15	1602.85	1496.62	1917.45	1829.29	1722.76	1570.54	1823.17	-0.214583	0.00165943	0.027853	MADS BOX GENE 14	3	31031753	31041563	-	2588	protein_coding	Similar to Isoform 2 of MADS-box transcription factor 14	K-box
Os07g0507700	1302.98	1316.11	1285	1504.98	1492.01	1535.8	1301.36	1510.93	-0.215093	0.00107845	0.0195618	-	7	19281750	19289756	+	2194	protein_coding	Bromodomain domain containing protein	Bromodomain
Os05g0466600	4389.76	4296.3	3999.61	5149.8	4695.7	4884.42	4228.56	4909.97	-0.215138	0.000176803	0.00437906	-	5	22903115	22903786	+	672	protein_coding	Similar to Histone H4	-
Os02g0741400	1550.7	1581.47	1508.38	1868.54	1760.28	1760.94	1546.85	1796.59	-0.215614	0.000825422	0.0157288	-	2	31009240	31011527	-	1720	protein_coding	Conserved hypothetical protein	-
Os03g0125300	1452.2	1459.96	1442.54	1752.28	1671.83	1636.62	1451.57	1686.91	-0.216842	0.000845511	0.0160202	-	3	1444996	1448651	+	1603	protein_coding	D111/G-patch domain containing protein	G-patch
Os01g0683100	1497.06	1493.99	1407.27	1749.51	1674.74	1690.46	1466.11	1704.9	-0.216997	0.000891903	0.0166891	katanin P60, Katanin catalytic subunit P60	1	28136367	28143339	+	2018	protein_coding	Similar to Katanin p60 ATPase-containing subunit (EC 3.6.4.3) (Katanin p60 subunit) (p60 katanin) (Atp60) (CAD ATPase) (Katanin 1) (BOTERO1 protein) (ECTOPIC ROOT HAIR 3 protein) (FAT ROOT protein) (FRAGILE FIBER 2 protein) (AtAAA1)	AAA
Os12g0285100	2601.09	2507.8	2580.58	2878.02	3072.47	2992.32	2563.15	2980.94	-0.217834	0.000112984	0.0030305	-	12	10822535	10833618	+	6553	protein_coding	Hypothetical conserved gene	-
Os05g0571700	932.373	910.777	889.978	1074.99	1064.33	1042.47	911.043	1060.6	-0.218798	0.00344693	0.0479719	F-box protein 282	5	28489736	28493801	-	1992	protein_coding	Cyclin-like F-box domain containing protein	-
Os10g0469900	961.632	982.706	1005.19	1127.58	1127.51	1180.48	983.177	1145.19	-0.220501	0.0026458	0.0392502	-	10	17374458	17378953	+	2061	protein_coding	TGF-beta receptor, type I/II extracellular region family protein	-
Os04g0600900	1968.13	1946.94	1815.23	2306.84	2263.77	2112.34	1910.1	2227.65	-0.221215	0.000596894	0.0120518	GROWTH-REGULATING FACTOR 3	4	30317735	30321610	-	1722	protein_coding	Similar to B0403H10-OSIGBa0105A11.9 protein	-
Os10g0177400	1229.84	1143.09	1143.92	1381.34	1381.2	1340.04	1172.28	1367.52	-0.221787	0.00159842	0.0269556	-	10	5341017	5346935	-	2381	protein_coding	TB2/DP1 and HVA22 related protein family protein	TB2_DP1_HVA22
Os08g0327100	1378.08	1430.8	1375.53	1601.87	1623.23	1656.2	1394.8	1627.1	-0.221842	0.000631008	0.0125991	-	8	14397927	14403072	+	2369	protein_coding	Galacturonosyltransferase, Pectin biosynthesi	Glyco_transf_8
Os02g0700100	3354.98	3231.95	3294.21	3904.1	4054.18	3564.94	3293.71	3841.08	-0.221865	0.000203217	0.00491356	cell division cycle protein 20.1	2	28802911	28805716	+	2261	protein_coding	Similar to WD-repeat protein	WD40
Os12g0605100	2864.41	2884.94	2835.7	3273.87	3197.86	3547.32	2861.68	3339.68	-0.22264	0.000130598	0.00339656	-	12	25536142	25538883	-	1637	protein_coding	Conserved hypothetical protein	-
Os02g0741500	1579.96	1486.21	1751.74	1905.45	1869.14	1842.18	1605.97	1872.26	-0.222884	0.00168069	0.0281171	-	2	31024618	31033605	-	2471	protein_coding	Ribbon-helix-helix domain containing protein	-
Os09g0442700	1587.77	1593.13	1641.23	1925.75	1806.93	1894.06	1607.37	1875.58	-0.223172	0.000417398	0.0089288	Decrease in DNA Methylation 1a	9	16461644	16467575	-	2995	protein_coding	Chromatin remodeling factor, Genome-wide DNA methylatio	SNF2_N
Os10g0321700	983.088	1039.08	1027.53	1198.64	1180	1181.46	1016.57	1186.7	-0.223559	0.00193994	0.0311958	-	10	8786980	8796460	-	1650	protein_coding	Similar to Ribonucleoprotein like protein	RRM_1
Os06g0255200	1673.59	1452.19	1695.31	1953.43	1860.39	1812.82	1607.03	1875.55	-0.223931	0.00214846	0.0336909	-	6	8043566	8049994	+	2788	protein_coding	Conserved hypothetical protein	-
Os02g0633100	1573.14	1634.93	1763.5	1923.91	1984.81	1897.98	1657.19	1935.56	-0.225153	0.000665883	0.0131606	-	2	25379792	25394160	-	6133	protein_coding	Hypothetical conserved gene	B-block_TFIIIC
Os10g0362300	1754.54	1776.84	1962.18	2185.04	2063.54	2168.14	1831.19	2138.91	-0.225341	0.000623776	0.0124867	HISTIDINE KINASE 5	10	11191930	11203599	-	8413	protein_coding	Similar to Histidine kinase 3	HisKA
Os12g0284000	886.535	868.008	941.707	1043.62	1052.67	1056.17	898.75	1050.82	-0.226664	0.00293057	0.0422961	-	12	10771046	10775430	+	2792	protein_coding	Regulator of chromosome condensation, RCC1 domain containing protein	-
Os03g0119500	8810.73	9002.79	9344.18	10744.3	10366.3	10680.1	9052.57	10596.9	-0.227486	9.06416e-07	4.45229e-05	cannot reach the roof 1	3	1049042	1075622	+	6235	protein_coding	Callose synthase, Ovary expansion by affecting vascular cell patternin	-
Os10g0488800	3560.77	3379.69	3347.12	4049.89	4014.33	3992.7	3429.19	4018.97	-0.228658	1.31933e-05	0.000470949	myosin VIIIB, Myosin class VIII B	10	18532794	18539779	+	3225	protein_coding	Myosin head, motor region domain containing protein	Myosin_head
Os03g0679700	1268.85	1290.83	1234.45	1539.13	1512.42	1400.72	1264.71	1484.09	-0.230478	0.000990173	0.0182437	HMP-P synthase	3	26952053	26959001	+	3451	protein_coding	Similar to Thiamine biosynthesis protein thiC	-
Os09g0565450	1593.62	1515.37	1697.66	1870.39	1859.42	1905.81	1602.22	1878.54	-0.230639	0.000467835	0.00981908	-	9	22519444	22525652	+	2302	protein_coding	Hypothetical conserved gene	-
Os03g0747200	1296.15	1247.09	1352.01	1507.75	1486.18	1579.85	1298.42	1524.59	-0.232468	0.000731826	0.0143067	-	3	30727013	30731434	-	1512	protein_coding	Protein of unknown function DUF1423, plant domain containing protein	-
Os07g0683900	2650.83	2721.64	2460.66	3028.42	3121.07	3061.82	2611.04	3070.44	-0.232929	6.9297e-05	0.00201271	R40G2	7	29004217	29006208	+	1534	protein_coding	Ricin B-related lectin domain containing protein	-
Os03g0266100	2217.8	2160.79	1922.21	2486.78	2692.42	2230.78	2100.27	2469.99	-0.233079	0.0023823	0.0362398	-	3	8797898	8799782	+	962	protein_coding	Zinc finger, LIM-type domain containing protein	LIM
Os01g0273100	2066.63	2074.28	2028.02	2303.15	2467.89	2488.22	2056.31	2419.75	-0.234361	9.83219e-05	0.00267933	UBIQUITIN-CONJUGATING ENZYME 27	1	9445685	9446494	+	810	protein_coding	Similar to Ubiquitin conjugating protein-like (Ubiquitin-conjugating enzyme) (Ubiquitinating enzyme)	UQ_con
Os01g0726400	995.767	916.609	1027.53	1187.56	1116.82	1152.1	979.969	1152.16	-0.234784	0.00226987	0.0350007	MADS BOX GENE 32	1	30278399	30280577	-	684	protein_coding	MADS box transcription factor, Regulation of floral organ identit	SRF-TF
Os03g0351500	4254.2	4599.57	4567.45	5345.42	5018.4	5435.51	4473.74	5266.44	-0.235565	2.08344e-05	0.000695899	CYTOSOLIC SUPEROXIDASE DISMUTASE	3	13181396	13184453	+	785	protein_coding	Similar to Superoxide dismutase	-
Os10g0539500	3724.62	3729.62	3196.63	4224.29	4434.23	3888.94	3550.29	4182.49	-0.235685	0.000685415	0.013501	Histone H4	10	21019357	21019902	-	546	protein_coding	Similar to Histone H4	-
Os01g0105900	1129.38	1114.9	1105.12	1348.12	1394.81	1201.04	1116.47	1314.66	-0.235708	0.00207623	0.0328002	-	1	309520	313170	-	1548	protein_coding	Carbohydrate/purine kinase domain containing protein	PfkB
Os04g0253000	1008.45	1102.26	1080.44	1170.03	1257.76	1330.25	1063.71	1252.68	-0.235874	0.00236233	0.0360533	G1/S-phase gene H1	4	9993501	9994503	+	890	protein_coding	Similar to Histone H1	-
Os03g0672400	2735.68	2740.11	2937.98	3223.12	3134.68	3569.84	2804.59	3309.21	-0.239157	0.000175378	0.00435762	-	3	26531313	26534354	-	2803	protein_coding	Conserved hypothetical protein	-
Os02g0116800	1168.39	1142.12	1160.38	1383.18	1317.05	1396.81	1156.96	1365.68	-0.239401	0.000549966	0.0112304	REMORIN 6.1	2	890263	894233	+	1873	protein_coding	Remorin, C-terminal region domain containing protein	-
Os04g0177300	849.474	842.736	814.735	1004.86	910.757	1048.34	835.648	987.986	-0.241072	0.00345611	0.0480567	-	4	5254429	5260631	-	3801	protein_coding	HIP116, Rad5p N-terminal domain containing protein	-
Os04g0692700	1018.2	1050.75	1054.57	1206.94	1199.44	1288.16	1041.17	1231.51	-0.24238	0.000865147	0.0162605	ENL1-LIKE	4	35445566	35451211	-	2805	protein_coding	SNF2 N-terminal domain and helicase C-terminal domain containing protein, ENL1-lik	SNF2_N
Os03g0243100	1074.76	1183.91	1288.53	1385.03	1358.85	1450.64	1182.4	1398.17	-0.243365	0.00188646	0.0306649	actin depolymerizing factor 5	3	7565328	7567774	-	1011	protein_coding	Similar to Actin-depolymerizing factor 5 (ADF-5) (AtADF5)	Cofilin_ADF
Os07g0642800	918.719	914.665	961.693	1144.19	1046.84	1115.88	931.692	1102.3	-0.243549	0.00145858	0.0249838	-	7	26768377	26774119	+	2055	protein_coding	Similar to plectin-related	-
Os05g0515400	1205.45	1147.95	1227.39	1440.39	1378.29	1422.26	1193.6	1413.65	-0.244842	0.000405189	0.00872959	AUXIN RESPONSE FACTOR 14	5	25555850	25561791	+	2610	protein_coding	Similar to Auxin response factor 14	Auxin_resp
Os03g0690000	1231.79	1249.04	1233.27	1460.69	1534.78	1407.58	1238.03	1467.68	-0.245408	0.000370956	0.00809079	-	3	27552077	27554435	+	543	protein_coding	Similar to Costars family protein	-
Os01g0518500	788.031	850.512	740.668	975.333	925.337	925.006	793.07	941.892	-0.246753	0.00307543	0.0438723	-	1	18394242	18401686	-	2287	protein_coding	Glycoside hydrolase, family 27 protein	-
Os07g0658400	2024.69	2124.82	2166.75	2582.74	2389.16	2519.54	2105.42	2497.15	-0.246768	5.39834e-05	0.00162492	SPOTTED LEAF 32	7	27723089	27738212	-	5403	protein_coding	Ferredoxin-dependent glutamate synthase, Leaf senescence and nitrogen remobilizatio	GATase_2
Os02g0101000	1059.16	1094.49	967.571	1218.94	1263.59	1226.49	1040.41	1236.34	-0.247324	0.00101048	0.0184722	amino acid transporter-like 11, OsAux/LAX1 protein	2	50308	55886	-	2166	protein_coding	Amino acid transporter, transmembrane domain containing protein	Aa_trans
Os02g0669100	4954.45	5253.73	5351.62	5884.29	5979.7	6640.47	5186.6	6168.15	-0.250193	2.07977e-05	0.000695667	DEHYDRIN 1	2	27165514	27166898	-	1291	protein_coding	Dehydrin family protein	-
Os01g0176500	1557.53	1558.14	1551.88	1835.32	1806.93	1910.7	1555.85	1850.99	-0.250479	6.60559e-05	0.00193298	-	1	3939133	3942405	-	2807	protein_coding	Conserved hypothetical protein	-
Os07g0155100	1122.55	1050.75	1230.92	1286.3	1356.9	1403.66	1134.74	1348.95	-0.250873	0.00128961	0.0226567	-	7	2945227	2946683	+	1364	protein_coding	FAD dependent oxidoreductase family protein	DAO
Os12g0625000	1383.93	1494.96	1561.28	1782.73	1699.04	1800.09	1480.06	1760.62	-0.251475	0.000262343	0.00607311	CYSTEINE SYNTHASE 1	12	26698650	26703087	-	1280	protein_coding	Similar to Cysteine synthase	PALP
Os02g0316900	744.143	744.563	782.992	942.114	878.682	881.937	757.233	900.911	-0.251793	0.00200404	0.0319403	-	2	12569881	12589326	+	4901	protein_coding	B-block binding subunit of TFIIIC domain containing protein	B-block_TFIIIC
Os03g0826500	1282.5	1370.54	1301.46	1577.88	1524.08	1609.22	1318.17	1570.39	-0.252316	0.000186917	0.00458583	ANTHRANILATE SYNTHASE ALPHA-SUBUNIT 1	3	34715521	34721072	-	2183	protein_coding	Anthranilate synthase alpha 1 subunit	-
Os06g0589500	1331.27	1351.1	1443.72	1624.02	1651.42	1643.48	1375.36	1639.64	-0.254577	0.000128119	0.00335074	-	6	23119059	23122162	+	1417	protein_coding	Conserved hypothetical protein	-
Os03g0809400	810.462	726.094	770.06	923.66	946.721	881.937	768.872	917.439	-0.254994	0.002104	0.0331717	-	3	33850363	33855273	-	1688	protein_coding	Hypothetical conserved gene	-
Os12g0605200	1316.64	1251.95	1407.27	1615.71	1523.11	1605.3	1325.29	1581.38	-0.256185	0.000282981	0.00643617	-	12	25541170	25544911	-	1196	protein_coding	KIP1-like domain containing protein	-
Os07g0691200	1822.81	1933.34	1799.94	2215.49	2241.42	2182.82	1852.03	2213.24	-0.256526	2.54641e-05	0.00083974	-	7	29392447	29401888	+	3774	protein_coding	Similar to D-alanine--D-alanine ligase B (EC 6.3.2.4) (D-alanylalanine synthetase B) (D-Ala-D-Ala ligase B)	-
Os11g0220700	785.105	753.311	835.897	916.278	911.729	1006.25	791.438	944.752	-0.256573	0.0021823	0.0340781	-	11	6308514	6310646	+	773	protein_coding	Hypothetical protein	-
Os10g0563200	1206.43	1111.98	1186.24	1409.94	1428.83	1346.89	1168.22	1395.22	-0.256608	0.000303856	0.0068312	-	10	22227629	22235257	-	2296	protein_coding	Armadillo-like helical domain containing protein	Arm
Os11g0242100	724.637	744.563	697.169	843.382	871.878	875.085	722.123	863.448	-0.256796	0.00168781	0.0281877	-	11	7595301	7606762	+	3249	protein_coding	Beta-glucosidase, GBA2 type domain containing protein	-
Os08g0554400	1440.5	1316.11	1391.99	1652.62	1667.94	1638.58	1382.86	1653.05	-0.257629	0.000113153	0.0030305	indeterminate domain 6	8	27733385	27739638	-	2723	protein_coding	Zinc finger, C2H2-type domain containing protein	-
Os08g0485000	4799.38	4517.92	5265.8	5350.03	5575.35	6507.34	4861.03	5810.91	-0.257826	0.000450149	0.00950763	-	8	23969407	23970640	-	921	protein_coding	Similar to PHI-1	-
Os02g0152800	980.162	965.21	938.18	1156.19	1195.55	1097.28	961.184	1149.67	-0.257838	0.000588672	0.011927	-	2	2913665	2919109	-	1640	protein_coding	RNA polymerase Rpb1, domain 1 containing protein	-
Os05g0113900	5985.33	5908.87	5982.95	6975.89	7422.14	6978.17	5959.05	7125.4	-0.257891	1.16478e-07	7.0737e-06	-	5	738208	739079	+	793	protein_coding	Similar to Histone H2A	Histone
Os01g0762000	829.968	792.191	842.951	992.865	992.405	964.16	821.703	983.143	-0.259531	0.000854723	0.0161294	Patatin-related phospholipase A IV alpha	1	32057400	32062829	-	4466	protein_coding	ARF/SAR superfamily domain containing protein	-
Os08g0490900	13236.6	13548.9	11927.1	15782.5	15958.2	14668.9	12904.2	15469.9	-0.261394	4.01146e-06	0.00016571	-	8	24261228	24262081	+	854	protein_coding	Similar to Histone H2B.2	Histone
Os02g0176700	2078.33	1972.22	2105.61	2441.56	2460.11	2477.45	2052.05	2459.71	-0.261873	8.10023e-06	0.000306482	CA2+-ATPASE 9	2	4196026	4208370	-	2772	protein_coding	Similar to autoinhibited calcium ATPase	E1-E2_ATPase
Os11g0513900	1595.57	1767.12	1700.01	2013.41	2056.74	1999.78	1687.57	2023.31	-0.26188	4.60613e-05	0.00140412	-	11	18382053	18390444	+	3712	protein_coding	Conserved hypothetical protein	-
Os01g0931200	1800.38	1772.95	1723.52	2005.11	2207.4	2141.71	1765.62	2118.07	-0.261934	4.06284e-05	0.00126153	-	1	40862786	40864367	-	1392	protein_coding	Armadillo-type fold domain containing protein	-
Os04g0692750	2221.7	2385.32	2366.61	2987.82	2706.03	2666.37	2324.54	2786.74	-0.262099	4.32263e-05	0.00132983	ENDOSPERMLESS 1	4	35452104	35459864	-	3308	protein_coding	SNF2 family chromatin-remodeling helicase, Syncytial endosperm developmen	SNF2_N
Os03g0736500	2890.75	2778.02	2860.39	3347.69	3459.32	3422.03	2843.05	3409.68	-0.262236	9.33838e-07	4.5617e-05	Syntaxin-related protein KNOLLE, OsKNOLLE	3	30192888	30194132	+	1245	protein_coding	Syntaxin-related protein KNOLLE (Syntaxin 111) (AtSYP111)	SNARE
Os03g0733600	1480.48	1414.28	1542.47	1840.86	1757.36	1719.83	1479.08	1772.68	-0.262267	8.69698e-05	0.00243005	GRF1-interacting factor 3, GRF-interacting factor 3	3	30045181	30048795	-	1254	protein_coding	SSXT family protein	SSXT
Os07g0187700	1824.76	1885.71	1854.02	2192.42	2237.53	2251.34	1854.83	2227.1	-0.263788	7.70969e-06	0.000294063	PHOSPHATE TRANSPORTER TRAFFIC FACILITATOR 1	7	4682480	4687646	+	1778	protein_coding	WD40 protein, Regulation of the plasma membrane localization of phosphate transporters, Phosphate uptake and translocatio	-
Os06g0265400	1210.33	1218.91	1235.62	1449.62	1527.97	1430.09	1221.62	1469.23	-0.266473	9.35461e-05	0.00257318	b-ZIP TRANSCRIPTION FACTOR 47	6	8785882	8788413	-	1565	protein_coding	Similar to Transcription factor HBP-1b(C38) (Fragment)	bZIP_1
Os12g0165700	593.949	622.089	618.399	710.507	781.482	714.555	611.479	735.515	-0.266563	0.00277004	0.0406058	Transcription Elongation Factor II-S-like gene, Mediator 26_3	12	3325748	3328790	-	1642	protein_coding	Transcription elongation factor, TFIIS/CRSP70, N-terminal domain containing protein	-
Os07g0507200	1943.74	1964.44	1921.03	2360.36	2429.98	2228.82	1943.07	2339.72	-0.267851	1.13129e-05	0.000413292	-	7	19252935	19257984	-	3041	protein_coding	Cell cycle regulated microtubule associated protein domain containing protein	-
Os08g0450700	696.354	683.326	679.534	800.013	883.542	796.778	686.404	826.777	-0.268035	0.00174449	0.0289122	-	8	22003703	22006379	+	1812	protein_coding	Chaperonin Cpn60/TCP-1 family protein	-
Os01g0952600	1738.93	1579.52	1616.54	1893.46	2006.19	2048.72	1645	1982.79	-0.268962	5.50718e-05	0.00164449	-	1	41954683	41962785	+	3913	protein_coding	Similar to LacZ (Fragment)	-
Os10g0504600	1120.6	1151.84	1107.48	1397.02	1305.39	1373.32	1126.64	1358.58	-0.269808	0.000124945	0.0032824	myosin, SKIP interacting protein 24, SKIPa-interacting protein 24, SKIPa-interacting protein 24	10	19279579	19281435	+	1190	protein_coding	Similar to SKIP interacting protein 24 (Fragment)	-
Os01g0866200	13665.7	13751.1	13879.9	16430.3	16673.6	16688.3	13765.6	16597.4	-0.269926	6.44476e-11	7.38652e-09	-	1	37513878	37514462	+	585	protein_coding	Similar to Histone H3	Histone
Os04g0584600	1583.86	1458.02	1502.5	1882.38	1787.49	1818.69	1514.79	1829.52	-0.272326	3.20526e-05	0.00103084	CALCIUM-DEPENDENT PROTEIN KINASE 13	4	29531283	29535738	+	2458	protein_coding	Similar to Calcium dependent protein kinase	Pkinase
Os02g0739700	562.74	625.977	620.751	712.353	706.639	766.434	603.156	728.475	-0.272907	0.00272528	0.040151	DP-LIKE 1	2	30924476	30927914	-	1579	protein_coding	E2F Family domain containing protein	E2F_TDP
Os10g0562100	1271.77	1302.5	1455.47	1632.32	1557.13	1675.78	1343.25	1621.74	-0.273352	0.000173517	0.00432056	MYBS2	10	22174848	22176685	-	1278	protein_coding	Homeodomain-like containing protein	Myb_DNA-binding
Os03g0339700	1366.38	1456.08	1362.59	1839.01	1705.85	1514.27	1395.02	1686.38	-0.273623	0.000449229	0.00949676	-	3	12627357	12630298	+	1942	protein_coding	Protein of unknown function DUF827, plant family protein	-
Os01g0514600	1057.21	1039.08	1125.11	1307.52	1263.59	1321.44	1073.8	1297.52	-0.274159	0.000140854	0.0036201	-	1	18186985	18193374	+	2536	protein_coding	Similar to Fimbrin 1 (AtFIM1)	CH
Os09g0376800	596.875	605.565	566.67	743.726	664.843	732.174	589.703	713.581	-0.274293	0.0026681	0.0394329	-	9	12646004	12650074	-	1832	protein_coding	Similar to Trehalose-6-phosphate synthase (Fragment)	-
Os12g0621700	762.673	784.415	811.208	932.887	958.385	960.244	786.099	950.506	-0.274699	0.000491127	0.0102344	-	12	26530282	26536043	+	2594	protein_coding	Conserved hypothetical protein	-
Os06g0160700	1667.74	1687.42	1617.71	2009.72	1935.24	2073.19	1657.62	2006.05	-0.27475	1.19879e-05	0.000434558	SOLUBLE STARCH SYNTHASE I	6	3079296	3086808	-	2623	protein_coding	Starch synthase, Starch biosynthesi	Glycos_transf_1
Os04g0616900	804.611	756.227	724.209	1003.94	935.057	829.08	761.682	922.692	-0.276114	0.00236553	0.0360759	-	4	31340285	31344722	+	1577	protein_coding	Similar to H0525G02.14 protein	-
Os05g0150600	571.517	552.104	618.399	701.28	694.003	712.597	580.673	702.627	-0.276769	0.00218131	0.0340781	-	5	2906270	2913774	-	3126	protein_coding	Hypothetical conserved gene	DEAD
Os12g0178700	1010.4	959.378	988.733	1184.79	1132.37	1268.58	986.169	1195.25	-0.277388	0.000274778	0.00628629	ACCUMULATION AND REPLICATION OF CHLOROPLASTS5	12	3986839	3994495	-	2559	protein_coding	Similar to ARC5 (ACCUMULATION AND REPLICATION OF CHLOROPLAST 5); GTP binding / GTPase	-
Os01g0778800	748.044	786.359	791.222	944.883	1002.12	877.043	775.208	941.35	-0.280693	0.000807195	0.0154444	-	1	32965371	32976817	+	3257	protein_coding	Peptidase M16, core domain containing protein	-
Os01g0198000	1649.21	1929.45	1717.65	2141.67	2191.84	2102.55	1765.43	2145.36	-0.280764	5.43441e-05	0.00163109	RNA-DEPENDENT RNA POLYMERASE 4	1	5307415	5317280	-	2121	protein_coding	RNA-dependent RNA polymerase, eukaryotic-type domain containing protein	-
Os06g0486800	1906.68	2057.75	1935.14	2406.5	2350.28	2416.76	1966.53	2391.18	-0.28179	2.95953e-06	0.000127669	FORMATE DEHYDROGENASE	6	16649553	16653244	+	1647	protein_coding	Similar to Formate dehydrogenase, mitochondrial precursor (EC 1.2.1.2) (NAD- dependent formate dehydrogenase) (FDH)	2-Hacid_dh_C
Os03g0356414	1614.1	1633.96	1763.5	2072.47	1933.29	2082.98	1670.52	2029.58	-0.281946	1.95669e-05	0.000659973	drought-induced SINA protein 1, drought induced seven in absentia (SINA) protein 1, drought induced seven in absentia protein 1	3	13633732	13637491	-	1490	protein_coding	Similar to Ubiquitin ligase SINAT5 (EC 6.3.2.-) (Seven in absentia homolog 5). Splice isoform 2	-
Os04g0228100	1025.03	959.378	1143.92	1192.18	1268.45	1341.99	1042.77	1267.54	-0.283118	0.000623144	0.0124867	-	4	8586491	8588227	-	1131	protein_coding	Similar to H0209A05.2 protein	-
Os11g0251400	3057.52	3018.1	2908.59	3728.78	3610.95	3598.22	2994.74	3645.99	-0.283521	1.14321e-07	6.97895e-06	-	11	8163352	8170110	-	3014	protein_coding	Hypothetical conserved gene	-
Os04g0531100	624.183	626.949	667.777	771.408	771.762	790.905	639.636	778.025	-0.283702	0.000892248	0.0166891	PHLOEM PROTEIN 16	4	26558962	26561236	+	760	protein_coding	Small C2-domain protein consisting of a single C2 domain, Phloem protein, Signaling pathway involving Ca<sup>2+</sup> ions, Defense respons	C2
Os07g0659500	1856.94	1784.62	1950.43	2259.78	2290.99	2253.3	1864	2268.02	-0.283892	3.5844e-06	0.000151051	-	7	27791121	27799497	-	4565	protein_coding	Non-SMC condensin subunit, XCAP-D2/Cnd1 family protein	-
Os05g0499500	580.295	587.096	545.508	730.808	696.919	659.74	570.966	695.822	-0.284461	0.00189665	0.0307316	-	5	24589278	24593259	-	1432	protein_coding	Similar to predicted protein	-
Os01g0849100	499.346	496.699	451.455	602.547	565.7	597.094	482.5	588.447	-0.284735	0.00346879	0.0481615	small GTPase Rac/ROP guanine nucleotide exchange factor 1	1	36485437	36489944	-	2016	protein_coding	Small GTPase Rac/ROP guanine nucleotide exchange factor, Signal transductio	DUF315
Os03g0743900	3753.87	3828.76	3787.99	4667.2	4638.35	4552.6	3790.21	4619.38	-0.285449	7.21198e-09	5.77477e-07	ATP sulfurylase	3	30532225	30535298	-	1590	protein_coding	Similar to ATP sulfurylase	-
Os02g0832400	1854.99	1901.26	1897.52	2301.31	2354.17	2235.68	1884.59	2297.05	-0.285684	1.45624e-06	6.78256e-05	-	2	35790162	35797308	+	3008	protein_coding	Similar to Callose synthase 1 catalytic subunit	DUF605
Os08g0162800	2244.13	2409.62	2216.13	2922.31	2835.3	2619.38	2289.96	2792.33	-0.285849	7.48016e-06	0.000286711	Acyl-CoA-binding protein, Acyl-CoA-binding protein 1	8	3698349	3700499	-	578	protein_coding	Acyl-CoA-binding protein , Stress respons	-
Os01g0805600	1948.62	1875.99	2002.16	2301.31	2472.75	2329.64	1942.25	2367.9	-0.286328	3.42171e-06	0.000145725	CYCLIN-B1-1	1	34149458	34151206	-	1251	protein_coding	Similar to Cyclin-B1-1	Cyclin_C
Os02g0195800	629.059	704.71	681.885	913.51	738.715	804.608	671.885	818.944	-0.286362	0.00303892	0.0434309	DnaJ domain protein C17	2	5351467	5355145	+	1263	protein_coding	Similar to Chaperone protein dnaJ 6 (AtJ6) (AtDjC6)	DnaJ
Os01g0194200	1122.55	1073.1	1178.02	1371.19	1449.24	1291.09	1124.56	1370.51	-0.286369	0.000135005	0.00349015	-	1	5053133	5055753	-	1703	protein_coding	IQ calmodulin-binding region domain containing protein	-
Os04g0412200	548.111	487.951	509.062	586.861	625.963	673.444	515.041	628.756	-0.287114	0.00361661	0.0498585	-	4	20365639	20369223	+	834	protein_coding	Similar to Ferredoxin I	Fer2
Os10g0415600	900.189	897.169	871.167	1212.48	1061.42	982.758	889.508	1085.55	-0.287486	0.000970298	0.017934	Prolyl Oligopeptidase 21, PROLYL OLIGOPEPTIDASE 21	10	14532843	14543160	+	2942	protein_coding	Non-protein coding transcript	-
Os02g0302900	1372.23	1359.85	1685.9	1775.35	1749.59	1861.76	1472.66	1795.56	-0.287907	0.0004222	0.00901503	-	2	11758502	11762733	+	1618	protein_coding	Reticulon family protein	-
Os01g0951400	507.149	566.684	544.332	689.285	641.515	644.078	539.388	658.293	-0.28792	0.00219702	0.0341825	UMP synthase 2	1	41892688	41896238	+	1696	protein_coding	Similar to Uridine 5'-monophosphate synthase (UMP synthase)	Pribosyltran
Os06g0622000	696.354	721.234	674.831	888.596	825.222	842.783	697.473	852.2	-0.288453	0.000565924	0.011516	-	6	24986845	24997890	-	3084	protein_coding	Zinc finger, CW-type domain containing protein	zf-CW
Os07g0182900	2220.73	2122.88	2257.27	2746.07	2684.64	2635.04	2200.29	2688.58	-0.289704	5.71566e-07	2.9639e-05	METHYLTRANSFERASE 1B	7	4380870	4391940	+	5636	protein_coding	DNA methyltransferase, Maintenance of methylation, Gene silencin	DNA_methylase
Os06g0158900	681.725	682.354	677.182	826.772	815.502	853.551	680.42	831.942	-0.289866	0.000437077	0.00929872	MULTIDRUG RESISTANCE-ASSOCIATED PROTEIN 15	6	3001438	3009777	-	4538	protein_coding	Similar to Multidrug-resistance associated protein 3	ABC_tran
Os11g0458100	1752.59	1724.35	1808.17	2091.84	2153.94	2219.04	1761.7	2154.94	-0.291054	2.07217e-06	9.35318e-05	-	11	15531495	15532837	-	1343	protein_coding	Conserved hypothetical protein	-
Os05g0168800	1263.97	1242.23	1186.24	1389.64	1602.82	1528.95	1230.82	1507.14	-0.291186	9.17018e-05	0.00253437	-	5	4129195	4134223	-	2519	protein_coding	KIP1-like domain containing protein	-
Os01g0153100	7283.43	7565.18	7044.58	9197.84	9012.32	8602.07	7297.73	8937.41	-0.292206	5.61159e-09	4.58758e-07	F-box protein 2	1	2857382	2858128	-	747	protein_coding	Similar to Histone H2B-3 (Fragment)	Histone
Os02g0638200	695.379	640.557	705.398	776.945	880.626	843.762	680.445	833.777	-0.293719	0.000901289	0.0168181	-	2	25583503	25584493	-	991	protein_coding	Similar to OSIGBa0115K01-H0319F09.22 protein	-
Os01g0267900	2161.23	2100.52	2162.05	2593.81	2603.97	2676.16	2141.27	2624.65	-0.293787	2.27751e-07	1.28936e-05	Calmodulin 1-3, calmodulin 1	1	9195546	9198962	-	791	protein_coding	Calmodulin, Ca<sup>2+</sup> sensor, Ca<sup>2+</sup> signallin	-
Os02g0131050	1043.56	974.93	1089.84	1294.6	1278.17	1236.28	1036.11	1269.68	-0.294586	7.34363e-05	0.00210677	-	2	1615699	1630951	-	4900	protein_coding	Hypothetical gene	-
Os03g0229600	473.014	496.699	491.428	594.243	578.336	620.586	487.047	597.721	-0.295589	0.00191418	0.0309298	-	3	6871825	6875383	-	2401	protein_coding	Similar to Maf-like protein CV_0124	Maf
Os10g0498900	892.386	884.533	967.571	1153.42	1198.47	1015.06	914.83	1122.32	-0.296227	0.000439544	0.00933421	-	10	19033909	19036321	-	1359	protein_coding	Similar to Microtubule-associated protein EB1-like protein	CH
Os09g0298200	1631.65	1578.55	1568.34	1941.44	1914.83	2015.44	1592.85	1957.23	-0.296842	2.05507e-06	9.31194e-05	ADP-GLUCOSE PYROPHOSPHORYLASE SMALL SUBUNIT 1	9	7245434	7249813	-	1951	protein_coding	Similar to Brittle 2	-
Os10g0140200	798.759	798.023	757.128	1017.78	973.937	901.514	784.637	964.41	-0.297116	0.000317984	0.00710783	-	10	2477209	2489739	+	3413	protein_coding	Glycoside hydrolase, family 38 domain containing protein	-
Os01g0165200	794.858	791.219	892.329	1042.69	1015.73	982.758	826.135	1013.73	-0.297259	0.000270871	0.00622737	-	1	3362001	3367658	-	2770	protein_coding	Kelch-type beta propeller domain containing protein	Kelch_1
Os03g0691500	670.021	683.326	644.264	819.39	756.21	881.937	665.87	819.179	-0.298097	0.00083917	0.0159258	-	3	27652240	27655767	+	3411	protein_coding	Hypothetical conserved gene	-
Os01g0776700	570.542	682.354	606.643	718.812	764.958	804.608	619.846	762.793	-0.298539	0.0017251	0.0287078	-	1	32855435	32858097	-	1629	protein_coding	Similar to predicted protein	-
Os02g0742700	457.409	484.063	512.589	562.87	584.168	641.142	484.687	596.06	-0.299523	0.00278994	0.0408208	-	2	31111841	31114590	+	1560	protein_coding	Conserved hypothetical protein	-
Os01g0865100	441.804	482.119	460.86	555.488	579.308	571.644	461.595	568.813	-0.301107	0.00201784	0.0321384	-	1	37440434	37444669	-	1692	protein_coding	Similar to Uricase (Fragment)	-
Os01g0228800	605.652	588.068	612.521	793.554	676.507	754.688	602.081	741.583	-0.301451	0.00113197	0.0203902	-	1	7104701	7109095	-	2644	protein_coding	Conserved hypothetical protein	-
Os01g0672300	484.717	613.341	604.291	674.521	686.227	737.068	567.45	699.272	-0.302507	0.00344281	0.047943	-	1	27595166	27598806	+	1555	protein_coding	Conserved hypothetical protein	-
Os04g0607400	2071.51	2101.49	2368.96	2482.16	2524.27	3060.84	2180.65	2689.09	-0.302968	0.000194235	0.00473065	-	4	30716170	30722227	+	2684	protein_coding	Conserved hypothetical protein	-
Os01g0193900	464.236	559.88	530.224	659.757	594.86	662.676	518.113	639.098	-0.303431	0.00284448	0.0414115	ALWAYS EARLYLIKE 1	1	5030157	5038482	+	3745	protein_coding	Homeodomain-like domain containing protein	DIRP
Os03g0680200	466.187	478.231	561.967	601.625	643.459	612.755	502.128	619.28	-0.305352	0.0025669	0.0383967	-	3	26989394	26995230	+	1260	protein_coding	Ankyrin repeat domain containing protein	-
Os10g0539600	700.255	702.766	719.506	898.746	904.925	818.312	707.509	873.994	-0.305514	0.000276092	0.00630402	SPREADING STUB	10	21027467	21032216	+	2072	protein_coding	Similar to Calcium-dependent protein kinase 3	Pkinase
Os06g0256500	778.278	802.883	753.601	939.346	982.685	971.012	778.254	964.348	-0.308324	9.74088e-05	0.00266376	PHOSPHOGLUCOISOMERASE 2	6	8152444	8159313	+	2063	protein_coding	Similar to Glucose-6-phosphate isomerase	-
Os01g0859400	403.768	433.518	438.523	533.342	516.128	529.554	425.27	526.341	-0.308601	0.00215541	0.0337773	Protein phosphatase 16	1	37177457	37184746	+	4721	protein_coding	Protein-tyrosine phosphatase, dual specificity domain containing protein	-
Os05g0405900	719.761	801.911	735.966	980.869	936.029	879.979	752.546	932.293	-0.308766	0.000282487	0.00643118	AUTOPHAGY ASSOCIATED GENE 18F	5	19768783	19775018	+	3989	protein_coding	WD40 repeat-like domain containing protein	-
Os01g0232100	1224.96	1190.72	1564.81	1594.49	1520.2	1809.88	1326.83	1641.52	-0.308882	0.00135484	0.0235871	TONOPLAST INTRINSIC PROTEIN 4;2	1	7302563	7303771	+	1057	protein_coding	Similar to Tonoplast membrane integral protein ZmTIP4-3	-
Os05g0420750	751.945	696.934	714.804	936.578	870.906	875.085	721.228	894.19	-0.310194	0.000190325	0.00465479	-	5	20636525	20646564	-	1832	protein_coding	Hypothetical protein	-
Os05g0517400	904.09	962.294	897.032	1108.21	1065.3	1254.88	921.138	1142.8	-0.310348	0.000188126	0.00460584	-	5	25650706	25652237	+	824	protein_coding	Conserved hypothetical protein	-
Os03g0212400	444.73	454.902	438.523	576.711	542.372	541.3	446.052	553.461	-0.31106	0.00155048	0.0262884	-	3	5860717	5863891	+	1323	protein_coding	Similar to SNAP25 homologous protein SNAP29	-
Os02g0281000	513.976	521.971	446.752	629.307	620.131	593.179	494.233	614.206	-0.311169	0.00165467	0.027813	Protein phosphatase 23	2	10419062	10428014	+	4322	protein_coding	RmlC-like jelly roll fold domain containing protein	PP2C
Os12g0605500	3622.21	3542.02	3095.52	4444.82	4486.72	3803.78	3419.92	4245.11	-0.311252	2.3906e-05	0.00079171	-	12	25561790	25569052	-	3035	protein_coding	Tesmin/TSO1-like, CXC domain containing protein	-
Os07g0639600	486.668	518.083	453.806	638.534	594.86	578.496	486.186	603.963	-0.311529	0.00165655	0.0278245	-	7	26618661	26622023	-	1226	protein_coding	Peptidase C15, pyroglutamyl peptidase I family protein	-
Os05g0274200	423.274	367.421	431.469	499.201	522.932	494.315	407.388	505.483	-0.312857	0.00335889	0.0470829	-	5	11189467	11198038	+	3302	protein_coding	DNA mismatch repair protein MSH2 (MUS1)	-
Os02g0580400	476.915	463.651	504.36	607.161	575.42	611.777	481.642	598.119	-0.313898	0.00109736	0.0198587	-	2	22339538	22343500	-	1112	protein_coding	Dynein light chain, type 1 family protein	-
Os03g0212600	488.618	464.623	497.306	550.874	608.468	644.078	483.516	601.14	-0.314367	0.00168118	0.0281171	-	3	5865638	5869191	+	1320	protein_coding	Targeting for Xklp2 family protein	-
Os07g0507000	434.977	441.294	385.618	501.969	534.596	536.406	420.63	524.324	-0.315308	0.00243099	0.0367969	protein phosphatase 2C62, protein phosphatase 2C 62, protein phosphatase 95	7	19243399	19247632	-	1215	protein_coding	Protein phosphatase 2C	PP2C
Os12g0263100	663.194	628.893	680.709	790.786	852.438	810.482	657.599	817.902	-0.315477	0.000231262	0.00547573	-	12	9274181	9276999	-	1840	protein_coding	Similar to Zinc finger, DHHC domain containing 4	-
Os09g0538500	1677.49	1507.59	1608.31	1946.98	2024.66	1993.9	1597.8	1988.51	-0.315662	1.40632e-06	6.56308e-05	-	9	21197503	21199688	+	1946	protein_coding	Similar to Male sterility MS5	-
Os03g0770900	804.611	794.135	942.882	1011.32	1040.03	1110.01	847.209	1053.79	-0.316882	0.000258108	0.005981	-	3	31942581	31945141	-	1857	protein_coding	Conserved hypothetical protein	-
Os02g0664150	345.251	371.309	372.685	454.909	466.557	434.606	363.082	452.024	-0.316953	0.00332056	0.0466574	-	2	26936444	26943576	-	7133	protein_coding	Hypothetical gene	-
Os08g0421800	680.749	689.158	687.763	847.995	865.074	851.593	685.89	854.887	-0.317784	9.50435e-05	0.00260624	-	8	20186987	20192334	-	2652	protein_coding	Similar to Mitogen-activated protein kinase kinase kinase 1 (EC 2.7.1.-) (Arabidospsis NPK1-related protein kinase 1). Splice isoform 1S	Pkinase
Os03g0839300	410.595	416.022	398.55	483.514	533.624	511.935	408.389	509.691	-0.318636	0.00193998	0.0311958	-	3	35284997	35287321	+	787	protein_coding	Conserved hypothetical protein	-
Os07g0496200	1231.79	1254.87	1257.96	1516.06	1476.46	1686.55	1248.21	1559.69	-0.321389	9.67454e-06	0.000356221	-	7	18587424	18596123	+	3188	protein_coding	Similar to NAD-dependent malic enzyme 62 kDa isoform, mitochondrial precursor (EC 1.1.1.39) (NAD-ME)	Malic_M
Os05g0574300	7444.36	7574.9	6867.05	9076.04	9333.08	8950.54	7295.44	9119.88	-0.321615	4.4529e-10	4.39297e-08	H2B.9	5	28611981	28612666	+	686	protein_coding	Similar to Histone H2B.2	Histone
Os03g0302900	1276.65	1391.92	1198	1641.55	1631.98	1566.15	1288.86	1613.22	-0.322591	9.35615e-06	0.000346682	sword shape dwarf1	3	10684315	10688768	+	3251	protein_coding	Conserved hypothetical protein	-
Os05g0121800	756.822	669.717	651.318	881.214	871.878	848.656	692.619	867.249	-0.323067	0.000215423	0.00517125	-	5	1195081	1199226	+	2240	protein_coding	Conserved hypothetical protein	-
Os05g0507000	1066.96	1061.44	926.423	1242.93	1383.15	1201.04	1018.27	1275.7	-0.323449	0.000103575	0.00280937	-	5	25044642	25045473	+	832	protein_coding	Similar to JHL23J11.5 protein	-
Os01g0180600	634.911	678.466	706.574	848.918	772.734	904.45	673.317	842.034	-0.323713	0.000361706	0.00794835	-	1	4234573	4244531	-	4000	protein_coding	Similar to MutS homolog 7 (Fragment)	-
Os04g0473900	493.495	462.679	473.793	549.951	597.776	645.057	476.655	597.595	-0.32556	0.00119306	0.02131	DROUGHT-INDUCED WAX ACCUMULATION 1	4	23698662	23707348	-	7452	protein_coding	Megaenzyme-like protein, Drought resistance, Regulation of drought-induced cuticular wax depositio	AMP-binding
Os01g0973200	393.04	394.638	400.901	487.205	538.484	463.971	396.193	496.554	-0.32602	0.00218627	0.0340781	-	1	42967465	42970167	-	1068	protein_coding	Hypothetical conserved gene	-
Os07g0154400	429.126	363.533	405.604	476.132	509.324	516.829	399.421	500.762	-0.326359	0.00246833	0.0373057	-	7	2885058	2892760	-	3652	protein_coding	Armadillo-type fold domain containing protein	-
Os01g0532800	628.084	716.374	598.413	847.995	821.334	770.349	647.624	813.226	-0.326984	0.000444868	0.00942162	-	1	19252892	19257320	+	1112	protein_coding	Similar to Condensin complex subunit 2	-
Os04g0412800	639.787	610.425	628.98	719.735	714.415	925.006	626.397	786.385	-0.327815	0.00177217	0.0292208	GRX-like protein 8, glutaredoxin-like protein 8	4	20393546	20395280	+	1735	protein_coding	Thioredoxin fold domain containing protein	-
Os01g0228901	610.529	665.829	620.751	822.159	763.986	796.778	632.37	794.308	-0.328621	0.00016234	0.00407262	-	1	7115785	7124100	-	3796	protein_coding	Hypothetical gene	Myb_DNA-binding
Os10g0489900	725.613	700.822	670.128	907.05	925.337	804.608	698.854	878.999	-0.330123	0.000173025	0.00431289	-	10	18591175	18595632	+	2524	protein_coding	Similar to CDT1a protein	-
Os02g0511900	424.249	377.141	466.739	532.419	551.12	508.019	422.71	530.519	-0.33051	0.00222388	0.0344804	-	2	18348858	18357419	+	2076	protein_coding	Similar to DNA polymerase	DNA_pol_B_exo
Os11g0425800	749.019	758.171	717.155	958.724	904.925	935.773	741.448	933.141	-0.331033	3.88921e-05	0.00121372	-	11	13521343	13526257	+	2210	protein_coding	Similar to 60S ribosomal protein L13a	-
Os06g0326700	464.236	474.343	553.738	572.097	653.179	650.93	497.439	625.402	-0.332491	0.00141994	0.0244655	-	6	12809778	12812419	+	1407	protein_coding	Diacylglycerol acyltransferase family protein	-
Os01g0351200	426.2	446.154	500.833	547.183	578.336	601.009	457.729	575.509	-0.332516	0.00117961	0.0211507	poly(ADP-ribose) polymerase 2A	1	14047844	14054909	+	2252	protein_coding	Similar to Poly	WGR
Os04g0647800	501.297	563.768	547.859	697.589	657.067	679.317	537.641	677.991	-0.335278	0.000326009	0.00723875	-	4	32956000	32959941	-	1990	protein_coding	Similar to Glycerol kinase-like protein	FGGY_N
Os01g0502700	1333.22	1339.43	1375.53	1576.03	1840.95	1693.4	1349.39	1703.46	-0.336232	3.80012e-06	0.000158097	-	1	17420279	17421266	+	931	protein_coding	Similar to Histone H2A	-
Os02g0762800	424.249	416.022	392.672	541.647	570.56	445.373	410.981	519.193	-0.336456	0.00311824	0.0443537	DNA REPAIR PROTEIN RAD54	2	32125904	32134832	-	3101	protein_coding	Similar to ATRAD54/CHR25 (ARABIDOPSIS HOMOLOG OF RAD54); ATP binding / DNA binding / helicase	SNF2_N
Os02g0173100	403.768	379.085	359.753	509.351	446.145	488.442	380.869	481.313	-0.336485	0.00202144	0.0321737	P-450 97B4	2	3995980	4002696	+	2581	protein_coding	Similar to cytochrome P450	p450
Os03g0304400	765.599	748.451	758.303	955.033	974.909	941.646	757.451	957.196	-0.337697	1.68856e-05	0.000585649	-	3	10752594	10759841	+	4630	protein_coding	Zinc finger, RING/FYVE/PHD-type domain containing protein	PHD
Os07g0665200	1243.49	1262.65	1135.69	1562.19	1591.15	1453.58	1213.94	1535.64	-0.337957	3.59692e-06	0.000151258	CYTOSOLIC SUPEROXIDASE DISMUTASE 2	7	28075600	28077583	-	700	protein_coding	Similar to Superoxide dismutase [Cu-Zn]	-
Os04g0433800	1120.6	1022.56	908.788	1307.52	1341.35	1214.74	1017.32	1287.87	-0.338424	6.37026e-05	0.0018688	RecQ like protein 4, Mediator 34_1	4	21547173	21558299	-	3967	protein_coding	Similar to RECQ4A; ATP binding / ATP-dependent helicase/ helicase/ nucleic acid binding	DEAD
Os03g0160100	1034.78	1060.47	996.963	1327.82	1294.69	1290.11	1030.74	1304.21	-0.338795	1.89494e-06	8.68737e-05	ACCELERATED CELL DEATH AND RESISTANCE 1	3	3201345	3208276	+	3643	protein_coding	Mitogen-activated protein kinase kinase kinase (MAPKKK), Disease resistance, Defense/stress respons	Pkinase_Tyr
Os01g0605500	1369.3	1287.92	1328.5	1713.52	1665.02	1662.07	1328.57	1680.21	-0.338872	2.5105e-07	1.41441e-05	KIN8A	1	23850922	23854484	-	2553	protein_coding	Kinesin, motor region domain containing protein	Kinesin
Os02g0233200	332.572	320.765	365.631	453.987	432.537	400.347	339.656	428.957	-0.339366	0.00298566	0.0428192	BZR4	2	7548547	7551644	-	1080	protein_coding	Similar to Brassinazole-resistant 1 protein	-
Os09g0491788	463.261	504.475	477.32	597.011	579.308	654.846	481.685	610.388	-0.341185	0.000536223	0.0110074	-	9	18994543	18998420	-	1341	protein_coding	NAD(P)-binding domain containing protein	Epimerase
Os01g0191800	884.584	858.288	785.344	1092.52	1061.42	1052.26	842.739	1068.73	-0.341228	1.62739e-05	0.000569611	-	1	4909990	4913696	-	1276	protein_coding	Similar to Aurora kinase	Pkinase
Os04g0644100	662.219	664.857	743.02	907.973	814.53	898.577	690.032	873.694	-0.342463	0.000107794	0.00291368	-	4	32773316	32774144	+	829	protein_coding	Sterile alpha motif homology domain containing protein	-
Os03g0114000	912.867	877.728	988.733	1166.34	1115.85	1240.19	926.443	1174.13	-0.343224	1.66553e-05	0.000580353	-	3	788208	791569	+	2098	protein_coding	Similar to Kinesin	Kinesin
Os03g0279200	21298.3	21131.6	21007.9	26788.9	27238.2	26470.8	21145.9	26832.6	-0.343583	2.39606e-17	7.00279e-15	-	3	9498973	9499826	-	753	protein_coding	Similar to Histone H2A	Histone
Os09g0240500	525.679	512.251	506.711	665.293	629.851	665.613	514.88	653.586	-0.343783	0.000187928	0.00460582	SULPHATE TRANSPORTER 4;1	9	3073972	3092832	+	6069	protein_coding	Similar to Sulfate transporter 4.1, chloroplast precursor (AST82)	Sulfate_transp
Os01g0180700	368.658	365.477	328.01	450.296	468.501	432.648	354.048	450.482	-0.345399	0.00171119	0.0284966	-	1	4245421	4249851	-	1966	protein_coding	Hypothetical conserved gene	-
Os05g0135900	807.537	768.863	785.344	992.865	1016.7	992.546	787.248	1000.71	-0.346036	8.33099e-06	0.00031468	-	5	2100668	2104847	-	1945	protein_coding	Spectrin repeat containing protein	-
Os06g0106800	1326.39	1216.96	1136.87	1513.29	1535.75	1633.69	1226.74	1560.91	-0.346063	4.10024e-06	0.000168781	-	6	439064	441551	-	1841	protein_coding	Similar to glycoside hydrolase, family 28	-
Os02g0807100	386.213	367.421	400.901	482.591	537.512	446.352	384.845	488.819	-0.34615	0.00177621	0.0292462	-	2	34475749	34486095	+	5414	protein_coding	Similar to Starch synthase V	-
Os01g0198100	1424.89	1391.92	1588.32	1944.21	1781.66	1869.59	1468.38	1865.15	-0.346641	1.19027e-06	5.63356e-05	-	1	5320625	5324478	-	1490	protein_coding	RNA-dependent RNA polymerase, eukaryotic-type domain containing protein	-
Os03g0367900	458.384	547.244	497.306	590.552	676.507	646.036	500.978	637.698	-0.347522	0.000677662	0.0133708	-	3	14431631	14435168	+	1316	protein_coding	Peptidase C15, pyroglutamyl peptidase I family protein	-
Os02g0581400	469.112	427.686	464.387	619.157	557.924	555.004	453.729	577.361	-0.348766	0.00055274	0.0112673	-	2	22415292	22426149	+	4781	protein_coding	Conserved hypothetical protein	-
Os07g0517300	591.998	570.572	643.088	830.463	707.611	758.603	601.886	765.559	-0.349082	0.000228344	0.00543124	-	7	19938751	19943127	+	2184	protein_coding	Protein of unknown function DUF1032 family protein	-
Os04g0183100	469.112	562.796	536.103	640.379	679.423	678.338	522.67	666.047	-0.350112	0.000368804	0.00805888	-	4	5655847	5666499	-	3355	protein_coding	7TM GPCR, rhodopsin-like domain containing protein	-
Os03g0198600	396.941	400.47	418.536	467.828	532.652	549.131	405.316	516.537	-0.350114	0.00103386	0.0188407	HOMEOBOX GENE 12	3	5180779	5182185	-	1167	protein_coding	Homeodomain-leucine zipper transcription factor, Regulation of panicle exsertio	Homeobox
Os01g0919400	478.865	518.083	571.373	613.62	713.443	669.528	522.774	665.53	-0.350122	0.000554603	0.0112954	SUCROSE PHOSPHATE SYNTHASE	1	40101744	40106898	-	3255	protein_coding	Sucrose phosphate synthase, Sucrose synthesis in pollen germinatio	Glycos_transf_1
Os04g0433900	658.318	647.361	715.979	814.777	884.514	878.022	673.886	859.104	-0.351625	4.60442e-05	0.00140412	-	4	21559486	21565988	-	4334	protein_coding	Similar to predicted protein	-
Os01g0292200	765.599	781.499	886.451	1002.09	983.657	1116.86	811.183	1034.2	-0.352168	5.51634e-05	0.00164512	CALCINEURIN B-LIKE PROTEIN-INTERACTING PROTEIN KINASE 1	1	10622951	10627532	+	1787	protein_coding	Serine/threonine protein kinase domain containing protein	Pkinase
Os04g0589500	451.557	422.826	497.306	630.229	562.784	555.004	457.23	582.672	-0.352499	0.000735011	0.0143211	-	4	29798282	29801702	+	574	protein_coding	Conserved hypothetical protein	-
Os05g0373300	484.717	395.61	382.091	550.874	588.056	476.696	420.806	538.542	-0.354133	0.00288285	0.0418138	-	5	17983282	17989897	+	2134	protein_coding	Similar to predicted protein	C2
Os12g0548100	856.301	878.7	915.842	1129.43	1063.36	1196.15	883.615	1129.65	-0.355184	6.74169e-06	0.000261461	-	12	22163667	22169820	-	4113	protein_coding	Similar to G14587-6 protein (Fragment)	-
Os11g0128700	335.498	326.597	330.362	456.755	404.349	408.177	330.819	423.094	-0.355443	0.00167364	0.0280311	-	11	1325587	1328972	-	2330	protein_coding	Mad3/BUB1 homology region 1 domain containing protein	-
Os04g0413500	1436.6	1489.13	1548.35	1832.56	1844.84	2045.78	1491.36	1907.73	-0.355731	2.91304e-07	1.61397e-05	GRAIN INCOMPLETE FILLING 1	4	20422171	20426921	+	2087	protein_coding	Cell-wall invertase, Carbon partitioning during early grain fillin	-
Os05g0205100	698.305	684.298	660.723	864.605	885.486	869.212	681.108	873.101	-0.357387	1.28274e-05	0.000462122	-	5	6546758	6547978	-	1221	protein_coding	NLI interacting factor domain containing protein	NIF
Os09g0383300	365.732	440.322	420.888	530.574	554.036	486.485	408.981	523.698	-0.357539	0.00112763	0.0203434	-	9	13014100	13015909	+	1244	protein_coding	Hypothetical conserved gene	-
Os05g0405000	327.696	378.113	427.942	492.742	467.529	489.421	377.917	483.23	-0.358068	0.00191238	0.0309221	FLOURY ENDOSPERM 4	5	19718538	19737605	-	3338	protein_coding	Orthophosphate dikinase precursor (EC 2.7.9.1)	-
Os07g0559100	363.782	335.345	434.996	523.192	431.565	495.294	378.041	483.35	-0.358369	0.0032631	0.0460438	-	7	22343365	22343942	+	578	protein_coding	Hypothetical conserved gene	-
Os02g0754300	347.202	386.861	415.009	511.196	436.425	523.681	383.024	490.434	-0.35887	0.00184265	0.0301407	-	2	31719725	31721468	+	803	protein_coding	Ribosomal protein L29 family protein	-
Os01g0233100	518.852	621.117	598.413	745.571	724.135	758.603	579.461	742.77	-0.358978	0.000144439	0.00369893	-	1	7370362	7381112	-	1594	protein_coding	Similar to Cyclin-A1-2	Cyclin_C
Os11g0552600	448.631	449.07	420.888	561.024	590	544.236	439.53	565.087	-0.361262	0.000268543	0.00619212	-	11	20572147	20575907	-	1330	protein_coding	Similar to Kinesin-like protein	Kinesin
Os06g0256000	624.183	622.089	618.399	850.764	758.154	786.989	621.557	798.636	-0.361895	3.63512e-05	0.00114537	-	6	8127437	8129334	+	1474	protein_coding	Conserved hypothetical protein	-
Os02g0198400	693.428	694.99	641.913	901.514	868.962	840.826	676.777	870.434	-0.361922	1.76349e-05	0.000609042	-	2	5511434	5517919	-	3261	protein_coding	Similar to predicted protein	-
Os05g0517200	1012.35	1007.98	1093.37	1259.54	1367.59	1372.34	1037.9	1333.16	-0.362091	1.30174e-06	6.0994e-05	TREHALOSE-6-PHOSPHATE SYNTHASE 6	5	25641597	25646402	+	3494	protein_coding	HAD-superfamily hydrolase subfamily IIB protein	-
Os02g0699433	533.481	478.231	583.129	667.139	634.711	746.857	531.614	682.902	-0.363345	0.000433689	0.00923505	-	2	28768752	28769773	+	828	protein_coding	Hypothetical conserved gene	-
Os12g0616000	654.417	678.466	632.507	837.845	855.354	836.91	655.13	843.37	-0.363387	1.33902e-05	0.00047725	-	12	26131005	26133878	-	2258	protein_coding	Similar to Kinesin-like protein KIFC3	Kinesin
Os11g0539200	1416.11	1339.43	1585.97	1709.83	1866.23	2012.5	1447.17	1862.85	-0.365374	4.87547e-06	0.000197905	XYLOGLUCAN ENDOTRANSGLUCOSYDASE/HYDROLASE 2	11	19675012	19677815	+	975	protein_coding	Similar to Xyloglucan endotransglycosylase XET2 (Fragment)	-
Os03g0747100	480.816	461.707	559.616	589.629	604.58	739.026	500.713	644.412	-0.365969	0.00111142	0.0200975	-	3	30723352	30725454	+	1316	protein_coding	ERG2/sigma1 receptor-like domain containing protein	-
Os01g0513900	1095.25	1106.15	1132.16	1540.97	1409.39	1343.95	1111.19	1431.44	-0.366116	9.31496e-07	4.5617e-05	KIN7A	1	18150939	18157844	+	3779	protein_coding	Similar to Kinesin heavy chain (Fragment)	Kinesin
Os06g0726800	802.66	858.288	811.208	1136.81	1093.49	958.287	824.052	1062.86	-0.36717	1.7777e-05	0.000613046	CYCLIN-B2-2	6	30915125	30918862	-	1775	protein_coding	G2/mitotic-specific cyclin 2 (B-like cyclin) (CycOs2)	Cyclin_C
Os01g0765500	463.261	426.714	484.374	561.024	603.608	609.819	458.116	591.484	-0.369906	0.000211019	0.00507075	-	1	32252128	32255022	-	2584	protein_coding	Conserved hypothetical protein	-
Os10g0163250	407.669	420.882	444.401	517.655	556.952	569.686	424.317	548.098	-0.370273	0.00026666	0.00616066	-	10	4322936	4323972	-	1037	protein_coding	Hypothetical conserved gene	-
Os12g0495525	306.24	267.304	330.362	376.477	378.105	412.093	301.302	388.892	-0.370664	0.00242801	0.0367915	-	12	18721650	18724616	+	692	protein_coding	Conserved hypothetical protein	-
Os01g0224000	392.065	382.001	403.253	498.278	494.744	528.575	392.44	507.199	-0.370769	0.000318701	0.00711706	-	1	6790903	6793320	-	2418	protein_coding	Serine/threonine protein kinase-related domain containing protein	Pkinase
Os03g0753100	970.409	925.357	941.707	1243.85	1174.17	1253.9	945.824	1223.97	-0.371895	4.78647e-07	2.53195e-05	PANICLE PHYTOMER2	3	31048351	31055017	-	1283	protein_coding	MADS-box transcription factor, Inflorescence and spikelet developmen	K-box
Os09g0459200	755.846	670.689	643.088	933.81	846.606	901.514	689.875	893.977	-0.372571	3.18803e-05	0.00102813	SHORT GRAIN 1	9	17350940	17352413	+	1139	protein_coding	Unknown product, Brassinosteroid signaling, Control of organ lengt	-
Os12g0555600	5407.96	5134.18	5904.18	6618.79	7097.49	7572.33	5482.11	7096.2	-0.372691	4.90755e-09	4.02608e-07	NARROW LEAF AND DWARF 1	12	22602934	22607307	-	4122	protein_coding	Cellulose synthase-like protein, Cell wall biosynthesi	-
Os02g0141300	461.31	442.266	376.212	603.47	521.96	534.448	426.596	553.293	-0.372784	0.000737422	0.0143364	COLLAPSED ABNORMAL POLLEN1	2	2231145	2239224	-	3309	protein_coding	Arabinokinase-Like Protein, Pollen developmen	GHMP_kinases
Os03g0232200	902.139	964.238	1028.71	1246.62	1229.57	1271.52	965.028	1249.23	-0.37388	9.03728e-07	4.44843e-05	PLETHORA 9	3	6992879	6997181	-	2510	protein_coding	Similar to BABY BOOM	AP2
Os04g0597866	281.858	345.065	380.915	441.068	421.845	441.458	335.946	434.79	-0.375483	0.00224356	0.0347165	-	4	30167235	30171820	-	2773	protein_coding	Hypothetical gene	-
Os05g0428700	414.496	478.231	434.996	612.697	520.988	589.263	442.574	574.316	-0.375795	0.000401308	0.00867188	salt-sensitive K1 uptake channel OsAKT2	5	21039575	21042553	-	1858	protein_coding	Similar to Potassium channel protein ZMK2	cNMP_binding
Os03g0704400	504.223	436.434	430.293	568.406	615.271	598.073	456.983	593.917	-0.376361	0.000231386	0.00547573	-	3	28314296	28319907	+	2912	protein_coding	Serine/threonine protein kinase domain containing protein	Pkinase
Os05g0397900	1389.78	1347.21	1355.54	1729.21	1788.47	1797.15	1364.18	1771.61	-0.37677	4.43354e-09	3.66883e-07	KIN14J	5	19359212	19363466	+	2885	protein_coding	Kinesin, motor region domain containing protein	Kinesin
Os02g0193600	493.495	573.488	557.265	728.962	661.927	717.491	541.416	702.794	-0.377257	8.82243e-05	0.00245861	-	2	5209234	5212362	+	1494	protein_coding	Mitotic checkpoint serine/threonine protein kinase, Bub1 domain containing protein	-
Os04g0375900	723.662	737.758	711.277	956.878	915.617	951.435	724.232	941.31	-0.377811	2.25931e-06	0.000100237	KIN10B	4	18361265	18366200	-	2531	protein_coding	Kinesin, motor region domain containing protein	Kinesin
Os01g0650700	261.377	264.388	322.132	336.799	365.469	398.389	282.632	366.886	-0.379626	0.00335745	0.0470829	-	1	26278076	26280346	-	1376	protein_coding	Transposase, Ptta/En/Spm, plant domain containing protein	-
Os03g0288900	1090.37	1020.61	976.977	1306.6	1333.57	1387.02	1029.32	1342.4	-0.381838	2.55926e-07	1.43496e-05	-	3	9999638	10002736	+	2136	protein_coding	Hypothetical protein	-
Os06g0297800	301.363	303.268	315.078	385.704	429.621	382.727	306.57	399.351	-0.382098	0.0010007	0.0183534	-	6	11046380	11054422	+	4231	protein_coding	Similar to protein binding / zinc ion binding	C2
Os03g0575500	1756.49	1637.84	1837.56	2098.3	2179.21	2541.07	1743.97	2272.86	-0.382587	8.31319e-07	4.14436e-05	-	3	21030442	21031298	+	857	protein_coding	Conserved hypothetical protein	-
Os08g0558400	3210.64	3268.88	3146.08	4262.12	4334.12	3954.52	3208.53	4183.59	-0.382639	7.97002e-12	1.07715e-09	-	8	27942709	27948818	-	3708	protein_coding	Similar to Kinesin heavy chain (Fragment)	-
Os02g0749300	540.308	487.951	372.685	632.075	569.588	630.375	466.982	610.679	-0.383349	0.0014446	0.024799	Shikimate kinase 1, Shikimate kinase	2	31491698	31494349	+	1354	protein_coding	Similar to Shikimate kinase, chloroplast precursor (EC 2.7.1.71)	SKI
Os12g0533400	345.251	329.513	383.266	430.918	460.725	487.464	352.677	459.702	-0.384391	0.00064726	0.0128468	-	12	21207193	21210211	+	1328	protein_coding	Similar to Rac GTPase activating protein 1	RhoGAP
Os03g0618300	687.576	794.135	704.223	876.6	997.265	982.758	728.645	952.208	-0.384928	1.78551e-05	0.000614832	-	3	23450188	23452171	-	1336	protein_coding	Isopenicillin N synthase family protein	2OG-FeII_Oxy
Os10g0104900	3014.61	2860.64	3211.91	4042.51	3816.04	4018.15	3029.05	3958.9	-0.387034	5.5586e-11	6.49828e-09	CHROMOMETHYLTRANSFERASE 2	10	377147	385343	-	3220	protein_coding	Chromomethylase, Plant development, Silencing of transposable elements (TEs	DNA_methylase
Os01g0685900	2142.7	2331.86	2098.56	2880.78	2861.55	2859.2	2191.04	2867.18	-0.387333	1.35103e-10	1.44901e-08	-	1	28282813	28287091	+	2548	protein_coding	Similar to 65kD microtubule associated protein	-
Os04g0469800	605.652	608.481	653.669	824.004	851.466	771.328	622.601	815.599	-0.390969	8.40791e-06	0.000316562	DWARF SHINKANEAIKOKU OR NOHRIN 28	4	23467167	23471592	-	2313	protein_coding	Cytochrome P450 superfamily protein, CYP724B1, Brassinosteroid (BR) biosynthesis, Control of panicle architecture and seed siz	p450
Os02g0600200	272.105	260.5	329.186	356.176	376.161	395.452	287.263	375.93	-0.391777	0.00196254	0.0314669	-	2	23465969	23468038	-	1252	protein_coding	IQ calmodulin-binding region domain containing protein	-
Os01g0167700	292.586	277.996	271.578	420.768	344.085	340.637	280.72	368.497	-0.392513	0.00212559	0.0333995	-	1	3456869	3464952	-	3765	protein_coding	Conserved hypothetical protein	-
Os06g0125400	259.426	277.996	268.051	352.486	402.405	303.441	268.491	352.777	-0.393926	0.0030175	0.0431776	Oligopeptide transporter 2	6	1365218	1368983	-	2292	protein_coding	Similar to Oligopeptide transporter 9	OPT
Os01g0259400	1361.5	1305.41	1210.93	1819.64	1758.34	1522.1	1292.62	1700.02	-0.394537	7.66612e-07	3.87131e-05	-	1	8691829	8699628	-	4694	protein_coding	Armadillo-type fold domain containing protein	Pkinase
Os08g0512600	3334.5	3414.68	3361.22	4418.99	4507.13	4366.62	3370.14	4430.91	-0.394751	5.16697e-15	1.1186e-12	CYCLIN-DEPENDENT KINASE B2;1	8	25419884	25421722	+	1221	protein_coding	B-type plant-specific cyclin-dependent kinase, DNA damage respons	Pkinase
Os06g0625700	434.977	392.694	417.361	508.428	604.58	525.638	415.011	546.215	-0.396144	0.00023375	0.00552052	CELLULOSE SYNTHASE LIKE A9	6	25231214	25235848	+	2097	protein_coding	Glycosyl transferase, family 2 domain containing protein	-
Os05g0110700	285.759	242.031	230.43	351.563	294.514	355.32	252.74	333.799	-0.399237	0.00336396	0.0471257	-	5	568790	572502	-	1394	protein_coding	Chromosome segregation protein Spc25 domain containing protein	-
Os11g0180600	784.13	806.771	723.033	1047.31	1046.84	965.139	771.311	1019.76	-0.401491	1.09487e-06	5.23261e-05	-	11	4022666	4034481	+	5388	protein_coding	Similar to Type III restriction enzyme, res subunit family protein, expressed	Helicase_C
Os02g0503700	231.143	278.968	244.538	339.567	342.141	316.166	251.55	332.625	-0.402346	0.00183264	0.0300302	-	2	17862192	17866853	+	1706	protein_coding	Similar to Cytochrome P450 CYP81L6	p450
Os11g0621300	315.993	350.897	346.821	438.3	451.005	450.268	337.903	446.524	-0.402782	0.000249038	0.00583442	-	11	24219144	24224045	-	2809	protein_coding	Protein of unknown function DUF1399 family protein	-
Os06g0140800	343.301	344.093	299.794	415.232	439.341	453.204	329.063	435.925	-0.402784	0.000405472	0.00872959	RECEPTOR-LIKE CYTOPLASMIC KINASE 194	6	2140055	2146616	-	2935	protein_coding	Protein kinase, core domain containing protein	Pkinase
Os11g0171700	603.702	662.913	599.589	803.704	832.998	832.995	622.068	823.232	-0.403089	3.36935e-06	0.000143757	-	11	3506842	3512780	-	3783	protein_coding	Forkhead-associated domain containing protein	FHA
Os01g0612600	2462.6	2680.81	2638.19	3347.69	3544.86	3408.33	2593.87	3433.63	-0.404802	3.06625e-12	4.52805e-10	-	1	24282911	24285306	-	2396	protein_coding	Protein of unknown function DUF1644 family protein	-
Os01g0118300	723.662	711.514	612.521	929.196	912.701	874.106	682.566	905.335	-0.405209	4.88769e-06	0.000198057	SHORTENED UPPERMOST INTERNODE 1	1	1046604	1053166	+	2931	protein_coding	Similar to Phosphatidyl serine synthase	PSS
Os01g0221100	361.831	357.701	382.091	462.291	480.164	516.829	367.208	486.428	-0.406477	0.000149448	0.00380223	JASMONYL-L-ISOLEUCINE SYNTHASE 2	1	6626040	6630462	-	4111	protein_coding	GH3 auxin-responsive promoter family protein	-
Os06g0194400	331.597	364.505	393.847	455.832	455.865	531.511	363.317	481.069	-0.406847	0.000409764	0.00880267	-	6	4762004	4764420	+	1040	protein_coding	Transcriptional factor B3 family protein	B3
Os03g0256800	562.74	575.432	591.359	800.013	723.163	769.37	576.51	764.182	-0.407537	4.81747e-06	0.000195891	-	3	8294652	8306315	-	2891	protein_coding	Similar to RhoGAP domain containing protein, expressed	RhoGAP
Os01g0284500	495.445	517.111	382.091	613.62	677.479	564.792	464.882	618.63	-0.408678	0.000515177	0.0106691	germin-like protein 4, german-like protein 1-2	1	10167946	10168997	-	925	protein_coding	Similar to Nectarin 1 precursor (EC 1.15.1.1) (Superoxide dismutase [Mn])	-
Os01g0725600	234.069	262.444	244.538	348.795	306.178	328.891	247.017	327.954	-0.408956	0.00142463	0.0245101	-	1	30251471	30254956	+	1949	protein_coding	Regulator of chromosome condensation, RCC1 domain containing protein	-
Os10g0554800	1019.17	993.398	1073.38	1359.19	1347.18	1389.96	1028.65	1365.44	-0.409645	9.08702e-09	7.05859e-07	hybrid proline- or glycine-rich protein 21	10	21786115	21787034	+	800	protein_coding	Plant lipid transfer protein and hydrophobic protein, helical domain containing protein	-
Os04g0623500	565.666	619.173	626.629	842.459	816.474	750.772	603.822	803.235	-0.412947	5.17224e-06	0.000208145	GLYCOLATE OXIDASE 3	4	31688721	31692502	+	1445	protein_coding	Similar to H0215F08.7 protein	FMN_dh
Os07g0186000	2194.39	2247.3	2189.09	2874.33	3005.4	2951.21	2210.26	2943.65	-0.41312	1.69607e-13	2.87361e-11	THIOREDOXIN H-TYPE	7	4574319	4576229	-	730	protein_coding	H-type thioredoxin, Regulation of the apoplastic reactive oxygen species, Stress respons	-
Os12g0267900	509.099	494.755	557.265	741.881	632.767	701.83	520.373	692.159	-0.413705	2.69846e-05	0.000884891	RING finger protein	12	9565932	9570984	+	3224	protein_coding	Zinc finger, RING/FYVE/PHD-type domain containing protein	-
Os04g0379800	348.177	308.128	325.659	448.45	422.817	438.521	327.321	436.596	-0.415638	0.000206799	0.00497958	-	4	18554460	18559331	+	1515	protein_coding	Conserved hypothetical protein	-
Os10g0440500	546.16	464.623	415.009	621.002	683.311	602.967	475.264	635.76	-0.416918	0.00015587	0.00394415	-	10	15827417	15827923	+	389	protein_coding	Heavy metal transport/detoxification protein domain containing protein	-
Os03g0798300	252.599	243.975	208.093	300.812	335.338	307.357	234.889	314.502	-0.41744	0.00174716	0.0289122	METHYLTRANSFERASE 1A	3	33273313	33281638	+	5385	protein_coding	DNA methyltransferase, Maintenance of methylation, Gene silencin	DNA_methylase
Os01g0748000	631.01	731.926	608.994	825.85	921.449	890.747	657.31	879.348	-0.417912	7.43608e-06	0.000285959	-	1	31308254	31312885	-	2751	protein_coding	Similar to Dynamin family protein	-
Os10g0446400	292.586	316.876	322.132	381.09	417.957	445.373	310.531	414.807	-0.418219	0.000371976	0.00810212	-	10	16139900	16149934	+	2117	protein_coding	AT-rich interaction region domain containing protein	-
Os04g0563700	955.78	869.952	927.599	1259.54	1248.04	1170.7	917.777	1226.09	-0.418283	4.5312e-08	2.97595e-06	CYCLIN-B2-1	4	28218760	28221536	-	1629	protein_coding	Cyclin	Cyclin_C
Os08g0535800	264.302	207.039	241.011	306.349	335.338	310.293	237.451	317.326	-0.418644	0.00194437	0.031245	NAC domain-containing protein 005, NAC domain-containing protein 5, NAC domain-containing protein 35, NAC domain-containing protein 46, NAC domain-containing protein 52	8	26766816	26770335	+	1681	protein_coding	No apical meristem (NAM) protein domain containing protein	NAM
Os03g0587200	1986.66	1849.74	2287.84	2741.45	2661.32	2785.79	2041.41	2729.52	-0.420535	9.20835e-09	7.12915e-07	KIN12C	3	21687370	21693162	-	3723	protein_coding	Kinesin, motor region domain containing protein	Kinesin
Os02g0810200	614.43	671.662	497.306	743.726	808.698	840.826	594.466	797.75	-0.420912	7.31535e-05	0.00210382	-	2	34635561	34636612	+	876	protein_coding	Kinesin-related protein, Regulation of cell division and plant developmen	-
Os07g0508500	686.601	691.102	611.345	886.75	878.682	903.472	663.016	889.634	-0.422108	7.80634e-07	3.91085e-05	Bub1-related kinase 1	7	19325781	19331880	+	2066	protein_coding	Ser/Thr kinase, Generation of proper tension between homologous kinetochore	Pkinase
Os03g0141700	261.377	252.724	290.389	379.245	351.861	345.531	268.163	358.879	-0.423332	0.000605383	0.0121916	-	3	2295350	2299785	+	2028	protein_coding	Conserved hypothetical protein	-
Os11g0132600	385.238	429.63	373.861	544.415	531.68	519.765	396.243	531.953	-0.423406	4.9459e-05	0.00149987	OsWD40-181	11	1484073	1491751	+	2408	protein_coding	Similar to Arabinoxylan arabinofuranohydrolase isoenzyme AXAH-II	-
Os02g0141100	375.485	368.393	339.767	500.123	488.912	465.929	361.215	484.988	-0.423535	7.53451e-05	0.00214573	AUXIN RESPONSE FACTOR 5	2	2207998	2214514	-	3400	protein_coding	Similar to Auxin response factor 5	Auxin_resp
Os03g0728500	560.789	514.195	627.805	771.408	676.507	832.995	567.596	760.303	-0.423944	4.65823e-05	0.00141815	-	3	29741931	29745253	+	1907	protein_coding	Forkhead-associated domain containing protein	FHA
Os02g0620100	254.55	327.569	285.686	415.232	403.377	346.51	289.268	388.373	-0.425101	0.00111483	0.0201436	-	2	24667251	24670792	+	1108	protein_coding	Mis12 family protein	-
Os02g0525100	317.943	299.38	324.483	432.764	399.489	431.67	313.936	421.307	-0.425615	0.000174186	0.00433259	-	2	19186328	19187080	-	753	protein_coding	Conserved hypothetical protein	-
Os04g0629700	1386.86	1356.93	1389.63	1907.3	1776.8	1867.63	1377.81	1850.58	-0.425923	5.50035e-11	6.46249e-09	-	4	32033904	32039009	-	3068	protein_coding	Similar to Kinesin-1 (Kinesin-like protein A)	Kinesin
Os11g0481500	233.093	260.5	283.335	329.417	302.29	411.114	258.976	347.607	-0.426534	0.00261038	0.03885	-	11	16889182	16889933	+	752	protein_coding	Conserved hypothetical protein	-
Os07g0184800	3465.19	3436.07	4051.34	4892.35	4968.83	4853.1	3650.87	4904.76	-0.426902	3.23776e-11	3.94282e-09	-	7	4483447	4484756	+	1177	protein_coding	Similar to Variant of histone H1	-
Os05g0539800	348.177	332.429	328.01	420.768	452.949	484.527	336.205	452.748	-0.428159	0.000130216	0.00339419	Reversion-To-ethylene Sensitivity1 homologue 2	5	26815636	26818736	-	1104	protein_coding	Protein of unknown function DUF778 family protein	-
Os07g0105700	1029.9	954.518	1002.84	1409.02	1311.22	1297.95	995.754	1339.39	-0.428162	8.03966e-09	6.35051e-07	-	7	307038	309744	-	1619	protein_coding	Class-XIV kinesi	Kinesin
Os04g0467901	1076.72	995.342	1133.34	1445.93	1440.49	1427.15	1068.47	1437.86	-0.429783	4.13133e-09	3.45401e-07	-	4	23372204	23378619	-	3160	protein_coding	Plant-specific kinesin-14, Processive minus-end-directed microtubule moto	CH
Os07g0500300	802.66	902.029	834.721	1054.69	1179.03	1189.29	846.47	1141	-0.430089	2.14757e-07	1.23372e-05	-	7	18840251	18842537	+	952	protein_coding	C2 calcium-dependent membrane targeting domain containing protein	C2
Os02g0132200	503.247	536.552	546.684	769.563	679.423	688.126	528.828	712.371	-0.431172	5.50051e-06	0.000219842	-	2	1673076	1676637	-	2046	protein_coding	Conserved hypothetical protein	-
Os12g0125300	274.055	264.388	277.457	385.704	347.001	367.066	271.967	366.59	-0.431733	0.000331628	0.00734261	-	12	1212877	1216296	-	2357	protein_coding	Mitotic checkpoint serine/threonine protein kinase, Bub1 domain containing protein	-
Os01g0233500	793.883	815.52	715.979	1051.92	1075.02	1015.06	775.127	1047.33	-0.432389	1.23124e-07	7.43865e-06	CYCLIN-A1-1	1	7389373	7393708	-	2073	protein_coding	Cyclin	Cyclin_C
Os03g0209800	515.926	501.559	465.563	662.525	662.899	678.338	494.349	667.921	-0.432402	3.66984e-06	0.000153496	Spin6.3	3	5735003	5746155	+	3349	protein_coding	RhoGAP domain containing protein	RhoGAP
Os01g0613300	427.175	400.47	419.712	554.565	552.092	577.517	415.786	561.391	-0.43337	1.29237e-05	0.000464851	-	1	24341214	24343585	+	754	protein_coding	Conserved hypothetical protein CHP02058 domain containing protein	-
Os02g0828900	399.867	396.582	424.415	549.029	558.896	542.279	406.954	550.068	-0.436061	1.30257e-05	0.000466554	Jumonji 720	2	35624137	35630750	+	3409	protein_coding	Transcription factor jumonji domain containing protein	JmjC
Os07g0570100	479.841	453.93	383.266	614.543	590.972	580.454	439.012	595.323	-0.436341	3.58602e-05	0.00113304	-	7	22939113	22954778	-	3197	protein_coding	Similar to predicted protein	-
Os02g0170900	179.453	173.018	217.498	243.603	277.018	248.626	189.99	256.416	-0.436633	0.0032606	0.0460363	-	2	3855966	3863872	-	3182	protein_coding	Conserved hypothetical protein	-
Os01g0844000	242.846	251.752	310.375	357.099	354.777	374.897	268.324	362.258	-0.437358	0.000688295	0.0135463	-	1	36248519	36248977	+	459	protein_coding	Conserved hypothetical protein	-
Os05g0133100	220.415	235.227	179.877	290.662	265.354	307.357	211.839	287.791	-0.43773	0.00232244	0.0355925	OsGlnB	5	1924276	1927242	-	901	protein_coding	Similar to PII protein (Fragment)	-
Os05g0497150	662.219	718.318	667.777	971.642	865.074	938.71	682.771	925.142	-0.437947	3.40017e-07	1.84828e-05	structural maintenance of chromosomes protein 4	5	24423072	24426394	+	1709	protein_coding	Hypothetical conserved gene	SMC_N
Os08g0160300	233.093	223.563	218.673	251.907	341.169	323.997	225.11	305.691	-0.439674	0.00227021	0.0350007	-	8	3531033	3534901	+	1072	protein_coding	Similar to KANADI-like transcription factor FEATHERED	-
Os04g0440300	194.082	209.955	176.35	276.821	265.354	246.668	193.462	262.948	-0.44032	0.00204018	0.0323966	F-box protein 211	4	21912154	21914363	-	1588	protein_coding	Cyclin-like F-box domain containing protein	-
Os10g0405500	236.994	223.563	193.985	293.43	320.758	277.012	218.181	297.067	-0.441946	0.00138358	0.0239878	HOMOLOGOUS PAIRING ABERRATION IN RICE MEIOSIS 3	10	13842020	13848949	+	2963	protein_coding	Coiled-coil protein, Homologous chromosome pairing and synapsis in meiosi	-
Os05g0158500	315.993	413.106	304.497	451.218	503.492	452.225	344.532	468.979	-0.442008	0.000479134	0.0100292	GRAIN SIZE 5	5	3439304	3443769	-	1822	protein_coding	Serine carboxypeptidase, Positive regulator of grain siz	Peptidase_S10
Os01g0263300	652.466	605.565	572.548	783.404	897.149	809.503	610.193	830.019	-0.442138	1.7251e-06	7.97128e-05	ATPASE SUBUNIT 6	1	8917756	8919968	+	1289	protein_coding	Similar to Peroxidase 72 precursor (EC 1.11.1.7) (Atperox P72) (PRXR8) (ATP6a)	-
Os07g0205900	162.873	203.151	185.755	259.289	265.354	225.134	183.926	249.926	-0.442929	0.00327057	0.0460935	-	7	5702786	5711287	-	3844	protein_coding	Armadillo-type fold domain containing protein	-
Os02g0551100	519.827	570.572	482.022	740.035	720.247	680.295	524.141	713.526	-0.443131	4.08613e-06	0.000168497	STRESS/ABA-ACTIVATED PROTEIN KINASE 6	2	20746335	20751320	-	1592	protein_coding	Serine/threonine protein kinase, Dehydration-inducible SNF1-related protein kinase 2, Hyperosmotic stress response, Abscisic acid (ABA) signalin	Pkinase
Os09g0101800	252.599	222.591	241.011	327.572	347.001	299.526	238.734	324.7	-0.444153	0.000664378	0.013142	-	9	286246	297374	-	3486	protein_coding	Quinoprotein amine dehydrogenase, beta chain-like domain containing protein	FYRC
Os04g0350300	1023.07	903.973	867.64	1357.35	1228.6	1222.57	931.563	1269.51	-0.445496	9.22697e-08	5.73765e-06	phragmoplast-associated kinesin-related protein 1, PAKRP1 homolog, SKIP interacting protein 18, SKIPa-interacting protein 18, SKIPa-interacting protein 18	4	16702664	16707387	+	2715	protein_coding	Similar to SKIP interacting protein 18 (Fragment)	Kinesin
Os05g0459400	1690.17	1776.84	1665.92	2447.1	2394.02	2156.39	1710.98	2332.5	-0.446806	3.63821e-11	4.36231e-09	KIN10C	5	22574145	22577678	+	2166	protein_coding	Kinesin, motor region domain containing protein	Kinesin
Os01g0121200	193.107	180.795	176.35	258.366	263.41	230.028	183.417	250.601	-0.449326	0.0018925	0.0307131	-	1	1186667	1191013	-	1401	protein_coding	Zinc finger, RING/FYVE/PHD-type domain containing protein	-
Os12g0278700	435.953	451.014	339.767	585.938	628.879	463.971	408.911	559.596	-0.449713	0.000546618	0.0111815	-	12	10417668	10425828	-	1681	protein_coding	Similar to cystinosin	-
Os08g0205900	2447.97	2797.46	2254.92	3464.88	3631.37	3161.66	2500.12	3419.3	-0.450858	4.13636e-09	3.45401e-07	-	8	6170105	6175794	-	1842	protein_coding	Similar to Viroid RNA-binding protein (Fragment)	Aminotran_3
Os10g0422200	357.93	368.393	364.456	497.355	517.1	477.675	363.593	497.377	-0.452116	1.643e-05	0.000574216	-	10	14921925	14925034	+	1401	protein_coding	Similar to Homocysteine S-methyltransferase 3 (EC 2.1.1.10) (S- methylmethionine:homocysteine methyltransferase 3) (SMM:Hcy S- methyltransferase 3) (ZmHMT-3)	-
Os08g0148267	213.588	179.823	182.228	248.216	248.83	291.695	191.879	262.914	-0.452489	0.00209261	0.0330144	-	8	2760819	2765216	-	1209	protein_coding	Hypothetical conserved gene	GFO_IDH_MocA
Os02g0742800	852.4	903.001	827.667	1204.17	1150.84	1183.42	861.023	1179.48	-0.453132	2.47912e-09	2.17095e-07	-	2	31120649	31124019	-	1946	protein_coding	Conserved hypothetical protein	-
Os08g0197400	315.017	259.528	291.565	405.082	390.741	390.558	288.703	395.46	-0.45445	0.000159318	0.00402245	F-box protein 424	8	5633346	5636220	+	1942	protein_coding	F-box domain, cyclin-like domain containing protein	-
Os05g0453700	588.097	625.977	699.52	804.627	860.214	956.329	637.865	873.723	-0.455615	2.21107e-06	9.88472e-05	-	5	22276282	22278726	+	2255	protein_coding	Similar to USP family protein	Usp
Os05g0518200	585.171	573.488	525.522	784.326	810.642	717.491	561.394	770.82	-0.455861	8.84539e-07	4.36316e-05	-	5	25677594	25682489	+	3602	protein_coding	Conserved hypothetical protein	-
Os11g0592600	327.696	312.988	243.362	426.304	420.873	370.981	294.682	406.053	-0.458461	0.000443314	0.00939721	-	11	22550323	22554889	+	1783	protein_coding	Targeting for Xklp2 family protein	-
Os08g0520900	460.335	473.371	434.996	585.938	609.44	689.105	456.234	628.161	-0.459682	6.14905e-06	0.000242039	ISOAMYLASE 1	8	25893657	25900342	-	2272	protein_coding	Starch-debranching enzyme, Isoamylase 1, Amylopectin biosynthesis, Starch biosynthesi	-
Os12g0572400	298.437	333.401	262.173	422.614	411.153	401.325	298.004	411.697	-0.462971	0.00013366	0.00346465	-	12	23589647	23593482	-	1272	protein_coding	Similar to SC35-like splicing factor SCL30, 30 kD	RRM_1
Os03g0183300	1885.23	1685.47	1819.93	2315.15	2543.71	2572.4	1796.88	2477.08	-0.463157	8.96535e-12	1.19102e-09	ETHYLENE RESPONSE FACTOR 64	3	4372266	4373460	-	1195	protein_coding	Pathogenesis-related transcriptional factor and ERF domain containing protein	-
Os09g0560000	1418.07	1439.55	1447.24	1946.05	1956.62	2034.03	1434.95	1978.9	-0.463797	1.36611e-13	2.3486e-11	-	9	22248966	22254215	-	3034	protein_coding	Armadillo-like helical domain containing protein	-
Os04g0244800	1574.11	1617.43	1811.7	2275.47	2180.18	2459.83	1667.75	2305.16	-0.468193	8.5804e-11	9.55325e-09	-	4	9368053	9369130	-	801	protein_coding	Heavy metal transport/detoxification protein domain containing protein	HMA
Os04g0511700	558.839	516.139	636.034	797.245	788.286	777.201	570.337	787.577	-0.468539	7.81134e-07	3.91085e-05	-	4	25580949	25583094	-	1656	protein_coding	Similar to OSIGBa0157K09-H0214G12.18 protein	-
Os10g0563300	1189.85	1189.74	1169.79	1637.86	1597.96	1683.61	1183.13	1639.81	-0.470627	1.56472e-12	2.39116e-10	-	10	22236918	22242075	-	1951	protein_coding	WD40 repeat-like domain containing protein	-
Os11g0580000	721.711	729.982	766.533	1007.63	1058.5	1006.25	739.409	1024.13	-0.470865	2.91882e-09	2.51826e-07	-	11	21906342	21908484	+	1638	protein_coding	Similar to predicted protein	-
Os05g0129000	1103.05	1180.02	1122.76	1560.35	1649.47	1512.31	1135.28	1574.04	-0.471156	2.64692e-11	3.34528e-09	gamma-glutamylcysteine synthetase	5	1698509	1702944	+	2006	protein_coding	Similar to Gamma-glutamylcysteine synthetase (Fragment)	-
Os02g0790500	898.238	866.064	1006.37	1288.14	1284	1273.47	923.557	1281.87	-0.475052	1.0514e-09	9.88507e-08	TREHALOSE-6-PHOSPHATE SYNTHASE 5	2	33569391	33573165	+	2748	protein_coding	Hypothetical protein	-
Os01g0901300	222.365	235.227	179.877	323.881	277.99	286.801	212.49	296.224	-0.475481	0.000936481	0.0173915	-	1	39244622	39247128	+	2133	protein_coding	Similar to VTC2-like protein	-
Os01g0708700	417.422	374.225	424.415	533.342	589.028	567.729	405.354	563.366	-0.475951	4.54856e-06	0.000185602	-	1	29447990	29450454	-	1719	protein_coding	IQ calmodulin-binding region domain containing protein	-
Os02g0258200	2281.19	2304.64	2512.39	3264.64	2964.58	3639.34	2366.08	3289.52	-0.475968	1.10887e-10	1.21721e-08	-	2	8935193	8936223	-	1031	protein_coding	Similar to high mobility group family	HMG_box
Os03g0245300	2864.41	2941.31	2800.43	3850.58	4089.17	4045.56	2868.72	3995.1	-0.477351	1.86627e-18	6.06046e-16	-	3	7677693	7679130	-	1025	protein_coding	Similar to Hydroxyproline-rich glycoprotein DZ-HRGP precursor	-
Os03g0351800	200.909	220.647	213.971	324.803	282.85	277.991	211.842	295.215	-0.479754	0.000453287	0.00955663	RING finger protein	3	13199226	13201310	-	1229	protein_coding	Zinc finger, RING/FYVE/PHD-type domain containing protein	-
Os01g0644000	212.612	231.339	202.214	310.962	351.861	239.816	215.389	300.88	-0.481006	0.00170577	0.0284267	-	1	25926370	25928206	+	636	protein_coding	Twin-arginine translocation pathway signal domain containing protein	-
Os12g0433500	1822.81	1813.78	1851.67	2611.35	2575.78	2480.39	1829.42	2555.84	-0.482759	1.91085e-16	4.96417e-14	-	12	14026695	14037353	-	4543	protein_coding	Similar to FU (FUSED); protein serine/threonine kinase	Pkinase
Os01g0946100	178.477	188.571	218.673	247.294	288.682	280.928	195.24	272.301	-0.482998	0.000864609	0.0162605	OsWD40-31	1	41582224	41583931	+	1708	protein_coding	WD40 repeat-like domain containing protein	-
Os07g0408500	995.767	910.777	973.45	1323.2	1342.32	1359.61	959.998	1341.71	-0.483263	3.3842e-11	4.09979e-09	-	7	12705367	12708020	-	1740	protein_coding	Similar to Rac GTPase activating protein 3 (Fragment)	RhoGAP
Os03g0722200	338.424	326.597	447.928	480.746	476.277	595.136	370.983	517.386	-0.483658	0.00025487	0.00592947	-	3	29302852	29303463	-	612	protein_coding	Hypothetical protein	-
Os08g0520700	808.512	792.191	895.856	1131.28	1181.94	1176.57	832.186	1163.26	-0.484929	8.42352e-10	8.07173e-08	-	8	25889494	25892199	+	2706	protein_coding	Hypothetical protein	-
Os05g0148500	279.907	207.039	268.051	347.872	336.31	371.96	251.666	352.047	-0.48597	0.000368732	0.00805888	-	5	2767388	2775730	-	2840	protein_coding	Hypothetical conserved gene	-
Os03g0445700	299.413	287.716	349.172	437.377	392.685	479.633	312.1	436.565	-0.487289	7.79176e-05	0.00220556	LATERAL ORGAN BOUNDARIES DOMAIN 37, lateral organ boundaries domain protein 37	3	18935194	18936295	-	1011	protein_coding	LATERAL ORGAN BOUNDARIES DOMAIN (LBD) protein, Transcriptional activator, Regulation of heading date and yiel	-
Os12g0607000	1290.3	1310.27	1262.66	1817.79	1770	1829.46	1287.75	1805.75	-0.487307	4.01538e-14	7.63282e-12	-	12	25641843	25645416	+	1790	protein_coding	Similar to homocysteine S-methyltransferase-2	-
Os03g0850100	192.131	269.248	230.43	297.121	317.842	355.32	230.603	323.428	-0.487455	0.000800739	0.0153334	-	3	35772701	35777460	-	1946	protein_coding	NLI interacting factor domain containing protein	NIF
Os02g0115700	144.342	133.166	135.201	191.929	212.866	174.234	137.57	193.01	-0.488021	0.00319474	0.045235	CATALASE A	2	825041	827640	-	1904	protein_coding	Catalase isozyme A (EC 1.11.1.6) (CAT-A)	Catalase
Os01g0757200	223.34	208.983	224.552	305.426	316.87	298.547	218.958	306.948	-0.488194	0.000179505	0.00443189	GIBBERELLIN 2-OXIDASE 3	1	31795105	31797640	+	1748	protein_coding	GA 2-oxidase3, GA metabolis	2OG-FeII_Oxy
Os03g0859100	200.909	210.927	202.214	310.962	274.102	279.949	204.683	288.338	-0.494505	0.000277539	0.00633086	GDSL ESTERASE/LIPASE PROTEIN 55	3	36256124	36259391	-	2676	protein_coding	Esterase, SGNH hydrolase-type domain containing protein	Lipase_GDSL
Os03g0764600	281.858	208.011	283.335	318.344	351.861	418.945	257.735	363.05	-0.495967	0.00075446	0.0146148	-	3	31643909	31645862	+	1496	protein_coding	Homeodomain-like containing protein	-
Os03g0655400	228.217	241.059	222.2	320.19	325.618	331.828	230.492	325.878	-0.498269	8.51441e-05	0.002387	LATE EMBRYOGENESIS ABUNDANT PROTEIN 24	3	25563660	25564431	+	619	protein_coding	Similar to LIP5	-
Os07g0687200	1296.15	1301.53	1361.42	1919.29	1790.41	1891.12	1319.7	1866.94	-0.501277	3.17165e-14	6.17969e-12	CALMODULIN B	7	29197781	29200317	-	2112	protein_coding	Similar to Auxin-regulated calmodulin	-
Os05g0155000	232.118	225.507	231.606	291.585	329.506	355.32	229.744	325.47	-0.502036	0.000148346	0.00378241	-	5	3220016	3228089	-	2757	protein_coding	Similar to Protein MFP-b	3HCDH_N
Os07g0194950	376.46	350.897	333.889	496.433	498.632	509.977	353.749	501.681	-0.502249	2.34127e-06	0.000102897	-	7	5133446	5136515	-	3070	protein_coding	Hypothetical gene	-
Os10g0148700	815.339	819.408	1025.18	1254	1178.06	1330.25	886.642	1254.1	-0.502851	5.8901e-08	3.77305e-06	-	10	2921766	2923678	-	1217	protein_coding	Protein of unknown function DUF1210 family protein	-
Os03g0152900	117.034	145.802	132.85	191.007	173.015	196.747	131.895	186.923	-0.503319	0.00298631	0.0428192	KINUA	3	2913921	2922883	+	3107	protein_coding	Similar to predicted protein	Kinesin
Os03g0777100	726.588	723.178	745.371	1056.53	973.937	1085.54	731.712	1038.67	-0.50593	4.75461e-10	4.67091e-08	-	3	32237960	32240951	-	1847	protein_coding	Conserved hypothetical protein	-
Os01g0571700	614.43	598.76	536.103	855.377	891.317	741.963	583.098	829.552	-0.506955	1.90385e-07	1.11564e-05	-	1	21956101	21963333	+	2584	protein_coding	Conserved hypothetical protein	-
Os06g0700700	174.576	146.774	168.12	227.916	218.698	248.626	163.157	231.747	-0.50715	0.00091922	0.0171253	HEAVY METAL ATPASE 2	6	29473630	29480905	-	4503	protein_coding	Similar to P1B-type heavy metal transporting ATPase	E1-E2_ATPase
Os01g0631200	145.318	188.571	134.026	230.684	216.754	220.24	155.971	222.559	-0.50891	0.00192308	0.0310522	-	1	25234709	25238165	+	1388	protein_coding	Similar to siroheme uroporphyrinogen methyltransferase1	-
Os11g0137300	258.451	241.059	292.74	418.923	352.833	354.341	264.083	375.366	-0.511052	8.39875e-05	0.0023574	-	11	1723822	1735147	-	3410	protein_coding	Armadillo-type fold domain containing protein	-
Os02g0699700	5658.61	5769.87	5853.63	8515.02	8187.1	7938.41	5760.7	8213.51	-0.511977	1.02591e-25	6.48289e-23	-	2	28777426	28784586	-	4868	protein_coding	Similar to DNA topoisomerase II	DNA_gyraseB
Os08g0332100	227.242	195.375	237.484	307.271	350.889	281.907	220.033	313.356	-0.512359	0.000270635	0.00622737	-	8	14688914	14695534	-	1561	protein_coding	Conserved hypothetical protein	-
Os02g0584900	110.207	124.418	138.728	177.166	185.651	168.361	124.451	177.059	-0.512479	0.00303429	0.0433912	-	2	22556916	22558121	-	1206	protein_coding	Conserved hypothetical protein	-
Os06g0215400	287.709	251.752	226.903	344.181	361.581	393.495	255.455	366.419	-0.51685	7.12171e-05	0.00206591	Prolyl Oligopeptidase 13, PROLYL OLIGOPEPTIDASE 13	6	5870107	5876409	-	2436	protein_coding	Peptidase S9, prolyl oligopeptidase active site region domain containing protein	-
Os08g0504700	133.614	133.166	144.607	159.634	219.67	209.472	137.129	196.259	-0.517697	0.002926	0.0422562	STRESS ASSOCIATED PROTEIN GENE 11	8	24953937	24954919	+	983	protein_coding	Gibberellin-induced A20/AN1 zinc-finger protein, Negative regulation of GA (gibberellin) -mediated cell elongatio	zf-AN1
Os03g0750900	249.673	258.556	309.2	379.245	398.517	389.579	272.476	389.114	-0.51792	2.94823e-05	0.000956068	-	3	30945220	30945964	-	657	protein_coding	Conserved hypothetical protein	-
Os11g0608000	186.28	170.102	179.877	250.984	282.85	234.922	178.753	256.252	-0.519766	0.000398717	0.00862387	-	11	23467539	23471956	+	3042	protein_coding	Nucleotide-binding, alpha-beta plait domain containing protein	-
Os09g0477700	726.588	677.494	692.466	1080.53	985.601	941.646	698.849	1002.59	-0.520878	1.05273e-09	9.88507e-08	-	9	18281423	18286861	+	4293	protein_coding	Conserved hypothetical protein	-
Os12g0238000	585.171	537.524	499.657	748.34	827.166	756.645	540.784	777.384	-0.52146	3.69537e-08	2.48995e-06	O. sativa R1R2R3 MYB-1	12	7612479	7620079	-	3204	protein_coding	SANT domain, DNA binding domain containing protein	Myb_DNA-binding
Os01g0520600	164.823	163.298	201.039	280.512	260.494	216.324	176.387	252.443	-0.521969	0.00089883	0.0167856	-	1	18531902	18540738	-	4012	protein_coding	NB-ARC domain containing protein	NB-ARC
Os10g0422600	407.669	500.587	478.495	657.911	638.599	693.999	462.251	663.503	-0.522218	3.64994e-07	1.96182e-05	-	10	14960588	14962880	-	1615	protein_coding	Protein of unknown function DUF581 family protein	-
Os06g0222100	263.327	239.115	262.173	334.031	346.029	417.966	254.872	366.009	-0.522348	6.8863e-05	0.00200759	TREHALOSE-6-PHOSPHATE PHOSHPHATASE 8	6	6279737	6281730	-	1191	protein_coding	Similar to Ramosa 3 (Fragment)	-
Os03g0331700	180.428	180.795	205.741	265.748	225.502	323.018	188.988	271.423	-0.524378	0.000872927	0.0163803	CALMODULIN-LIKE PROTEIN 27	3	12223921	12226096	-	2176	protein_coding	Similar to cDNA clone:002-120-A09, full insert sequence	-
Os12g0590500	2499.66	2575.84	2707.55	3725.09	3774.25	3702.96	2594.35	3734.1	-0.526091	1.74053e-21	7.13953e-19	-	12	24703607	24716073	-	7755	protein_coding	Similar to Kinesin motor domain containing protein, expressed	Kinesin
Os02g0170100	451.557	409.218	498.482	649.607	653.179	651.909	453.086	651.565	-0.526889	1.47767e-07	8.72457e-06	-	2	3827878	3830121	+	925	protein_coding	Glycine cleavage H-protein family protein	-
Os01g0243100	306.24	280.912	286.862	413.386	427.677	418.945	291.338	420.003	-0.527131	3.87082e-06	0.000160468	-	1	7891541	7894719	+	1842	protein_coding	Similar to Kinesin	Kinesin
Os07g0614000	125.812	114.698	139.904	169.784	173.015	204.578	126.804	182.459	-0.527771	0.00239555	0.0363874	-	7	25287541	25290131	+	1529	protein_coding	Six-bladed beta-propeller, TolB-like domain containing protein	Str_synth
Os02g0163400	1133.28	1154.75	1078.08	1660.93	1700.02	1501.54	1122.04	1620.83	-0.529923	6.21489e-13	9.75237e-11	-	2	3411221	3415257	+	600	protein_coding	Hypothetical protein	-
Os03g0750300	992.841	1037.14	1072.21	1481.92	1446.33	1550.49	1034.06	1492.91	-0.53062	1.14902e-13	2.06656e-11	-	3	30917040	30919195	+	2156	protein_coding	Conserved hypothetical protein	-
Os12g0547500	587.122	615.285	656.02	900.591	887.429	893.683	619.476	893.901	-0.53075	4.02478e-10	4.0044e-08	Kinesin O12, Kinesin OsKCH1	12	22126680	22133291	+	3416	protein_coding	Kinesin-14 family member, Non-processive, minus-end-directed motor protein that transports actin filaments along microtubules, Organization of the cytoskeletal architecture, Cell elongation and divisio	Kinesin
Os06g0713400	156.046	154.55	176.35	224.225	252.718	226.113	162.315	234.352	-0.532484	0.000446887	0.00945581	F-box protein 328	6	30225297	30230658	-	2156	protein_coding	Cyclin-like F-box domain containing protein	-
Os03g0765400	618.331	643.473	633.683	882.137	948.665	911.302	631.829	914.035	-0.532597	1.6596e-10	1.74789e-08	-	3	31690975	31696827	-	2276	protein_coding	Similar to nucleoporin p58/p45	-
Os10g0554200	651.491	585.152	626.629	872.909	917.561	907.387	621.091	899.286	-0.534084	4.06187e-10	4.02418e-08	nitrate transporter 1.1B	10	21757771	21762202	-	2393	protein_coding	TGF-beta receptor, type I/II extracellular region family protein	-
Os01g0643600	223.34	216.759	239.835	290.662	307.15	386.643	226.645	328.152	-0.534795	0.000163835	0.0041013	HOMEOBOX GENE 3	1	25880204	25883718	-	1155	protein_coding	Homeodomain-related domain containing protein	Homeobox
Os07g0637600	258.451	294.52	242.187	357.099	394.629	405.241	265.053	385.656	-0.537985	1.88112e-05	0.000643018	-	7	26504430	26511490	-	2089	protein_coding	Similar to serine/threonine-protein kinase Haspin	-
Os10g0485600	523.728	454.902	465.563	692.053	686.227	721.407	481.398	699.896	-0.538936	1.95345e-08	1.41843e-06	DICER-LIKE 3B	10	18360484	18372591	+	5122	protein_coding	Dicer-like protein, Phased small RNA biogenesi	DUF283
Os03g0279816	170.675	156.494	115.215	230.684	217.726	197.726	147.461	215.379	-0.540772	0.00159653	0.026952	-	3	9550310	9550642	+	333	protein_coding	Conserved hypothetical protein	-
Os08g0129600	689.527	609.453	700.696	1033.47	895.205	977.864	666.558	968.845	-0.541032	2.23785e-09	1.96703e-07	-	8	1653284	1658274	-	3034	protein_coding	Conserved hypothetical protein	-
Os03g0165900	273.08	284.8	265.7	326.649	431.565	442.437	274.527	400.217	-0.542054	5.47212e-05	0.00163611	-	3	3555490	3558352	-	1367	protein_coding	Tetratricopeptide-like helical domain containing protein	-
Os01g0605300	284.783	267.304	280.984	391.24	424.761	397.41	277.69	404.47	-0.542765	3.44044e-06	0.000146256	UBIQUITIN-CONJUGATING ENZYME 48	1	23843274	23846735	+	2029	protein_coding	Similar to Likely ubiquitin-conjugating enzyme e2	UQ_con
Os08g0491100	176.527	144.83	183.404	277.744	225.502	231.007	168.253	244.751	-0.544209	0.00058057	0.0118037	-	8	24267785	24270358	+	726	protein_coding	Conserved hypothetical protein	-
Os09g0381100	1626.78	1585.35	1577.74	2335.45	2406.65	2259.17	1596.62	2333.76	-0.547403	3.98906e-19	1.3324e-16	-	9	12884071	12888524	+	2681	protein_coding	Xanthine/uracil/vitamin C permease family protein	-
Os05g0202500	491.544	493.783	503.184	720.658	752.322	701.83	496.17	724.937	-0.547436	1.71918e-09	1.57632e-07	-	5	6359965	6363348	-	2053	protein_coding	Conserved hypothetical protein	-
Os11g0302750	227.242	193.431	242.187	297.121	319.786	350.426	220.953	322.444	-0.547673	7.17469e-05	0.00207613	-	11	11371068	11376379	-	2427	protein_coding	Hypothetical protein	Agenet
Os02g0828200	175.551	199.263	175.174	296.199	242.026	267.224	183.329	268.483	-0.549606	0.000182292	0.00449122	-	2	35584962	35589241	+	1515	protein_coding	TPR-like domain containing protein	-
Os05g0409400	854.35	706.654	792.397	1221.7	1136.26	1086.52	784.467	1148.16	-0.550062	3.74315e-10	3.78869e-08	-	5	19988759	19994090	+	2263	protein_coding	Similar to Microtubule-associated protein MAP65-1a	-
Os12g0167700	468.137	466.567	437.347	711.43	633.739	667.571	457.35	670.913	-0.551903	1.16164e-08	8.84702e-07	-	12	3402727	3404860	-	1535	protein_coding	Similar to SAP domain containing protein, expressed	-
Os01g0904400	1491.21	1351.1	1394.34	2124.14	2197.68	1919.51	1412.22	2080.44	-0.558822	8.45436e-15	1.78082e-12	structural maintenance of chromosomes protein 2	1	39365920	39374228	-	4093	protein_coding	Similar to Chromosome assembly protein homolog	SMC_N
Os11g0618700	152.145	164.27	165.769	246.371	230.362	233.943	160.728	236.892	-0.560954	0.000159526	0.00402245	-	11	24089403	24092787	-	2913	protein_coding	Protein of unknown function DUF594 domain containing protein	-
Os11g0483900	142.392	116.642	126.972	184.547	185.651	199.684	128.668	189.961	-0.56142	0.000820786	0.0156659	-	11	17030040	17032586	+	1127	protein_coding	Engulfment and cell motility, ELM domain containing protein	-
Os10g0183500	169.7	131.222	102.283	225.148	190.511	182.065	134.401	199.241	-0.562502	0.0028358	0.0413506	-	10	5714516	5716299	+	1784	protein_coding	Conserved hypothetical protein	-
Os05g0445900	868.98	908.833	764.182	1268.76	1294.69	1200.06	847.331	1254.51	-0.564023	7.33374e-12	1.00275e-09	REPRESSOR OF SILENCING 1c	5	21843346	21856444	-	6242	protein_coding	5-methylcytosine DNA glycosylase/lyase, Demethylation of retrotransposon Tos17, Promotion of Tos17 transposition, Seed developmen	-
Os10g0372100	114.108	118.586	97.5801	169.784	161.351	158.572	110.091	163.236	-0.564633	0.00162498	0.0273532	-	10	11784282	11788237	-	3629	protein_coding	Conserved hypothetical protein	-
Os03g0559900	156.046	190.515	165.769	265.748	252.718	239.816	170.776	252.761	-0.565029	0.000147745	0.00377121	-	3	20030272	20033711	-	2351	protein_coding	Conserved hypothetical protein	-
Os07g0638000	307.215	312.016	346.821	513.042	458.781	455.162	322.017	475.661	-0.565586	6.16439e-07	3.17466e-05	-	7	26527934	26530892	-	1537	protein_coding	Conserved hypothetical protein	-
Os07g0489800	210.662	208.011	235.133	316.499	320.758	330.849	217.935	322.702	-0.568785	1.23145e-05	0.000445706	-	7	18149111	18150695	+	925	protein_coding	Beta-grasp fold, ferredoxin-type domain containing protein	Fer2
Os06g0713300	131.664	162.326	90.5261	185.47	211.894	176.192	128.172	191.185	-0.569302	0.00362412	0.0499326	-	6	30221501	30223860	+	1863	protein_coding	Conserved hypothetical protein	-
Os10g0150400	1420.99	1401.64	1243.85	2035.56	2031.47	1979.22	1355.5	2015.41	-0.57068	1.40079e-16	3.72179e-14	-	10	3012860	3013949	-	976	protein_coding	Protein of unknown function DUF1210 family protein	-
Os04g0614600	275.031	287.716	278.632	410.618	431.565	408.177	280.46	416.787	-0.57121	6.58974e-07	3.37883e-05	aminotransferase, pyruvate-dependent GABA transaminase	4	31176650	31182430	+	2095	protein_coding	Similar to Viroid RNA-binding protein (Fragment)	Aminotran_3
Os03g0255500	534.457	526.831	493.779	730.808	859.242	727.28	518.356	772.443	-0.574076	4.43637e-09	3.66883e-07	-	3	8218898	8224127	-	2376	protein_coding	Similar to Phosphoenolpyruvate carboxykinase 4 (EC 4.1.1.49) (Fragment)	-
Os01g0775400	89.7263	111.782	91.7018	143.947	158.435	136.059	97.7366	146.147	-0.578269	0.00267718	0.0395397	CYTOKININ OXIDASE/DEHYDROGENASE 5	1	32788488	32792747	-	1928	protein_coding	Similar to Cytokinin dehydrogenase 5 precursor (EC 1.5.99.12) (Cytokinin oxidase 5) (CKO5) (AtCKX5) (AtCKX6)	FAD_binding_4
Os01g0367400	115.084	92.3413	117.566	151.329	166.211	167.382	108.33	161.641	-0.579824	0.00159002	0.0268615	-	1	15019814	15023931	-	1975	protein_coding	Conserved hypothetical protein	-
Os03g0577300	119.96	113.726	130.499	147.638	187.595	209.472	121.395	181.568	-0.581886	0.00148585	0.0253952	-	3	21112715	21113193	-	479	protein_coding	Similar to delta DNA polymerase	-
Os04g0607200	98.5039	102.061	112.864	160.556	156.491	151.721	104.476	156.256	-0.583791	0.00128699	0.022642	-	4	30703868	30707501	+	3634	protein_coding	Hypothetical conserved gene	-
Os06g0731200	121.911	116.642	139.904	201.157	178.847	185.98	126.152	188.661	-0.584804	0.000540651	0.0110886	ABC TRANSPORTER G FAMILY MEMBER 16	6	31169698	31174837	-	3439	protein_coding	Similar to ABC transporter-like protein	ABC_tran
Os02g0258250	1194.73	1206.27	1395.51	1916.52	1789.44	1982.16	1265.5	1896.04	-0.585089	1.59959e-14	3.28071e-12	-	2	8936361	8937179	-	628	protein_coding	Hypothetical conserved gene	-
Os03g0322700	92.6521	83.5932	112.864	133.797	146.771	151.721	96.3697	144.096	-0.585614	0.0027369	0.0401957	b-ZIP TRANSCRIPTION FACTOR 29	3	11683525	11684400	-	785	protein_coding	Similar to BZIP transcription factor family protein, expressed	bZIP_1
Os11g0146800	95.578	84.5652	88.1748	129.183	147.743	126.271	89.4393	134.399	-0.586874	0.00292273	0.042243	MEIOTIC PROTEIN DMC1B	11	2120167	2124411	-	1454	protein_coding	Meiosis-specific DNA recombinase, Synaptonemal complex (SC) assembl	-
Os06g0573600	336.474	362.561	322.132	520.424	513.212	504.104	340.389	512.58	-0.588981	3.38279e-08	2.29921e-06	BETA-GALACTOSIDASE 2	6	22245386	22251772	+	3079	protein_coding	Similar to Beta-galactosidase precursor (EC 3.2.1.23) (Lactase)	-
Os11g0615800	196.032	222.591	191.633	298.967	320.758	301.483	203.419	307.069	-0.592015	1.17931e-05	0.000428825	DNA REPAIR PROTEIN RAD51A	11	23942684	23946580	+	1384	protein_coding	DNA repair protein RAD51, Homologous pairin	-
Os01g0103900	112.158	103.033	76.4182	131.029	155.519	155.636	97.2032	147.394	-0.593233	0.00308115	0.0439034	-	1	201944	206202	+	2194	protein_coding	Polynucleotidyl transferase, Ribonuclease H fold domain containing protein	-
Os12g0503000	377.436	391.722	413.834	571.174	628.879	585.348	394.33	595.134	-0.595083	4.59586e-09	3.78365e-07	-	12	19180665	19185915	-	3774	protein_coding	Allantoin transporter, Ureide metabolism, Nitrogen molecular senso	-
Os01g0900800	373.534	340.205	405.604	573.942	582.224	531.511	373.114	562.559	-0.595085	2.80445e-08	1.94572e-06	basic helix-loop-helix protein 109	1	39211307	39216467	+	4516	protein_coding	Helix-loop-helix DNA-binding domain containing protein	HLH
Os06g0470350	172.626	149.69	173.998	238.989	261.466	248.626	165.438	249.694	-0.595373	5.94417e-05	0.00175925	-	6	15612239	15613211	+	973	protein_coding	Hypothetical gene	-
Os10g0432200	673.922	660.969	668.953	1073.14	1030.31	931.858	667.948	1011.77	-0.59946	1.82439e-12	2.76988e-10	-	10	15418591	15423464	+	3258	protein_coding	Conserved hypothetical protein	ABC_tran
Os08g0486233	108.257	135.11	149.309	192.852	156.491	247.647	130.892	198.997	-0.607607	0.00173658	0.0288425	-	8	24044079	24044645	-	567	protein_coding	Similar to EIL transcription factor	-
Os03g0679800	94.6027	95.2573	101.107	131.029	151.631	160.53	96.9891	147.73	-0.607698	0.00139055	0.0240833	-	3	26959732	26970464	+	4740	protein_coding	Similar to TPR Domain containing protein	-
Os05g0124000	599.801	568.628	519.643	860.914	813.558	902.493	562.691	858.988	-0.608256	2.69588e-11	3.38884e-09	OsSTA138	5	1348492	1354679	-	2152	protein_coding	Ankyrin repeat domain containing protein	-
Os02g0109501	270.154	265.36	249.241	422.614	367.413	413.072	261.585	401.033	-0.615248	4.06023e-07	2.16246e-05	Jumonji 719	2	513740	517148	-	1797	protein_coding	Hypothetical conserved gene	-
Os02g0489800	299.413	311.044	367.983	495.51	509.324	491.379	326.147	498.738	-0.61652	5.37586e-08	3.47218e-06	SKIP interacting protein 27, SKIPa-interacting protein 27, SKIPa-interacting protein 27	2	17078729	17081901	+	2015	protein_coding	Similar to SKIP interacting protein 18 (Fragment)	-
Os10g0150600	442.78	537.524	433.82	700.357	749.407	724.343	471.374	724.702	-0.6183	1.47904e-09	1.37775e-07	-	10	3016889	3018047	+	1011	protein_coding	Protein of unknown function DUF1210 family protein	-
Os10g0376900	94.6027	86.5092	72.8912	137.488	124.415	129.207	84.6677	130.37	-0.618302	0.00228392	0.0351517	basic helix-loop-helix protein 045	10	12015873	12017663	+	1343	protein_coding	Helix-loop-helix DNA-binding domain containing protein	HLH
Os12g0553600	113.133	103.033	121.093	172.552	165.239	179.128	112.42	172.306	-0.618796	0.000411328	0.00882318	-	12	22497610	22502497	-	3366	protein_coding	Similar to NB-ARC domain containing protein	NB-ARC
Os02g0814400	138.491	108.866	156.363	190.084	197.315	231.007	134.573	206.135	-0.619559	0.000422943	0.00902265	-	2	34901670	34903148	+	695	protein_coding	Cytochrome c, monohaem domain containing protein	-
Os02g0742900	410.595	371.309	357.402	638.534	556.952	559.898	379.769	585.128	-0.622506	7.35274e-09	5.86739e-07	-	2	31127172	31129535	-	1108	protein_coding	Similar to Kinesin-like protein	Kinesin
Os07g0158300	129.713	127.334	82.2965	177.166	175.931	172.276	113.114	175.124	-0.62258	0.00109542	0.0198388	-	7	3122638	3124603	-	1387	protein_coding	Similar to RNA binding protein	RRM_1
Os03g0184100	1237.64	1153.78	1167.43	1823.33	1829.29	1828.48	1186.28	1827.03	-0.622673	4.49522e-21	1.723e-18	-	3	4416654	4419091	+	1335	protein_coding	Conserved hypothetical protein	-
Os04g0454600	78.9981	116.642	117.566	177.166	179.819	126.271	104.402	161.085	-0.629665	0.00264735	0.0392502	-	4	22761385	22766175	-	1827	protein_coding	Similar to OSIGBa0093K19.10 protein	-
Os01g0708500	79.9734	92.3413	85.8235	138.411	109.835	151.721	86.0461	133.322	-0.631729	0.00231164	0.0354881	LONELY GUY LIKE PHOSPHORIBOHYDROLASE 1	1	29437301	29439863	-	2198	protein_coding	Similar to lysine decarboxylase-like protein	-
Os02g0684400	388.164	363.533	404.428	618.234	575.42	598.073	385.375	597.242	-0.633809	3.94298e-10	3.95669e-08	-	2	27989526	27990398	-	764	protein_coding	Similar to OXS	-
Os05g0525900	382.312	384.917	393.847	555.488	557.924	693.02	387.026	602.144	-0.637674	1.19949e-08	9.10559e-07	ZINC FINGER CCCH DOMAIN-CONTAINING PROTEIN 37	5	26171097	26172343	-	1247	protein_coding	Similar to Zing finger transcription factor PEI1	-
Os08g0414700	251.624	223.563	245.714	391.24	381.021	349.447	240.3	373.903	-0.638929	3.26672e-07	1.78874e-05	-	8	19830425	19836080	-	3185	protein_coding	Similar to Trehalose-6-phosphate synthase (Fragment)	-
Os09g0499000	151.169	163.298	159.89	229.762	243.97	265.266	158.119	246.333	-0.639447	1.94955e-05	0.000659658	SnRK1A-interacting negative regulator 1	9	19303054	19304934	-	1111	protein_coding	SnRK1A protein kinase-interacting negative regulator, Repression of sugar/nutrient starvation signalin	-
Os02g0120500	244.797	187.599	222.2	301.735	350.889	368.045	218.199	340.223	-0.640776	5.95703e-06	0.000235272	TAPETUM DEGENERATION RETARDATION	2	1073553	1076776	-	2155	protein_coding	Basic helix-loop-helix (bHLH) transcription factor, Tapetum development and degeneratio	HLH
Os06g0118700	824.116	888.421	824.14	1261.38	1389.95	1309.69	845.559	1320.34	-0.642093	8.56457e-17	2.38391e-14	-	6	1011587	1014688	-	1881	protein_coding	Peptidase A1 domain containing protein	-
Os03g0823400	382.312	422.826	403.253	597.011	626.935	669.528	402.797	631.158	-0.647612	1.44895e-10	1.5399e-08	-	3	34567109	34568087	-	874	protein_coding	Similar to Bowman-Birk type trypsin inhibitor (WTI)	-
Os01g0662700	236.019	173.018	199.863	333.108	322.702	298.547	202.967	318.119	-0.648252	6.36683e-06	0.000248934	-	1	27050876	27054574	-	1464	protein_coding	Similar to Naphthoate synthase (EC 4.1.3.36)	ECH
Os10g0389500	465.211	468.511	545.508	777.867	779.538	765.455	493.077	774.287	-0.654073	4.8518e-12	6.87515e-10	-	10	12899339	12902125	-	1443	protein_coding	Conserved hypothetical protein	-
Os04g0127300	1241.54	1338.46	1229.74	2002.34	2071.32	1982.16	1269.92	2018.6	-0.667876	6.98189e-24	3.40091e-21	Subtilisin 38, SUBTILISIN 38	4	1717097	1720332	+	2024	protein_coding	Peptidase S8 and S53, subtilisin, kexin, sedolisin domain containing protein	Peptidase_S8
Os01g0818600	77.0476	69.013	67.0128	98.7329	127.331	113.546	71.0245	113.203	-0.669733	0.00233365	0.0357322	-	1	34868412	34872484	-	1929	protein_coding	Similar to Leucine-rich repeat transmembrane protein kinase	Pkinase_Tyr
Os06g0663800	94.6027	92.3413	99.9314	116.265	152.603	187.938	95.6252	152.268	-0.671047	0.00127775	0.0225303	FK506 binding protein 13	6	27402525	27403746	-	824	protein_coding	Similar to FKBP-type peptidyl-prolyl cis-trans isomerase 3, chloroplast precursor (EC 5.2.1.8) (PPIase) (Rotamase) (AtFKBP13) (FK506 binding protein 1)	FKBP_C
Os06g0122600	129.713	143.858	86.9991	154.097	208.978	214.366	120.19	192.481	-0.671354	0.000831802	0.0158117	-	6	1194478	1199548	+	3375	protein_coding	Peptidase C48, SUMO/Sentrin/Ubl1 domain containing protein	Peptidase_C48
Os09g0364800	119.96	123.446	96.4044	200.234	139.967	202.62	113.27	180.94	-0.671925	0.000533823	0.0109774	-	9	11976318	11977778	+	749	protein_coding	Heavy metal transport/detoxification protein domain containing protein	-
Os11g0113700	155.07	195.375	132.85	250.984	263.41	260.372	161.098	258.256	-0.675409	2.29461e-05	0.000762077	CALCINEURIN B-LIKE PROTEIN-INTERACTING PROTEIN KINASE 15	11	630585	633622	-	2045	protein_coding	Serine/threonine protein kinase, Abiotic stresse	Pkinase
Os03g0229500	75.097	59.2928	99.9314	107.96	141.911	122.355	78.1071	124.075	-0.675484	0.00318765	0.0451973	-	3	6854085	6856064	-	1980	protein_coding	Similar to MATE efflux family protein, expressed	MatE
Os08g0226600	86.8004	87.4812	62.3102	124.569	108.863	147.805	78.864	127.079	-0.681367	0.00192956	0.0311272	-	8	7730270	7732702	+	2105	protein_coding	Hypothetical gene	-
Os05g0119300	1489.26	1675.75	1577.74	2535.68	2552.45	2531.29	1580.92	2539.81	-0.683893	6.49195e-27	4.46436e-24	-	5	1000593	1002757	-	2165	protein_coding	Similar to ESTs AA754121	-
Os12g0113500	234.069	243.003	270.403	389.395	406.293	407.198	249.158	400.962	-0.689041	1.28774e-08	9.7125e-07	CALCINEURIN B-LIKE PROTEIN-INTERACTING PROTEIN KINASE 14	12	679079	682143	-	2030	protein_coding	Similar to CBL-interacting protein kinase 14	Pkinase
Os10g0150700	870.93	924.385	684.236	1316.75	1395.78	1314.59	826.517	1342.37	-0.69668	2.45908e-13	4.049e-11	-	10	3020705	3022087	+	1031	protein_coding	Protein of unknown function DUF1210 family protein	-
Os11g0671000	853.375	817.464	942.882	1326.9	1425.91	1485.88	871.24	1412.9	-0.699101	3.46764e-18	1.08103e-15	auxin repressed protein 1	11	27116506	27118000	-	801	protein_coding	Similar to Dormancy-associated protein	-
Os06g0192100	628.084	630.837	610.17	942.114	1013.79	1101.2	623.03	1019.03	-0.70889	4.10031e-16	1.04206e-13	flavone/flavanone C-hexosyltransferase	6	4648131	4649391	+	1188	protein_coding	Similar to UDP-glucose flavonoid-3-O-glucosyltransferase	UDPGT
Os08g0397800	465.211	454.902	480.847	781.558	706.639	801.672	466.987	763.29	-0.709816	6.15762e-14	1.13363e-11	-	8	18950431	18951201	-	771	protein_coding	Conserved hypothetical protein	-
Os07g0625500	61.443	84.5652	84.6478	98.7329	115.667	162.488	76.8853	125.629	-0.709919	0.00273058	0.0401718	S-PHASE KINASE-ASSOCIATED PROTEIN1-LIKE PROTEIN 22, Oryza sativa SKP1-like gene 22	7	25907654	25908496	+	843	protein_coding	Similar to Fimbriata-associated protein (Fragment)	Skp1
Os07g0557100	99.4791	68.041	90.5261	116.265	155.519	150.742	86.0154	140.842	-0.71211	0.000858938	0.0161828	-	7	22231027	22234551	-	1681	protein_coding	Delayed-early response protein/equilibrative nucleoside transporter family protein	-
Os03g0116700	114.108	97.2014	131.674	174.397	193.427	193.811	114.328	187.212	-0.716204	5.44439e-05	0.00163199	F-box protein 127	3	942736	944993	+	1621	protein_coding	Cyclin-like F-box domain containing protein	-
Os10g0493600	625.158	612.369	600.764	1043.62	933.113	1045.4	612.764	1007.38	-0.716816	4.98994e-17	1.40566e-14	Alpha-D-galactoside galactohydrolase, alpha-galactosidase 1, alpha-galactosidase I	10	18733290	18741383	+	1985	protein_coding	Alpha-galactosidase precursor (EC 3.2.1.22) (Melibiase) (Alpha-D- galactoside galactohydrolase)	-
Os06g0670100	135.565	139.97	150.485	250.984	215.782	234.922	142.007	233.896	-0.722455	3.52563e-06	0.000149606	-	6	27756424	27760044	-	1772	protein_coding	Conserved hypothetical protein	-
Os09g0491612	201.884	208.983	243.362	306.349	347.001	424.818	218.077	359.389	-0.722994	7.76422e-07	3.90398e-05	POLYGALACTURONASE-INHIBITING PROTEIN 7	9	18950233	18951277	-	1045	protein_coding	Leucine-rich repeat (LRR) protein, Inhibitor of fungal polygalacturonase, Defence respons	LRRNT_2
Os02g0106100	109.232	110.81	121.093	188.238	179.819	194.79	113.712	187.616	-0.72475	2.02985e-05	0.000680918	invertase 3, fructosyl transferase, vacuolar invertase 2	2	343057	346875	+	2442	protein_coding	Similar to Fructosyltransferase	-
Os12g0446900	204.81	236.199	168.12	336.799	364.497	310.293	203.043	337.196	-0.726888	5.32767e-07	2.78672e-05	-	12	15130136	15140357	+	1970	protein_coding	Similar to bifunctional dihydrofolate reductase-thymidylate synthase	-
Os03g0223400	146.293	135.11	143.431	234.375	205.09	264.287	141.611	234.584	-0.72851	5.83275e-06	0.000231537	GLUTAMINE SYNTHETASE 1;2	3	6457915	6462146	-	1448	protein_coding	Cytosolic glutamine synthetase, Ammonium assimilatio	-
Os12g0586100	996.742	849.54	899.383	1515.13	1487.15	1549.51	915.222	1517.26	-0.728895	3.25118e-21	1.26693e-18	STRESS/ABA-ACTIVATED PROTEIN KINASE 9	12	24459198	24462001	-	1639	protein_coding	Serine/threonine protein kinase, Abscisic acid (ABA)-activated protein kinase, Hyperosmotic stress response, ABA signal transductio	Pkinase
Os01g0825800	138.491	103.033	108.161	200.234	183.707	197.726	116.562	193.889	-0.732003	3.24248e-05	0.00103743	amino acid transporter-like 7	1	35320840	35327164	-	2043	protein_coding	Amino acid transporter, transmembrane domain containing protein	Aa_trans
Os03g0283100	461.31	448.098	403.253	670.83	780.51	736.09	437.554	729.143	-0.734179	2.86448e-13	4.68352e-11	LAMBDA GLUTATHIONE S-TRANSFERASE 2	3	9712224	9714920	-	1250	protein_coding	Similar to In2-1 protein	-
Os05g0177100	196.032	232.311	229.254	317.422	383.937	398.389	219.199	366.583	-0.742454	6.63225e-08	4.21382e-06	-	5	4613625	4615139	+	1515	protein_coding	F-box domain, cyclin-like domain containing protein	F-box
Os11g0125900	135.565	137.054	136.377	261.135	226.474	196.747	136.332	228.119	-0.743629	6.12952e-06	0.000241677	-	11	1175912	1179106	+	1700	protein_coding	Similar to GDA1/CD39 family protein, expressed	-
Os05g0320500	50.7149	60.2649	94.0531	108.883	114.695	117.461	68.3443	113.68	-0.745412	0.00204098	0.0323966	-	5	14893395	14894078	+	565	protein_coding	Conserved hypothetical protein	-
Os09g0305300	69.2453	58.3208	70.5398	125.492	107.891	98.8631	66.0353	110.749	-0.749429	0.000892951	0.0166891	-	9	7797868	7800107	+	1850	protein_coding	Protein of unknown function DUF247, plant family protein	-
Os05g0144900	50.7149	68.041	56.4319	115.342	102.059	77.3286	58.3959	98.2433	-0.750495	0.00264971	0.0392604	-	5	2595500	2598458	+	1953	protein_coding	Similar to cDNA clone:001-114-A01, full insert sequence	-
Os11g0485500	447.656	481.147	383.266	707.739	752.322	757.624	437.356	739.229	-0.753624	1.30566e-13	2.31271e-11	-	11	17116033	17116704	-	672	protein_coding	Hypothetical protein	-
Os08g0302000	508.124	477.259	712.452	751.108	1000.18	1121.75	565.945	957.681	-0.759742	0.00217556	0.0340473	class III peroxidase 118	8	12455954	12457748	+	1505	protein_coding	Similar to Peroxidase 40 precursor (EC 1.11.1.7) (Atperox P40)	-
Os07g0168600	89.7263	99.1454	85.8235	137.488	173.015	155.636	91.5651	155.379	-0.759957	7.96155e-05	0.00224276	-	7	3668837	3672256	+	2203	protein_coding	Similar to 3-glucanase	Glyco_hydro_17
Os01g0530100	71.1959	41.7966	61.1345	104.269	76.7874	114.525	58.0423	98.5271	-0.765377	0.00343816	0.0479068	-	1	19073048	19073890	-	843	protein_coding	Conserved hypothetical protein	-
Os07g0625600	93.6274	59.2928	52.9049	122.724	105.947	123.334	68.6084	117.335	-0.767516	0.00137934	0.0239423	S-PHASE KINASE-ASSOCIATED PROTEIN1-LIKE PROTEIN 19, Oryza sativa SKP1-like gene 19	7	25914762	25915298	+	537	protein_coding	Fimbriata-associated protein (Fragment)	Skp1
Os10g0461100	100.454	69.013	90.5261	106.115	220.642	117.461	86.6645	148.073	-0.772925	0.00283676	0.0413506	-	10	16961640	16976831	-	2060	protein_coding	Similar to Keratin, type II cytoskeletal 1 (Cytokeratin 1) (K1) (CK 1) (67 kDa cytokeratin) (Hair alpha protein)	-
Os02g0555600	57.5419	46.6567	74.0668	89.5055	133.163	81.2439	59.4218	101.304	-0.776533	0.00329195	0.0463111	-	2	20985975	20994224	+	2789	protein_coding	Amino acid-binding ACT domain containing protein	ACT
Os12g0283100	71.1959	42.7686	65.8372	102.424	102.059	102.778	59.9339	102.421	-0.776536	0.00144329	0.0247946	-	12	10711964	10717815	-	3390	protein_coding	Nucleotidyltransferase domain containing protein	-
Os08g0531900	144.342	115.67	109.337	191.007	247.858	195.768	123.116	211.544	-0.777093	1.38223e-05	0.000490407	MADS BOX GENE 37	8	26518976	26529016	+	1177	protein_coding	Similar to MADS box transcription factor-like protein (MADS-box protein AGL72)	SRF-TF
Os01g0234100	131.664	134.138	112.864	226.993	188.567	235.901	126.222	217.154	-0.779406	3.72859e-06	0.000155675	-	1	7417303	7422388	+	1986	protein_coding	Transcriptional factor B3 family protein	B3
Os10g0478000	51.6901	59.2928	38.7969	99.6556	69.0115	90.0535	49.9266	86.2402	-0.781928	0.00343766	0.0479068	G1 LIKE PROTEIN 5	10	17888297	17889724	-	1110	protein_coding	Transcriptional regulator, Regulator of meristem activity, Regulation of inflorescence developmen	-
Os08g0466200	129.713	149.69	95.2288	226.071	235.222	186.959	124.877	216.084	-0.78449	1.86844e-05	0.000639618	HIGH-AFFINITY POTASSIUM(K+) TRANSPORTER 4	8	22904756	22908287	+	2579	protein_coding	Similar to KUP-related potassium transporter	K_trans
Os09g0396900	392.065	313.96	403.253	633.92	636.655	637.226	369.759	635.934	-0.784844	7.40602e-13	1.14676e-10	Vacuolar Iron Transporter 2	9	13831868	13833654	+	1230	protein_coding	Protein of unknown function DUF125, transmembrane family protein	DUF125
Os03g0603600	92.6521	82.6212	96.4044	162.402	175.931	129.207	90.5593	155.847	-0.785805	7.22936e-05	0.00208588	-	3	22616005	22619553	+	1473	protein_coding	PLC-like phosphodiesterase, TIM beta/alpha-barrel domain domain containing protein	-
Os06g0218600	316.968	348.953	324.483	501.969	652.207	555.982	330.135	570.053	-0.787042	2.71727e-11	3.39745e-09	UCLACYANIN-LIKE PROTEIN 16	6	6086859	6088128	+	886	protein_coding	Cupredoxin domain containing protein	Cu_bind_like
Os01g0750500	48.7643	65.1249	34.0943	87.66	79.7034	92.99	49.3278	86.7845	-0.804741	0.00290511	0.0420584	-	1	31453335	31457548	-	1148	protein_coding	Protein of unknown function DUF814 domain containing protein	-
Os02g0744000	91.6769	101.089	132.85	162.402	180.791	225.134	108.539	189.442	-0.809349	3.2435e-05	0.00103743	-	2	31202228	31203685	+	930	protein_coding	Similar to NDF6 (NDH DEPENDENT FLOW 6)	-
Os08g0163300	236.019	272.164	163.417	430.918	410.181	345.531	223.867	395.544	-0.815543	2.44311e-07	1.37977e-05	-	8	3728126	3728879	-	754	protein_coding	Similar to delta DNA polymerase	-
Os10g0419400	117.034	118.586	119.918	234.375	186.623	205.557	118.513	208.852	-0.818616	1.29543e-06	6.08204e-05	SUBMERGENCE-INDUCED PROTEIN 2	10	14751991	14754323	-	899	protein_coding	Similar to SIPL	-
Os06g0136600	70.2206	48.6007	62.3102	144.87	76.7874	97.8842	60.3772	106.514	-0.821709	0.00210812	0.0332006	Glyceraldehyde 3-phosphate dehydrogenase, enolase 5	6	1931305	1936376	-	1676	protein_coding	Similar to Enolase 1 (EC 4.2.1.11) (2-phosphoglycerate dehydratase 1) (2-phospho- D-glycerate hydro-lyase 1)	-
Os09g0433400	51.6901	44.7126	68.1885	92.2737	88.4514	109.63	54.8638	96.7851	-0.827112	0.000930096	0.0173004	-	9	15912453	15912912	-	460	protein_coding	Hypothetical gene	-
Os02g0780500	39.0114	49.5727	51.7292	77.5099	86.5074	85.1593	46.7711	83.0589	-0.831973	0.00132596	0.0231879	SRL2-like gene, semi-rolled leaf 2-like gene	2	33054175	33066629	+	3831	protein_coding	Conserved hypothetical protein	-
Os10g0436850	40.962	51.5167	54.0805	69.2053	111.779	81.2439	48.8531	87.4095	-0.841722	0.00193764	0.0311958	-	10	15605606	15609755	+	1701	protein_coding	EMSY N-terminal domain containing protein	-
Os06g0724900	64.3689	55.4048	54.0805	116.265	101.087	94.9477	57.9514	104.1	-0.843459	0.000306403	0.00686866	INCREASED LEAF ANGLE 1	6	30817440	30823353	+	1957	protein_coding	Raf-Like MAPKKK, Mechanical tissue formation at the leaf lamina join	Pkinase_Tyr
Os03g0712800	97.5286	91.3693	106.985	179.934	153.575	197.726	98.6278	177.078	-0.847321	4.97157e-06	0.00020076	cytosolic glutamine synthase 3, cytosolic glutamine synthethase 1;3, GLUTAMINE SYNTHETASE 1;3, glutamine synthetase 1;3	3	28822424	28826321	-	1495	protein_coding	Cytosolic glutamine synthetas	-
Os01g0687300	385.238	394.638	377.388	697.589	654.151	734.132	385.755	695.291	-0.849206	6.77598e-18	2.0846e-15	-	1	28345842	28350882	+	3155	protein_coding	Conserved hypothetical protein	-
Os07g0646200	39.9867	44.7126	67.0128	75.6644	95.2553	100.821	50.5707	90.5802	-0.850749	0.00145595	0.0249572	-	7	26972587	26974902	+	2316	protein_coding	Zinc finger, SWIM-type domain containing protein	-
Os12g0123500	156.046	172.046	169.296	279.589	343.113	276.034	165.796	299.579	-0.853884	8.51002e-09	6.63243e-07	APY3	12	1107406	1110538	+	1704	protein_coding	Similar to Apyrase precursor (EC 3.6.1.5) (ATP-diphosphatase) (Adenosine diphosphatase) (ADPase) (ATP-diphosphohydrolase)	-
Os03g0225200	67.2947	78.7331	99.9314	149.483	155.519	138.996	81.9864	147.999	-0.85985	2.64947e-05	0.000871269	SOLO DANCERS	3	6556389	6562025	-	2598	protein_coding	Cyclin, A/B/D/E domain containing protein	Cyclin_C
Os05g0355133	42.9126	32.0765	43.4996	62.7461	82.6194	69.4978	39.4962	71.6211	-0.861741	0.0024951	0.0375405	-	5	16830126	16840001	+	3587	protein_coding	Hypothetical conserved gene	-
Os07g0684100	647.59	630.837	692.466	1260.46	1223.74	1114.9	656.964	1199.7	-0.870495	2.21671e-25	1.36392e-22	-	7	29011661	29013252	-	1201	protein_coding	Similar to Thioredoxin-like 1	-
Os01g0149800	42.9126	50.5447	52.9049	81.2009	88.4514	97.8842	48.7874	89.1788	-0.872675	0.000530493	0.0109185	METALLOTHIONEIN 2A	1	2693231	2695079	-	654	protein_coding	Metallothionein-like protein type 2	-
Os06g0141700	65.3441	63.1809	56.4319	120.879	95.2553	124.313	61.6523	113.482	-0.877479	0.000121694	0.00320782	early nodulin 93 gene	6	2180250	2181114	-	655	protein_coding	Similar to Early nodulin	-
Os06g0228200	118.985	113.726	139.904	250.062	195.371	237.859	124.205	227.764	-0.879573	2.26277e-07	1.28724e-05	LOW SILICON RICE 6	6	6648404	6653002	-	2394	protein_coding	Aquaporin NIP III subfamily protein, Aquaporin, Silicon influx transporter, Water transpor	-
Os06g0192001	56.5666	68.041	62.3102	122.724	138.023	83.2016	62.3059	114.65	-0.88032	0.000305776	0.00686117	-	6	4647943	4648296	-	354	protein_coding	Hypothetical protein	-
Os03g0860050	41.9373	38.8805	28.2159	70.128	59.2916	73.4132	36.3446	67.6109	-0.887377	0.00250551	0.0376487	-	3	36297578	36298220	-	643	protein_coding	Hypothetical gene	-
Os07g0409500	30.2339	38.8805	37.6212	60.9006	80.6754	55.794	35.5786	65.79	-0.888557	0.00312842	0.044448	S-PHASE KINASE-ASSOCIATED PROTEIN1-LIKE PROTEIN 21, Oryza sativa SKP1-like gene 21, SKP1-like protein 1B	7	12777061	12777976	+	916	protein_coding	BTB/POZ fold domain containing protein	Skp1
Os03g0307333	124.837	150.662	161.066	291.585	257.578	259.393	145.522	269.519	-0.89325	8.17022e-09	6.41033e-07	-	3	10932100	10932936	-	750	protein_coding	Hypothetical conserved gene	-
Os05g0344200	1381.98	1341.38	1668.27	2653.79	2641.88	2866.05	1463.88	2720.57	-0.896038	4.59625e-30	4.13327e-27	-	5	16178796	16179674	-	879	protein_coding	Conserved hypothetical protein	-
Os06g0704800	73.1464	55.4048	55.2562	126.415	106.919	109.63	61.2691	114.322	-0.897063	9.02831e-05	0.00249812	HISTONE ACETYLTRANSFERASE HAC704	6	29768236	29780664	-	4320	protein_coding	Probable histone acetyltransferase HAC-like 2	zf-TAZ
Os03g0383900	280.882	353.813	283.335	538.878	543.344	634.29	306.01	572.171	-0.900484	1.03846e-13	1.8822e-11	-	3	15224279	15225606	+	948	protein_coding	Heavy metal transport/detoxification protein domain containing protein	HMA
Os10g0578800	58.5171	56.3768	65.8372	118.11	105.947	112.567	60.2437	112.208	-0.901257	5.75532e-05	0.00170985	-	10	23075402	23079074	-	3548	protein_coding	Similar to LrgB-like family protein, expressed	-
Os06g0691400	94.6027	87.4812	116.391	168.861	182.735	209.472	99.4916	187.023	-0.915832	8.45418e-07	4.19676e-05	ILL6	6	28831648	28837128	-	2042	protein_coding	Similar to IAA-amino acid conjugate hydrolase-like protein (Fragment)	Peptidase_M20
Os03g0622100	25.3574	35.9645	41.1482	66.4371	63.1795	63.6248	34.1567	64.4138	-0.923089	0.00219953	0.0341937	-	3	23609771	23611883	+	1409	protein_coding	Transcriptional factor B3 family protein	B3
Os06g0142300	129.713	120.53	136.377	250.984	228.418	260.372	128.873	246.592	-0.938417	2.17792e-09	1.94009e-07	early nodulin 93 gene	6	2205750	2206509	-	580	protein_coding	Early nodulin 93 ENOD93 protein family protein	-
Os04g0546800	270.154	219.675	216.322	423.536	451.005	488.442	235.384	454.328	-0.94586	1.2287e-13	2.19299e-11	ETHYLENE RESPONSE FACTOR 93	4	27371324	27372855	-	1532	protein_coding	Pathogenesis-related transcriptional factor and ERF domain containing protein	AP2
Os06g0182300	30.2339	31.1044	27.0403	47.9823	63.1795	60.6882	29.4595	57.2834	-0.955033	0.00257793	0.0384895	BETA-1,3-GLUCANASE ACTIVITY 5, GLUCAN SYNTHASE-LIKE 5, Oryza sativa callose synthase 5	6	4067116	4083811	-	5733	protein_coding	Callose synthase, Microsporogenesis, Male fertilit	DUF605
Os08g0104900	71.1959	58.3208	62.3102	118.11	129.275	125.292	63.9423	124.226	-0.956871	9.6594e-06	0.000356221	-	8	268733	272077	-	1766	protein_coding	Protein of unknown function DUF6, transmembrane domain containing protein	-
Os04g0357300	61.443	54.4328	75.2425	121.801	118.583	130.186	63.7061	123.523	-0.962054	1.29429e-05	0.000464851	-	4	17063617	17065887	-	2271	protein_coding	Similar to Helicase-like protein [Oryza sativa (japonica cultivar-group)]	-
Os09g0321900	224.316	213.843	199.863	424.459	399.489	428.733	212.674	417.56	-0.971252	3.41021e-15	7.59372e-13	UBIQUITIN-CONJUGATING ENZYME 6	9	9357985	9362379	+	897	protein_coding	Similar to Ubiquitin-conjugating enzyme E2 M (EC 6.3.2.19) (Ubiquitin-protein ligase M) (Ubiquitin carrier protein M) (Nedd8-conjugating enzyme Ubc12)	UQ_con
Os02g0724000	204.81	176.907	172.823	358.022	361.581	370.981	184.846	363.528	-0.973337	2.1366e-13	3.54297e-11	CONSTANS-like gene N, B-box-containing protein 7, CCT domain-containing gene 8, CCT (CO, CO-LIKE and TOC1) domain protein 8, CCT domain protein 8, Days to heading on chromosome 2	2	30094300	30099072	+	2023	protein_coding	CONSTANS-like protein, Heading promotion under long-day conditio	CCT
Os04g0229100	206.761	186.627	197.512	331.263	374.217	462.992	196.966	389.491	-0.982966	1.1567e-11	1.50249e-09	CINNAMYL ALCOHOL DEHYDROGENASE 6	4	8637314	8639345	-	1376	protein_coding	Similar to Sinapyl alcohol dehydrogenase	ADH_N
Os12g0210500	106.306	108.866	83.4721	191.007	221.614	186.959	99.5479	199.86	-0.999526	3.2339e-08	2.21087e-06	-	12	5775580	5776811	-	1001	protein_coding	Conserved hypothetical protein	-
Os04g0500900	71.1959	70.957	70.5398	144.87	127.331	154.657	70.8976	142.286	-1.00483	9.34543e-07	4.5617e-05	protein phosphatase 2C42, protein phosphatase 2C 42, protein phosphatase 67	4	25003551	25006535	+	1026	protein_coding	Similar to H0311C03.1 protein	PP2C
Os08g0110600	24.3821	26.2444	29.3916	39.6777	61.2356	63.6248	26.6727	54.846	-1.04207	0.00210867	0.0332006	-	8	557525	558586	-	792	protein_coding	Protein of unknown function DUF1442 domain containing protein	-
Os10g0509600	58.5171	27.2164	74.0668	117.188	87.4794	124.313	53.2668	109.66	-1.0527	0.000294138	0.00666313	-	10	19583304	19583594	-	291	protein_coding	Conserved hypothetical protein	-
Os06g0650300	35.1103	35.9645	36.4456	74.7417	68.0395	81.2439	35.8401	74.675	-1.05966	0.000150483	0.0038244	GCN5-related N-acetyltransferase-like histone acetyltransferase 1, GNAT-like HAT1, Grain weight on chromosome 6-a	6	26591905	26593464	-	1260	protein_coding	Histone H4 acetyltransferase, Regulation of grain weight, yield, and plant biomas	Acetyltransf_1
Os01g0175100	193.107	173.018	228.079	396.777	397.545	454.183	198.068	416.168	-1.07587	1.95882e-15	4.49011e-13	-	1	3855147	3856033	-	887	protein_coding	Kv1.4 voltage-gated K+ channel family protein	-
Os11g0119900	22.4316	26.2444	23.5133	51.6733	48.5996	56.7729	24.0631	52.3486	-1.12016	0.00084968	0.0160603	-	11	883158	885904	+	1296	protein_coding	Conserved hypothetical protein	-
Os01g0132000	33.1597	27.2164	34.0943	79.3554	50.5436	75.3709	31.4901	68.4233	-1.12365	0.000293872	0.00666313	incompatible strain of P. avenae-induced gene 2	1	1760310	1761065	-	564	protein_coding	Similar to Wound-induced protease inhibitor (WIP1)	-
Os11g0631900	24.3821	28.1884	23.5133	65.5143	49.5716	51.8786	25.3613	55.6549	-1.13204	0.00063438	0.0126332	-	11	24828010	24832958	+	2730	protein_coding	Domain of unknown function DUF591 domain containing protein	-
Os01g0974701	84.8499	97.2014	117.566	219.611	205.09	231.007	99.8725	218.57	-1.13649	1.23463e-10	1.33643e-08	-	1	43071516	43072507	+	634	protein_coding	Similar to RNA-binding glycine rich protein (RGP-2)	RRM_1
Os08g0453700	57.5419	27.2164	50.5535	90.4282	98.1713	109.63	45.1039	99.41	-1.14396	3.35225e-05	0.00106349	RESPIRATORY BURST OXIDASE HOMOLOG F	8	22210390	22219247	+	3061	protein_coding	Similar to ATRBOH F (ARABIDOPSIS THALIANA RESPIRATORY BURST OXIDASE PROTEIN F); NAD(P)H oxidase	FAD_binding_8
Os01g0966200	26.3327	26.2444	48.2022	62.7461	56.3756	101.8	33.5931	73.6404	-1.14541	0.000586383	0.0118986	-	1	42613788	42614622	-	741	protein_coding	Protein of unknown function YGGT family protein	-
Os02g0183900	24.3821	23.3283	19.9863	44.2914	57.3476	48.9421	22.5656	50.1937	-1.14793	0.000954071	0.0177041	-	2	4658389	4680026	-	3394	protein_coding	Similar to Isoleucine-tRNA ligase-like protein	-
Os12g0191901	21.4563	29.1604	25.8646	61.8234	53.4596	54.8152	25.4938	56.6994	-1.15429	0.000419905	0.00897423	-	12	4658298	4658659	-	362	protein_coding	Hypothetical gene	-
Os03g0663100	44.8631	42.7686	45.8509	90.4282	107.891	98.8631	44.4942	99.0608	-1.15542	3.23686e-06	0.00013861	-	3	26018813	26022901	+	2185	protein_coding	PDZ/DHR/GLGF domain containing protein	-
Os12g0508400	31.2091	28.1884	19.9863	51.6733	66.0955	60.6882	26.4613	59.4857	-1.15808	0.000384023	0.00832916	-	12	19543820	19544475	+	616	protein_coding	Conserved hypothetical protein	-
Os06g0546500	14.6293	14.5802	27.0403	41.5232	36.9357	46.0056	18.7499	41.4882	-1.16332	0.00321871	0.0454724	class III peroxidase 88	6	20676206	20677666	-	1279	protein_coding	Similar to Class III peroxidase GvPx2b (Fragment)	-
Os06g0298200	411.571	365.477	418.536	868.296	935.057	918.154	398.528	907.169	-1.18818	2.29011e-36	2.67725e-33	B-box-containing protein 19, Days to heading on chromosome 2, CCT domain-containing gene 22, CCT (CO, CO-LIKE and TOC1) domain protein 22, CCT domain protein 22	6	11070174	11076691	-	2205	protein_coding	Similar to CCT motif family protein	CCT
Os04g0688300	187.255	182.739	165.769	410.618	398.517	416.987	178.587	408.707	-1.19166	1.30984e-20	4.71159e-18	class III peroxidase 61, Peroxidase 2	4	35207157	35208610	-	1299	protein_coding	Haem peroxidase, plant/fungal/bacterial family protein	-
Os12g0634000	23.4069	21.3843	15.2836	50.7505	41.7957	47.9633	20.0249	46.8365	-1.21652	0.000874536	0.0163974	-	12	27173014	27173907	+	894	protein_coding	Conserved hypothetical protein	-
Os01g0106400	482.766	491.839	499.657	996.556	1219.85	1227.47	491.421	1147.96	-1.224	7.67399e-37	9.44346e-34	-	1	327128	328450	-	1206	protein_coding	Similar to Isoflavone reductase homolog IRL (EC 1.3.1.-)	NmrA
Os01g0811001	28.2833	12.6362	35.2699	63.6689	43.7397	69.4978	25.3965	58.9688	-1.22908	0.000858542	0.0161828	-	1	34461157	34464358	-	1641	protein_coding	Hypothetical conserved gene	-
Os01g0621600	14.6293	20.4123	14.108	36.9095	37.9077	46.0056	16.3832	40.2743	-1.29095	0.00119139	0.02131	-	1	24784609	24788153	-	2660	protein_coding	Serine/threonine protein kinase-related domain containing protein	Pkinase_Tyr
Os09g0272600	27.308	34.0205	35.2699	88.5828	58.3196	89.0747	32.1995	78.659	-1.29285	1.59588e-05	0.000560259	-	9	5454054	5454902	+	477	protein_coding	Conserved hypothetical protein	-
Os04g0546500	52.6654	29.1604	19.9863	94.1192	67.0675	92.0112	33.9374	84.3993	-1.30151	5.15379e-05	0.00155887	16 kDa oleosin, endosperm-specific gene 72	4	27362091	27362951	-	861	protein_coding	Similar to Oleosin	-
Os09g0481650	24.3821	26.2444	11.7566	43.3686	53.4596	59.7094	20.7944	52.1792	-1.30924	0.000402348	0.00867832	-	9	18495820	18496404	+	585	protein_coding	Similar to Polyubiquitin-like protein	-
Os07g0192000	46.8137	44.7126	42.3239	99.6556	104.003	134.101	44.6168	112.587	-1.33248	7.07597e-08	4.47144e-06	-	7	4969408	4971145	+	1738	protein_coding	ATPase, AAA-type, core domain containing protein	AAA
Os05g0584200	30.2339	32.0765	25.8646	66.4371	67.0675	90.0535	29.3916	74.5194	-1.33638	9.11786e-06	0.000338926	LATE EMBRYOGENESIS ABUNDANT PROTEIN 8	5	29069323	29070559	-	1125	protein_coding	Atypical late embryogenesis abundant (LEA) protein, Resistance to multiple abiotic stresse	-
Os01g0779100	40.962	43.7406	30.5673	101.501	109.835	83.2016	38.4233	98.1793	-1.34538	4.32232e-07	2.29682e-05	-	1	32985048	32994371	+	2583	protein_coding	Peptidase M16, zinc-binding site domain containing protein	-
Os08g0100200	47.789	38.8805	50.5535	135.642	115.667	96.9054	45.741	116.072	-1.34881	5.2317e-08	3.38843e-06	-	8	18289	24063	-	858	protein_coding	Similar to ZIP transporter	-
Os02g0492900	157.021	94.2853	119.918	342.335	291.598	329.87	123.741	321.268	-1.37584	9.0445e-16	2.24968e-13	-	2	17245021	17254879	-	1457	protein_coding	Similar to Ankyrin-like protein-like protein	-
Os10g0482900	23.4069	30.1324	19.9863	52.596	71.9275	70.4767	24.5085	65	-1.39816	1.95895e-05	0.000659973	GRX-like protein 19, glutaredoxin-like protein 19	10	18231655	18236510	-	2529	protein_coding	Thioredoxin fold domain containing protein	-
Os03g0666600	17.5551	18.4683	37.6212	66.4371	49.5716	77.3286	24.5482	64.4458	-1.41248	6.81377e-05	0.00198892	-	3	26237736	26239446	-	1711	protein_coding	UDP-glucuronosyl/UDP-glucosyltransferase family protein	UDPGT
Os02g0278700	14.6293	14.5802	11.7566	36.9095	40.8237	32.3018	13.6554	36.6783	-1.41938	0.000757159	0.0146287	ENT-COPALYL DIPHOSPHATE SYNTHASE 1	2	10273719	10283727	-	2942	protein_coding	Similar to Kaurene synthase A (Fragment)	-
Os03g0171300	21.4563	16.5242	18.8106	47.0596	44.7117	60.6882	18.9304	50.8198	-1.42391	9.2427e-05	0.00255031	INCREASED LEAF INCLINATION 6	3	3814378	3823216	-	1422	protein_coding	Similar to DNA-binding protein-like	-
Os04g0462200	186.28	144.83	166.944	430.918	440.313	466.908	166.018	446.046	-1.42595	8.18936e-27	5.47073e-24	GPI-anchored non-specific lipid transfer protein 11, type G nsLTP 11, type G non-specific lipid transfer protein 11	4	23093153	23094065	+	766	protein_coding	Bifunctional inhibitor/plant lipid transfer protein/seed storage domain containing protein	-
Os03g0133000	39.9867	18.4683	7.05398	31.3731	80.6754	66.5613	21.8363	59.5366	-1.42819	0.00170418	0.0284204	NAC DOMAIN-CONTAINING PROTEIN 22	3	1862381	1864245	-	1271	protein_coding	NAC transcription factor, Drought and salt stress tolerance, Modulation of ABA-mediated pathwa	NAM
Os06g0604300	16.5799	20.4123	28.2159	56.287	58.3196	59.7094	21.736	58.1053	-1.43137	2.81824e-05	0.000919012	PHOSPHOLIPASE D ALPHA 5	6	23921940	23924919	+	2783	protein_coding	Chloroplast-localized phospholipase D, Herbivore defens	C2
Os12g0114100	8.77757	21.3843	12.9323	32.2958	34.9917	49.921	14.3647	39.0695	-1.43807	0.00104792	0.0190377	WITH NO LYSINE KINASE 8	12	698969	705122	-	3034	protein_coding	Similar to MAP kinase-like protein	Pkinase
Os01g0971800	92.6521	73.873	64.6615	238.989	181.763	212.409	77.0622	211.053	-1.44811	1.35555e-13	2.3486e-11	PHYTOCLOCK 1	1	42874273	42875515	-	1243	protein_coding	Transcription factor with a GARP DNA-binding domain, Photoperiodic control of flowering time, Clock associated-componen	Myb_DNA-binding
Os05g0526900	13.654	8.74812	12.9323	31.3731	25.2718	41.1114	11.7781	32.5854	-1.47213	0.0014551	0.0249572	-	5	26196244	26198014	+	1771	protein_coding	UDP-glucuronosyl/UDP-glucosyltransferase family protein	UDPGT
Os08g0425700	14.6293	14.5802	4.70266	30.4503	41.7957	24.4711	11.304	32.239	-1.48842	0.00234807	0.0358825	ANNEXIN 7	8	20459698	20461499	+	1152	protein_coding	Similar to Annexin-like protein	-
Os07g0526400	17.5551	24.3003	10.581	47.9823	52.4876	49.921	17.4788	50.1303	-1.50283	7.62367e-05	0.00216585	POLYKETIDE SYNTHASE 15	7	20504692	20506402	-	1626	protein_coding	Polyketide synthase, type III domain containing protein	Chal_sti_synt_N
Os04g0392300	10.7281	15.5522	9.40531	43.3686	23.3278	37.196	11.8952	34.6308	-1.53393	0.000914048	0.0170426	OsSTA122	4	19300027	19301775	+	933	protein_coding	Hypothetical conserved gene	-
Os01g0329300	16.5799	17.4962	11.7566	43.3686	44.7117	46.0056	15.2776	44.6953	-1.53792	8.09851e-05	0.00227859	-	1	12701744	12704532	+	2451	protein_coding	Pectin lyase fold domain containing protein	-
Os05g0427200	251.624	287.716	318.605	770.485	841.746	894.662	285.982	835.631	-1.55041	1.51128e-45	2.52394e-42	-	5	20944820	20947148	-	1792	protein_coding	Similar to Beta-1,3-galactosyltransferase sqv-2	Galactosyl_T
Os09g0436000	17.5551	40.8246	41.1482	95.0419	114.695	87.117	33.176	98.9513	-1.58535	1.29467e-07	7.74187e-06	-	9	16029442	16035299	-	2104	protein_coding	Peptidase cysteine/serine, trypsin-like domain containing protein	-
Os02g0258800	16.5799	28.1884	22.3376	57.2097	81.6474	65.5824	22.3686	68.1465	-1.60606	1.60941e-06	7.45142e-05	-	2	8973633	8977322	+	653	protein_coding	Conserved hypothetical protein	-
Os05g0113300	14.6293	9.72014	11.7566	25.8366	51.5156	34.2595	12.0354	37.2039	-1.62576	0.000374598	0.00813985	-	5	711549	715894	+	2783	protein_coding	Cation/H+ exchanger domain containing protein	Na_H_Exchanger
Os07g0494800	12.6787	15.5522	8.22965	49.8278	30.1318	34.2595	12.1535	38.073	-1.6349	0.000256464	0.00594879	RECEPTOR-LIKE CYTOPLASMIC KINASE 231	7	18497999	18502813	+	2652	protein_coding	Serine/threonine protein kinase domain containing protein	Pkinase
Os02g0801200	58.5171	27.2164	68.1885	194.698	184.679	104.736	51.3073	161.371	-1.66328	6.66231e-09	5.39002e-07	-	2	34089732	34101310	-	4003	protein_coding	Similar to Cyclin B	-
Os07g0169700	12.6787	15.5522	23.5133	60.9006	41.7957	62.6459	17.2481	55.1141	-1.69248	7.8003e-06	0.000297034	GIBBERELLIN 20-OXIDASE 3	7	3702346	3704648	+	1104	protein_coding	GA 20-oxidase3, GA metabolis	2OG-FeII_Oxy
Os09g0429400	11.7034	9.72014	4.70266	32.2958	33.0478	20.5557	8.70874	28.6331	-1.69755	0.00106208	0.01928	Glutamate receptor homolog 2.3, GLUTAMATE RECEPTOR-LIKE 2.3	9	15610715	15616401	-	2805	protein_coding	Similar to Glutamate receptor	ANF_receptor
Os01g0633100	78.0229	83.5932	77.5938	242.68	230.362	306.378	79.7366	259.807	-1.70254	5.89159e-21	2.18653e-18	ADP-GLUCOSE PYROPHOSPHORYLASE LARGE SUBUNIT 2	1	25353805	25361883	+	2381	protein_coding	ADP-glucose pyrophosphorylase large subunit, Controll of starch biosynthesis in endosperm developmen	-
Os01g0148500	115.084	152.606	98.7558	401.391	414.069	410.135	122.149	408.532	-1.7342	5.02116e-30	4.34814e-27	-	1	2641000	2644665	-	1540	protein_coding	Protein of unknown function DUF1677, Oryza sativa family protein	-
Os10g0374200	15.6046	6.8041	10.581	28.6048	41.7957	40.1325	10.9965	36.8444	-1.74172	0.000161043	0.00404876	-	10	11863947	11865368	-	1383	protein_coding	Paired amphipathic helix domain containing protein	-
Os04g0599300	51.6901	50.5447	56.4319	161.479	180.791	191.853	52.8889	178.041	-1.75373	2.81914e-17	8.03832e-15	ETERNAL TAPETUM 1, ETERNAL TAPETUM1, basic helix-loop-helix protein 141, DELAYED TAPETUM DEGENERATION 1, delayed tapetum degeneration	4	30235422	30238854	-	1875	protein_coding	Basic helix-loop-helix transcription factor, Regulator of tapetal programmed cell death, Male reproductive developmen	HLH
Os02g0265800	4.87643	8.74812	10.581	11.0728	31.1038	40.1325	8.06851	27.4364	-1.77528	0.00226831	0.0350007	-	2	9495107	9495712	+	606	protein_coding	Hypothetical conserved gene	-
Os04g0223901	14.6293	12.6362	23.5133	66.4371	58.3196	46.9844	16.9262	57.247	-1.77685	1.92952e-06	8.82857e-05	-	4	8263115	8268571	-	1704	protein_coding	Dimethylaniline monooxygenase, N-oxide-forming domain containing protein	FMO-like
Os10g0486100	8.77757	9.72014	27.0403	71.0507	50.5436	31.323	15.1793	50.9724	-1.77824	8.59129e-05	0.00240566	-	10	18390302	18394392	-	2089	protein_coding	Cytochrome P450-like protein (CYP86B1)	p450
Os03g0180800	7.80229	8.74812	7.05398	25.8366	26.2438	30.3441	7.86813	27.4749	-1.7984	0.000478065	0.0100158	TIFY GENE 11A	3	4232004	4233038	-	1035	protein_coding	TIFY domain-containing transcriptional regulator, Salt and dehydration stress toleranc	Zim
Os03g0108300	14.6293	24.3003	16.4593	74.7417	61.2356	60.6882	18.463	65.5552	-1.82358	1.46516e-07	8.69466e-06	XYLOGLUCAN ENDOTRANSGLUCOSYDASE/HYDROLASE 19	3	492815	494095	-	1281	protein_coding	Similar to xyloglucan endotransglucosylase/hydrolase protein 32	-
Os12g0631600	17.5551	9.72014	22.3376	43.3686	52.4876	78.3074	16.5376	58.0545	-1.82541	3.6643e-06	0.000153496	-	12	27046194	27049741	+	1956	protein_coding	Conserved hypothetical protein	-
Os08g0515900	17.5551	32.0765	17.635	82.1236	70.9555	88.0958	22.4222	80.3916	-1.83228	1.35581e-08	1.01603e-06	-	8	25591265	25593041	-	1277	protein_coding	Similar to Dihydroflavonol-4-reductase	Epimerase
Os10g0413700	17.5551	20.4123	14.108	46.1369	68.0395	73.4132	17.3585	62.5298	-1.83872	3.82715e-07	2.04766e-05	NAC DOMAIN-CONTAINING PROTEIN 118	10	14436872	14438849	+	1717	protein_coding	No apical meristem (NAM) protein domain containing protein	NAM
Os07g0600000	6.827	11.6642	1.17566	13.8411	28.1878	30.3441	6.55561	24.1243	-1.8436	0.00308137	0.0439034	-	7	24483487	24484920	-	1434	protein_coding	Conserved hypothetical protein	-
Os11g0693800	14.6293	2.91604	10.581	11.9956	41.7957	46.9844	9.37543	33.5919	-1.84368	0.00153895	0.0261309	-	11	28335198	28338717	-	1611	protein_coding	Similar to ATP-citrate synthase	-
Os04g0121100	20.481	21.3843	15.2836	59.9779	80.6754	73.4132	19.0496	71.3555	-1.8948	1.48009e-08	1.09336e-06	Subtilisin 34, SUBTILISIN 34	4	1248450	1260282	+	2455	protein_coding	Similar to OSIGBa0115D20.4 protein	Peptidase_S8
Os11g0265000	3.90114	6.8041	4.70266	21.223	14.5799	25.4499	5.13597	20.4176	-1.98666	0.00158047	0.0267387	-	11	9034222	9042630	+	1976	protein_coding	Uridine kinase family protein	-
Os04g0573100	84.8499	92.3413	83.4721	305.426	307.15	429.712	86.8878	347.429	-1.99731	1.44491e-29	1.16495e-26	-	4	28870310	28872726	+	2044	protein_coding	Putative glucose-methanol-choline (GMC) oxidoreductase, Cutin biosynthesis, Anther development, Pollen fertilit	-
Os02g0101900	12.6787	6.8041	2.35133	36.9095	25.2718	29.3653	7.27805	30.5155	-2.0378	0.000184653	0.00454461	-	2	110806	112358	+	1475	protein_coding	Conserved hypothetical protein	-
Os11g0679700	29.2586	39.8526	41.1482	126.415	138.995	187.938	36.7531	151.116	-2.04411	6.02665e-16	1.51515e-13	Glycerol-3-Phosphate Acyltransferase 3	11	27486903	27490269	+	1952	protein_coding	Glycerol-3-phosphate acyltransferase, Anther development, Pollen formatio	Acyltransferase
Os05g0352750	7.80229	7.77611	0	23.0684	24.2998	19.5768	5.1928	22.315	-2.05772	0.00141132	0.0243708	-	5	16669918	16671903	+	1801	protein_coding	Zinc finger, RING-type domain containing protein	-
Os02g0114400	9.75286	10.6922	9.40531	29.5276	46.6557	49.921	9.95011	42.0347	-2.07429	4.35363e-06	0.000177958	-	2	777582	778268	-	687	protein_coding	Similar to glycerol-3-phosphate acyltransferase 8	-
Os12g0607800	5.85171	8.74812	5.87832	24.9139	34.0198	34.2595	6.82605	31.0644	-2.17745	3.24108e-05	0.00103743	F-box protein 675	12	25677871	25679638	+	1768	protein_coding	Cyclin-like F-box domain containing protein	DUF295
Os10g0545500	28.2833	13.6082	15.2836	99.6556	74.8435	96.9054	19.0584	90.4681	-2.23815	1.27128e-11	1.6422e-09	XYLOGLUCAN ENDOTRANSGLUCOSYDASE/HYDROLASE 20	10	21320574	21322000	+	784	protein_coding	Similar to xyloglucan endotransglucosylase/hydrolase protein 32	-
Os03g0357500	11.7034	9.72014	16.4593	52.596	56.3756	77.3286	12.6276	62.1	-2.31305	3.02749e-09	2.60242e-07	-	3	13833495	13834606	-	1112	protein_coding	Plant lipid transfer protein/seed storage/trypsin-alpha amylase inhibitor domain containing protein	-
Os12g0406000	4.87643	12.6362	5.87832	54.4415	31.1038	34.2595	7.79698	39.9349	-2.34566	3.14702e-06	0.00013501	-	12	12258469	12262067	-	3043	protein_coding	Conserved hypothetical protein	-
Os03g0562400	4.87643	1.94403	3.52699	19.3775	15.5519	17.6192	3.44915	17.5162	-2.34664	0.00100154	0.0183534	-	3	20209967	20211819	-	1853	protein_coding	Conserved hypothetical protein	-
Os02g0828533	4.87643	1.94403	4.70266	14.7638	17.4959	26.4287	3.84104	19.5628	-2.35952	0.000623353	0.0124867	-	2	35598560	35600678	+	1459	protein_coding	Similar to HAT family dimerisation domain containing protein	-
Os04g0523200	7.80229	5.83208	1.17566	29.5276	29.1598	20.5557	4.93668	26.4144	-2.38105	8.69915e-05	0.00243005	-	4	26177249	26179831	-	2583	protein_coding	Up-frameshift suppressor 2 domain containing protein	-
Os09g0521300	2.92586	6.8041	5.87832	30.4503	25.2718	29.3653	5.20276	28.3625	-2.45392	1.9364e-05	0.000656159	TEOSINTE BRANCHED/CYCLOIDEA/PROLIFERATING CELL FACTOR 25	9	20363949	20365094	-	1146	protein_coding	Similar to TCP family transcription factor	TCP
Os02g0719600	10.7281	9.72014	14.108	63.6689	66.0955	58.7305	11.5187	62.8316	-2.46039	1.69507e-10	1.77724e-08	-	2	29850372	29852422	+	1543	protein_coding	SAM dependent carboxyl methyltransferase family protein	-
Os03g0683500	37.0609	16.5242	15.2836	108.883	119.555	157.594	22.9562	128.677	-2.47114	1.38963e-15	3.38448e-13	-	3	27233058	27233772	+	715	protein_coding	Hypothetical conserved gene	-
Os03g0653900	56.5666	60.2649	58.7832	344.181	332.422	321.06	58.5382	332.554	-2.50654	6.17936e-48	1.11138e-44	-	3	25463483	25464304	-	822	protein_coding	Hypothetical conserved gene	-
Os03g0688000	42.9126	36.9365	27.0403	182.702	205.09	234.922	35.6298	207.572	-2.52934	1.45801e-28	1.09967e-25	-	3	27450249	27451130	-	882	protein_coding	Hypothetical conserved gene	-
Os09g0313500	13.654	9.72014	14.108	66.4371	79.7034	72.4343	12.494	72.8583	-2.55092	3.09862e-12	4.52805e-10	-	9	8510839	8516543	-	3682	protein_coding	NB-ARC domain containing protein	NB-ARC
Os09g0501100	2.92586	6.8041	1.17566	30.4503	20.4119	15.6615	3.63521	22.1746	-2.57404	0.000195244	0.00475026	-	9	19395898	19396896	+	999	protein_coding	Protein of unknown function DUF568 domain containing protein	-
EPlORYSAT000373811	4.87643	1.94403	0	17.532	12.6359	12.725	2.27349	14.2976	-2.60009	0.00229681	0.0353069	rRNA	Pt	117022	119905	-	2884	rRNA	-	-
Os02g0114300	13.654	7.77611	7.05398	34.1413	69.9835	70.4767	9.4947	58.2005	-2.60124	6.9491e-09	5.60265e-07	-	2	775715	776637	+	923	protein_coding	Hypothetical protein	Acyltransferase
Os06g0574900	54.616	34.0205	54.0805	289.739	309.094	355.32	47.5723	318.051	-2.74808	3.00162e-44	4.38631e-41	-	6	22327746	22328915	-	684	protein_coding	Conserved hypothetical protein	-
Os06g0611400	2.92586	4.86007	0	15.6865	20.4119	19.5768	2.59531	18.5584	-2.77994	0.000300486	0.00677499	-	6	24379827	24382168	+	1455	protein_coding	Pectin lyase fold/virulence factor domain containing protein	-
Os07g0472300	2.92586	9.72014	10.581	50.7505	58.3196	48.9421	7.74232	52.6707	-2.78688	1.34746e-09	1.2602e-07	-	7	16955691	16960436	-	2625	protein_coding	Conserved hypothetical protein	-
Os10g0570700	7.80229	7.77611	0	52.596	19.4399	39.1537	5.1928	37.0632	-2.7874	3.81737e-06	0.000158533	-	10	22627963	22628853	+	891	protein_coding	Ribosome-inactivating protein family protein	-
Os07g0190600	11.7034	2.91604	2.35133	44.2914	44.7117	35.2383	5.65693	41.4138	-2.84083	1.36641e-07	8.15002e-06	-	7	4868011	4877912	-	2623	protein_coding	Domain of unknown function DUF223 domain containing protein	-
Os11g0184600	2.92586	2.91604	2.35133	12.9183	18.4679	28.3864	2.73108	19.9242	-2.85668	0.000135092	0.00349015	-	11	4287928	4291230	+	1180	protein_coding	Similar to Aspartic proteinase Asp1	-
Os01g0339500	0.975286	1.94403	4.70266	22.1457	19.4399	14.6826	2.54066	18.7561	-2.93758	0.000161474	0.00405523	NAC DOMAIN-CONTAINING PROTEIN 30	1	13342969	13345864	-	1976	protein_coding	Similar to No apical meristem protein	-
Os07g0189400	1.95057	2.91604	1.17566	11.9956	18.4679	21.5345	2.01409	17.3327	-3.0774	0.000204191	0.00492693	-	7	4758553	4760320	-	1768	protein_coding	Conserved hypothetical protein	F-box
Os01g0127500	0.975286	1.94403	2.35133	12.9183	13.6079	21.5345	1.75688	16.0203	-3.20918	0.000275398	0.00629431	-	1	1513138	1514432	+	1209	protein_coding	NAD(P)-binding domain containing protein	Epimerase
Os04g0301500	3.90114	6.8041	5.87832	58.1324	52.4876	76.3497	5.52785	62.3233	-3.49839	3.69632e-13	5.96025e-11	basic helix-loop-helix protein 006	4	13466455	13468869	-	1281	protein_coding	Helix-loop-helix DNA-binding domain containing protein	HLH
Os12g0618000	0.975286	3.88805	4.70266	23.9912	47.6277	40.1325	3.18867	37.2505	-3.57543	2.97943e-08	2.05493e-06	-	12	26319872	26322202	+	1560	protein_coding	Conserved hypothetical protein	-
Os04g0528200	7.80229	4.86007	2.35133	60.9006	65.1235	71.4555	5.00456	65.8266	-3.68151	2.949e-14	5.79416e-12	-	4	26392328	26393064	+	737	protein_coding	Similar to OSIGBa0115K01-H0319F09.17 protein	-
Os03g0687800	2.92586	0.972014	9.40531	50.7505	44.7117	68.519	4.43439	54.6604	-3.69885	2.39887e-11	3.04826e-09	-	3	27447672	27448399	-	728	protein_coding	Ribosome-inactivating protein domain containing protein	-
Os01g0877400	12.6787	3.88805	12.9323	103.347	119.555	196.747	9.83302	139.883	-3.84941	1.19685e-23	5.48696e-21	-	1	38072090	38074854	+	1756	protein_coding	Similar to Avr9 elicitor response-like protein	Galactosyl_T
Os08g0234400	0.975286	1.94403	0	17.532	13.6079	14.6826	0.973104	15.2742	-3.90307	0.000193573	0.00472436	-	8	8165310	8168702	-	870	protein_coding	Hypothetical gene	-
Os05g0200400	0.975286	0.972014	0	13.8411	8.74794	9.78842	0.6491	10.7925	-3.98671	0.00166605	0.0279439	-	5	6269370	6273074	+	1144	protein_coding	Similar to Cytochrome P450 CYP90D10.b	p450
Os06g0628032	5.85171	4.86007	7.05398	111.651	79.7034	125.292	5.92192	105.549	-4.16956	1.3349e-21	5.57343e-19	-	6	25388856	25391421	+	426	protein_coding	Conserved hypothetical protein	-
Os08g0207800	5.85171	0.972014	3.52699	51.6733	77.7594	92.99	3.45024	74.1409	-4.42675	2.66899e-15	6.00036e-13	-	8	6281221	6286663	-	1791	protein_coding	Peptidase aspartic, catalytic domain containing protein	-
Os03g0245500	0.975286	0.972014	0	18.4547	9.71993	17.6192	0.6491	15.2646	-4.48322	0.000215814	0.00517533	-	3	7681570	7682838	-	1269	protein_coding	Curculin-like (mannose-binding) lectin domain containing protein	-
Os11g0461000	5.85171	7.77611	1.17566	120.879	114.695	111.588	4.9345	115.721	-4.49563	3.88558e-24	2.01886e-21	SERINE CARBOXYPEPTIDASE 61	11	15706845	15738054	+	3805	protein_coding	Peptidase S10, serine carboxypeptidase family protein	Peptidase_S10
Os08g0474000	0	0.972014	3.52699	28.6048	25.2718	53.8363	1.49967	35.9043	-4.68401	4.2267e-08	2.81551e-06	ETHYLENE RESPONSE FACTOR 104	8	23353856	23354936	+	834	protein_coding	Similar to AP2 domain containing protein RAP2.6 (Fragment)	AP2
Os11g0655900	0	0	1.17566	9.22737	13.6079	14.6826	0.391888	12.506	-5.07195	0.000230945	0.00547573	GLUTAREDOXIN 23	11	26269974	26270560	+	587	protein_coding	Thioredoxin fold domain containing protein	-
Os07g0523150	0	0.972014	0	18.4547	17.4959	3.91537	0.324005	13.2887	-5.16275	0.000242072	0.00569405	-	7	20261175	20269470	+	610	protein_coding	Similar to 60S ribosomal protein L44	-
Os05g0399700	0	0.972014	1.17566	26.7594	14.5799	34.2595	0.715893	25.1996	-5.18788	6.32662e-06	0.000247777	CLASS I CHITINASE	5	19445901	19447487	+	1303	protein_coding	Chitinase (EC 3.2.1.14)	-
Os03g0731800	0	0	3.52699	25.8366	54.4316	50.8998	1.17566	43.7227	-5.38156	7.88455e-09	6.27037e-07	-	3	29948971	29950796	+	1389	protein_coding	Similar to Regulatory protein	-
Os04g0677600	0	2.91604	1.17566	45.2141	59.2916	76.3497	1.3639	60.2851	-5.45222	1.05267e-11	1.38273e-09	-	4	34612684	34613440	+	757	protein_coding	Similar to H0402C08.10 protein	-
Os10g0382100	0.975286	1.94403	0	43.3686	63.1795	43.0691	0.973104	49.8724	-5.59956	9.00947e-10	8.59798e-08	-	10	12321053	12321838	+	786	protein_coding	Ribosome-inactivating protein domain containing protein	-
Os05g0498200	0	0	0	11.0728	7.77594	12.725	0	10.5246	-5.78633	4.83304e-05	0.00146946	-	5	24518826	24519740	-	915	protein_coding	Eggshell protein family protein	-
Os07g0139000	0	0	0	19.3775	6.80395	16.6403	0	14.2739	-6.22721	6.5836e-06	0.000256437	ZINC FINGER CCCH DOMAIN-CONTAINING PROTEIN 48	7	2062181	2063847	-	1491	protein_coding	Putative zinc finger CCCH domain-containing protein 48	zf-CCCH
Os09g0525500	0	1.94403	0	67.3598	81.6474	109.63	0.648009	86.2125	-6.97021	5.75998e-11	6.70021e-09	type C non-specific lipid transfer protein 2, non-specific lipid transfer protein c2, lipid transfer protein c2, LIPID TRANSFER PROTEIN45	9	20534165	20534903	+	632	protein_coding	YY1 protein precursor	-
Os03g0296000	0	0	0	45.2141	50.5436	56.7729	0	50.8435	-8.05796	6.25664e-11	7.24191e-09	-	3	10362997	10365264	-	312	protein_coding	Similar to DNA binding protein	Myb_DNA-binding
Os03g0296100	0	0	0	72.8962	91.3673	90.0535	0	84.7724	-8.79541	3.95064e-13	6.28366e-11	-	3	10363160	10363657	+	498	protein_coding	Hypothetical protein	Myb_DNA-binding

## Sheet: RivsWT_DEGs_all
gene_id	Ri_1	Ri_2	Ri_3	WT_1	WT_2	WT_3	Ri	WT	log2FoldChange	pvalue	padj	gene_name	gene_chr	gene_start	gene_end	gene_strand	gene_length	gene_biotype	gene_description	tf_family
Os03g0115800	520.411	464.675	453.54	0	0	0	479.542	0	11.3804	8.24e-22	8.66e-19	-	3	887193	888623	-	1431	protein_coding	Conserved hypothetical protein	-
Os01g0789200	349.514	413.393	333.566	0	0	0	365.491	0	10.9887	2.32e-20	1.92e-17	RECEPTOR-LIKE CYTOPLASMIC KINASE 45	1	33494608	33496692	+	1720	protein_coding	Similar to Serine/threonine-protein kinase PBS1 (EC 2.7.1.37) (AvrPphB susceptible protein 1)	Pkinase
Os01g0237400	60.6412	77.4458	53.625	0	0	0	63.904	0	8.47195	5.09e-12	1.49e-09	-	1	7615973	7617208	-	450	protein_coding	Hypothetical conserved gene	-
Os01g0974600	59.5386	37.6763	62.714	0	0	0	53.3096	0	8.21343	3.41e-11	8.76e-09	-	1	43070805	43071206	+	402	protein_coding	Similar to Histone H2A	-
Os04g0249500	18.7436	40.816	19.9958	0	0	0	26.5185	0	7.20326	3.19e-08	4.71e-06	SUCROSE SYNTHASE 7	4	9661934	9667132	-	2814	protein_coding	Similar to H0211A12.6 protein	Glycos_transf_1
Os02g0494700	474.104	307.69	419.002	8.47612	2.9754	1.9991	400.265	4.48354	6.45792	2.16e-52	1.29e-48	REPRESSOR OF SILENCING 1B	2	17358716	17369016	+	2986	protein_coding	Similar to Repressor of silencing 1	-
Os01g0254850	17.6411	23.0244	6.36229	0	0	0	15.6759	0	6.43954	3.4e-06	0.000308374	-	1	8471334	8472108	-	775	protein_coding	Hypothetical conserved gene	-
Os03g0132900	20.9488	8.37252	4.54449	0	0	0	11.2886	0	5.96301	4.68e-05	0.00291251	CHITINASE 11	3	1860429	1861772	+	1086	protein_coding	Similar to Chitinase 11	-
Os11g0151400	6.6154	14.6519	9.99788	0	0	0	10.4217	0	5.8584	5.24e-05	0.00316468	-	11	2390496	2392366	-	1871	protein_coding	Cytochrome P450 family protein	p450
Os11g0173432	9.9231	6.27939	9.99788	0	0	0	8.73346	0	5.60333	0.000163259	0.00785751	-	11	3627548	3631952	+	4017	protein_coding	Protein kinase, catalytic domain domain containing protein	Pkinase
Os03g0269300	6.6154	6.27939	12.7246	0	0	0	8.53979	0	5.57651	0.000203118	0.00947054	-	3	8964025	8966806	-	2693	protein_coding	Protein kinase-like domain containing protein	Pkinase
Os03g0105500	114.667	82.6786	113.612	3.76717	2.9754	0	103.653	2.24752	5.50947	2e-19	1.6e-16	-	3	337912	339291	-	1288	protein_coding	Conserved hypothetical protein	-
Os03g0133100	11.0257	29.3038	16.3602	0	0.9918	0.999549	18.8966	0.663783	4.85476	5.01e-05	0.00307325	-	3	1870804	1871499	+	696	protein_coding	Conserved hypothetical protein	-
Os07g0560400	83.7951	39.7695	59.9873	6.59254	0	0	61.1839	2.19751	4.78621	0.00134705	0.0398764	-	7	22374836	22376769	+	1934	protein_coding	Hypothetical protein	-
Os07g0490100	1538.08	1623.22	1455.15	47.0896	60.4998	73.9666	1538.82	60.5187	4.6726	4.12e-239	9.85e-235	UDP-dependent glucosyltransferase 709A4	7	18203445	18205157	+	1713	protein_coding	UDP-glucuronosyl/UDP-glucosyltransferase family protein	UDPGT
Os11g0157000	110.257	79.539	79.9831	6.59254	0.9918	3.99819	89.9262	3.86085	4.52528	7.38e-19	5.51e-16	-	11	2713230	2724275	-	2626	protein_coding	Putative 5-3 exonuclease domain containing protein	-
Os08g0360300	22.0513	16.745	20.9047	0.941792	0	1.9991	19.9003	0.980296	4.34751	1.76e-05	0.00131509	-	8	16593210	16596198	+	1516	protein_coding	Calmodulin binding protein-like domain containing protein	-
Os07g0627100	59.5386	90.0046	61.8051	3.76717	2.9754	3.99819	70.4494	3.58025	4.29703	1.97e-15	9.81e-13	-	7	25986046	25987423	+	1378	protein_coding	MULE transposase, conserved domain domain containing protein	SWIM
Os06g0288100	18.7436	12.5588	5.45339	0	0.9918	0.999549	12.2519	0.663783	4.21868	0.000940262	0.0312363	protein kinase	6	10469382	10471225	-	1844	protein_coding	Similar to Receptor-like protein kinase	Pkinase
Os10g0182300	14.3334	10.4657	10.9068	0	1.9836	0	11.9019	0.6612	4.18516	0.000950064	0.0313876	-	10	5662961	5663918	-	761	protein_coding	Similar to predicted protein	-
Os11g0213000	7.71797	18.8382	6.36229	0	0.9918	0.999549	10.9728	0.663783	4.06459	0.00173203	0.0483976	RECEPTOR-LIKE CYTOPLASMIC KINASE 318	11	5873537	5881813	-	2542	protein_coding	Similar to Protein kinase domain containing protein, expressed	Pkinase
Os09g0295000	15.4359	8.37252	9.08899	0	1.9836	0	10.9658	0.6612	4.06457	0.0016514	0.0467454	NAC DOMAIN-CONTAINING PROTEIN 21	9	7077214	7078851	-	1638	protein_coding	No apical meristem (NAM) protein domain containing protein	NAM
Os08g0246950	30.8719	29.3038	21.8136	0.941792	3.9672	0	27.3298	1.63633	4.06432	7.58e-07	8.17e-05	-	8	8977536	8978715	-	1180	protein_coding	Hypothetical protein	-
Os02g0459400	13.2308	8.37252	9.99788	0.941792	0	0.999549	10.5337	0.647113	4.01539	0.00174279	0.0484823	-	2	15360268	15360869	-	602	protein_coding	Hypothetical protein	-
Os02g0649300	19.8462	32.4435	7.27119	0	1.9836	2.99865	19.8536	1.66075	3.59215	9.23e-05	0.00499454	HOMEOBOX GENE 24	2	26143311	26144729	+	1332	protein_coding	HD-ZIP I protein, Transcription activator, Stress response, Panicle developmen	Homeobox
Os07g0511301	31.9744	28.2573	41.8093	0.941792	2.9754	4.99774	34.0137	2.97165	3.53413	6.89e-08	9.81e-06	-	7	19533397	19533696	-	300	protein_coding	Hypothetical protein	-
Os01g0227500	41.8975	56.5145	50.8983	8.47612	0	5.99729	49.7701	4.82447	3.3559	6.89e-10	1.41e-07	-	1	7053100	7056373	+	1888	protein_coding	Cytochrome P450 family protein	p450
Os01g0660200	15.4359	16.745	7.27119	3.76717	0	0	13.1507	1.25572	3.34751	0.00149093	0.0432262	C10728, OsChib3a	1	26885484	26886719	+	1236	protein_coding	Acidic class III chitinase OsChib3a precursor (Chitinase) (EC 3.2.1.14)	-
Os07g0511400	316.437	420.719	347.199	29.1955	20.8278	58.9734	361.452	36.3322	3.31586	6.26e-15	2.83e-12	-	7	19533865	19534577	+	713	protein_coding	Hypothetical protein	-
Os03g0412400	11.0257	14.6519	10.9068	0.941792	2.9754	0	12.1948	1.30573	3.22468	0.00161886	0.0459876	-	3	17053185	17054293	-	1109	protein_coding	Conserved hypothetical protein	-
Os09g0522100	20.9488	39.7695	26.3581	0.941792	0	8.99594	29.0254	3.31258	3.14567	1.46e-05	0.00111551	ETHYLENE RESPONSE FACTOR 133	9	20399458	20400198	-	741	protein_coding	Similar to Dehydration-responsive element-binding protein 1H	AP2
Os06g0328400	36.3847	42.9092	13.6335	5.65075	1.9836	3.99819	30.9758	3.87752	2.98445	5.67e-06	0.000486042	-	6	12931779	12934367	+	2502	protein_coding	Protein kinase, catalytic domain domain containing protein	Pkinase
Os11g0676200	41.8975	19.8847	26.3581	0.941792	4.959	5.99729	29.3801	3.96603	2.89867	7.6e-06	0.000620815	-	11	27243444	27245161	+	1718	protein_coding	Similar to NBS-LRR-like protein NBA2 (Fragment)	NB-ARC
Os01g0789000	719.976	682.36	683.492	106.422	84.303	107.951	695.276	99.5589	2.80287	1.86e-92	2.23e-88	F-box protein 44	1	33484803	33487848	-	1574	protein_coding	Hypothetical conserved gene	-
Os01g0281100	54.0258	81.6321	34.5381	4.70896	5.9508	13.9937	56.732	8.21781	2.79083	1.05e-08	1.78e-06	-	1	10008075	10011595	-	1650	protein_coding	Conserved hypothetical protein	-
Os02g0185400	51.8206	52.3283	69.0763	11.3015	9.918	3.99819	57.7417	8.4059	2.77672	3.63e-10	7.75e-08	-	2	4768846	4771113	+	1647	protein_coding	Cytochrome P450 domain containing protein	p450
Os07g0538000	15.4359	19.8847	16.3602	1.88358	1.9836	3.99819	17.2269	2.62179	2.72164	0.000418586	0.0167708	-	7	21150017	21152324	-	1980	protein_coding	Similar to hydrolase, hydrolyzing O-glycosyl compounds	Glyco_hydro_17
Os06g0496400	28.6667	34.5367	43.6271	3.76717	4.959	7.99639	35.6102	5.57419	2.68548	7.99e-07	8.57e-05	basic helix-loop-helix protein 127	6	17348908	17350328	+	1276	protein_coding	ROOT HAIR DEFECTIVE-SIX LIKE (RSL) class I basic helix-loop-helix protein, bHLH transcription factor, Regulation of root hair developmen	HLH
Os09g0325700	23.1539	62.7939	32.7203	3.76717	11.9016	3.99819	39.5561	6.55565	2.59765	4.63e-06	0.000407062	PROTEIN PHOSPHATASE 2C-1	9	9567471	9568877	+	1407	protein_coding	Protein phosphatase 2C, Abiotic stress response, Early panicle developmen	PP2C
Os03g0170900	209.488	186.289	188.142	34.8463	28.7622	33.9847	194.639	32.5311	2.57912	5.13e-29	7.67e-26	SUCROSE TRANSPORTER 1	3	3797698	3804132	-	2170	protein_coding	Sucrose transporter	-
Os02g0800600	90.4105	153.845	27.267	22.603	17.8524	9.99549	90.5075	16.817	2.42544	0.00129004	0.0387666	-	2	34101931	34104618	+	1394	protein_coding	Conserved hypothetical protein	-
Os08g0540400	46.3078	48.142	74.5297	7.53433	18.8442	5.99729	56.3265	10.7919	2.39109	9.58e-08	1.32e-05	CALCIUM-DEPENDENT PROTEIN KINASE 21	8	27055091	27059334	-	2026	protein_coding	Similar to Calcium-dependent protein kinase	Pkinase
Os06g0728700	229.334	194.661	165.42	42.3806	47.6064	39.9819	196.472	43.323	2.17849	3.84e-22	4.59e-19	-	6	31025972	31028984	-	1930	protein_coding	Homeodomain-like containing protein	Myb_DNA-binding
Os04g0364800	20.9488	24.071	32.7203	6.59254	6.9426	3.99819	25.9134	5.84445	2.1511	0.000197011	0.0092398	-	4	17560683	17561234	+	552	protein_coding	Barwin-related endoglucanase domain containing protein	-
Os12g0510750	35.2821	32.4435	28.1759	4.70896	6.9426	9.99549	31.9672	7.21568	2.1506	3.58e-05	0.00234902	-	12	19675656	19676282	-	627	protein_coding	Conserved hypothetical protein	-
Os11g0639300	31.9744	17.7916	35.447	6.59254	3.9672	8.99594	28.4044	6.51856	2.12676	0.000178247	0.00845477	-	11	25276091	25278366	+	2276	protein_coding	Protein of unknown function DUF594 family protein	-
Os07g0407300	28.6667	34.5367	15.4513	10.3597	4.959	2.99865	26.2182	6.10579	2.0873	0.000574576	0.0211435	-	7	12622645	12623291	-	438	protein_coding	Similar to nascent polypeptide-associated complex alpha subunit-like protein	-
Os03g0302800	33.077	35.5832	16.3602	3.76717	6.9426	9.99549	28.3401	6.90175	2.03784	0.000372382	0.0154635	-	3	10677797	10678946	+	1150	protein_coding	Similar to Long cell-linked locus protein	-
Os11g0605100	79.3848	97.3306	84.5276	21.6612	23.8032	18.9914	87.081	21.4853	2.01875	7.27e-11	1.76e-08	-	11	23333715	23337436	+	3443	protein_coding	NB-ARC domain containing protein	NB-ARC
Os09g0385700	74.9745	130.821	103.614	30.1373	19.836	26.9878	103.137	25.6537	2.00674	8.7e-11	2.06e-08	STRESS ASSOCIATED PROTEIN GENE 17	9	13155093	13155832	-	740	protein_coding	Zinc finger, AN1-type domain containing protein	zf-AN1
Os02g0801300	40.795	93.1443	7.27119	9.41792	13.8852	12.9941	47.0702	12.0991	1.95662	0.00111176	0.0347158	-	2	34147097	34155580	-	5793	protein_coding	Similar to Cyclin-B1-2	-
Os07g0580700	50.7181	65.9336	54.5339	16.9522	13.8852	13.9937	57.0619	14.9437	1.93111	2.71e-07	3.31e-05	-	7	23491677	23495033	-	3357	protein_coding	Integrin alpha chain, C-terminal cytoplasmic region, conserved site domain containing protein	-
Os09g0526600	133.411	115.122	91.7988	20.7194	41.6556	28.9869	113.444	30.454	1.89761	1e-10	2.35e-08	HEAT STRESS TRANSCRIPTION FACTOR B2C	9	20591252	20595143	-	2113	protein_coding	Similar to Isoform 2 of Heat stress transcription factor B-2c	HSF_DNA-bind
Os04g0635100	70.5643	83.7252	49.0805	16.9522	18.8442	18.9914	67.79	18.2626	1.8891	1.22e-07	1.65e-05	-	4	32301933	32302446	-	514	protein_coding	Similar to H0315F07.12 protein	-
Os02g0532800	23.1539	31.397	24.5403	5.65075	13.8852	1.9991	26.3637	7.17835	1.87773	0.00154082	0.0442512	-	2	19614070	19615072	+	1003	protein_coding	7TM GPCR, rhodopsin-like domain containing protein	-
Os02g0483500	29.7693	43.9557	29.9937	14.1269	9.918	4.99774	34.5729	9.68087	1.82908	0.000217391	0.0100576	malonyltransferase 2, flavonol 3-O-glucoside malonyltransferase	2	16678288	16680030	-	1743	protein_coding	Transferase family protein	-
Os02g0830200	162.077	152.799	176.326	48.0314	38.6802	54.9752	163.734	47.2289	1.79483	1.7e-15	8.67e-13	A-TYPE RESPONSE REGULATOR 3	2	35689553	35690346	-	396	protein_coding	A-type response regulator, Cytokinin signalin	Response_reg
Os06g0261300	62.8463	34.5367	51.8072	9.41792	14.877	18.9914	49.7301	14.4288	1.78882	1.86e-05	0.00136324	-	6	8453429	8454089	-	661	protein_coding	Conserved hypothetical protein	-
Os02g0513100	147.744	149.659	158.148	54.6239	34.713	45.9792	151.85	45.1054	1.74962	7.38e-14	2.9e-11	SWEET15	2	18454408	18457136	-	1562	protein_coding	Similar to MtN3 protein precursor	-
Os11g0454300	57.3335	66.9802	52.7161	18.8358	18.8442	14.9932	59.0099	17.5578	1.74619	1.13e-06	0.000118624	RESPONSIVE TO ABA GENE 16A	11	15342877	15343671	-	708	protein_coding	Similar to Water-stress inducible protein RAB21	-
Os08g0520600	30.8719	43.9557	35.447	11.3015	7.9344	13.9937	36.7582	11.0765	1.7312	0.000151941	0.00746256	-	8	25888333	25889040	-	708	protein_coding	Conserved hypothetical protein	-
Os08g0249000	36.3847	36.6298	41.8093	18.8358	11.9016	3.99819	38.2746	11.5785	1.71861	0.000341893	0.0145511	B-box-containing protein 25, CCT domain-containing gene 29, CCT (CO, CO-LIKE and TOC1) domain protein 29, CCT domain protein 29	8	9098485	9099878	+	1025	protein_coding	Zinc finger, B-box domain containing protein	-
Os07g0631200	129	158.031	77.2564	19.7776	51.5736	40.9815	121.429	37.4442	1.69782	1.65e-07	2.16e-05	-	7	26173595	26174381	+	787	protein_coding	Zinc finger, RING/FYVE/PHD-type domain containing protein	-
Os11g0502700	45.2052	64.887	62.714	16.0105	13.8852	23.9892	57.6021	17.9616	1.6855	6.03e-06	0.000508423	-	11	17911046	17912013	+	968	protein_coding	Glycosyl transferase, family 31 domain containing protein	-
Os02g0830300	670.36	697.012	717.121	210.961	233.073	209.905	694.831	217.98	1.67328	1.45e-47	6.95e-44	-	2	35693609	35699417	-	4464	protein_coding	Conserved hypothetical protein	-
Os02g0671100	61.7437	109.889	49.0805	12.2433	23.8032	34.9842	73.5712	23.6769	1.63771	2.94e-05	0.00200161	miRNAs regulated and abiotic stress induced F-box gene 1, F-box protein 104	2	27248839	27250065	+	1227	protein_coding	Cyclin-like F-box domain containing protein	DUF295
Os10g0437500	70.5643	76.3993	46.3538	25.4284	17.8524	18.9914	64.4391	20.7574	1.62726	4.51e-06	0.000397636	-	10	15663637	15664570	+	775	protein_coding	Rossmann-like alpha/beta/alpha sandwich fold domain containing protein	Usp
Os06g0255400	270.129	527.469	255.401	103.597	111.082	128.942	350.999	114.54	1.61523	1.3e-12	4.2e-10	-	6	8069204	8069983	-	780	protein_coding	Similar to Nudix hydrolase 18, mitochondrial precursor (EC 3.6.1.-) (AtNUDT18)	NUDIX
Os12g0594000	90.4105	125.588	105.432	30.1373	36.6966	39.9819	107.144	35.6053	1.59193	3.97e-09	7.13e-07	OsWD40-198	12	24915108	24917305	+	2198	protein_coding	WD40 repeat-like domain containing protein	-
Os05g0380900	104.744	99.4237	81.8009	27.312	28.7622	38.9824	95.3228	31.6855	1.58829	2.38e-08	3.64e-06	CALMODULIN-LIKE PROTEIN 15	5	18406499	18407456	-	958	protein_coding	Similar to Polcalcin Jun o 2 (Calcium-binding pollen allergen Jun o 2)	-
Os01g0542700	48.5129	29.3038	33.6292	10.3597	12.8934	13.9937	37.1487	12.4156	1.58	0.000414957	0.0167094	b-ZIP TRANSCRIPTION FACTOR 4	1	20034162	20035006	+	845	protein_coding	bZIP transcription factor, bZIP-1 domain containing protein	bZIP_1
Os10g0498100	734.309	791.203	795.286	250.517	255.884	275.875	773.6	260.759	1.56988	2.86e-46	9.77e-43	-	10	18994725	18996793	+	2069	protein_coding	Alpha/beta hydrolase fold-1 domain containing protein	Abhydrolase_1
Os04g0498900	442.129	460.489	490.805	155.396	159.68	167.924	464.474	161	1.52997	1.75e-30	2.99e-27	-	4	24936060	24938782	-	1334	protein_coding	Similar to N-acetyltransferase ESCO1	-
Os07g0580766	48.5129	97.3306	81.8009	32.9627	17.8524	29.9865	75.8815	26.9339	1.49501	1.61e-05	0.00121963	-	7	23497780	23500287	-	2508	protein_coding	Protein of unknown function DUF2921 domain containing protein	-
Os08g0157600	3495.14	3546.81	3009.36	1222.45	1228.84	1119.49	3350.44	1190.26	1.49242	5.97e-73	4.76e-69	CIRCADIAN CLOCK ASSOCIATED 1	8	3360865	3373395	+	3266	protein_coding	MYB transcription factor, Circadian cloc	Myb_DNA-binding
Os03g0254200	46.3078	37.6763	23.6314	10.3597	9.918	17.9919	35.8718	12.7565	1.48778	0.00144213	0.0420149	-	3	8130378	8132030	+	597	protein_coding	Similar to predicted protein	-
Os02g0638650	76.0771	76.3993	86.3454	21.6612	37.6884	27.9874	79.6072	29.1123	1.45549	1.86e-06	0.000183516	ETHYLENE RESPONSE FACTOR 141	2	25595575	25597607	-	2033	protein_coding	Pathogenesis-related transcriptional factor and ERF domain containing protein	AP2
Os05g0355400	95.9233	119.308	55.4428	32.0209	35.7048	30.986	90.2248	32.9039	1.4506	5.01e-06	0.000434215	universal stress-induced protein A	5	16859727	16860956	+	1230	protein_coding	UspA domain containing protein	-
Os05g0279850	94.8207	120.355	99.0699	36.7299	37.6884	40.9815	104.749	38.4666	1.44559	3.13e-08	4.68e-06	-	5	11699832	11702720	-	1321	protein_coding	Hypothetical protein	-
Os05g0305200	80.4874	45.0023	76.3475	22.603	34.713	17.9919	67.279	25.1026	1.42358	6.33e-05	0.00370058	-	5	13783239	13785396	+	1439	protein_coding	Similar to TRAF-type zinc finger family protein	-
Os07g0414000	66.154	70.1199	55.4428	16.0105	34.713	21.9901	63.9056	24.2378	1.39991	5.81e-05	0.00343696	-	7	13053764	13055292	+	1529	protein_coding	Transferase domain containing protein	-
Os05g0390300	137.821	141.286	110.886	45.206	61.4916	41.981	129.998	49.5596	1.3895	1.22e-08	2.02e-06	-	5	18919135	18920528	+	1257	protein_coding	Conserved hypothetical protein	-
Os07g0178700	52.9232	56.5145	38.1737	20.7194	16.8606	18.9914	49.2038	18.8571	1.37853	0.000242634	0.0109501	-	7	4143416	4144441	+	946	protein_coding	Similar to Low molecular mass early light-inducible protein HV90, chloroplast precursor (ELIP)	-
Os11g0166100	58.436	58.6076	59.9873	22.603	20.8278	24.9887	59.0103	22.8065	1.37213	3.97e-05	0.00255843	F-box protein 570	11	3178940	3181626	+	1572	protein_coding	Cyclin-like F-box domain containing protein	-
Os04g0610400	324.155	432.231	267.216	113.015	126.95	155.93	341.201	131.965	1.36993	2.6e-13	9.44e-11	ETHYLENE RESPONSE FACTOR 77	4	30939170	30940160	+	991	protein_coding	APETALA-2-like transcription Factor, Control of the abscisic acid (ABA)/gibberellin (GA) balanc	AP2
Os02g0686100	234.847	323.389	231.769	96.0627	95.2128	115.948	263.335	102.408	1.36238	3e-13	1.06e-10	-	2	28096979	28098029	-	1051	protein_coding	Similar to RING-H2 finger protein ATL1B	-
Os03g0276500	2801.62	2183.13	2626.72	1054.81	972.956	940.575	2537.16	989.446	1.35823	1.74e-46	6.95e-43	71.1 KDA CLASS I HEAT SHOCK PROTEIN	3	9370160	9373067	+	2251	protein_coding	Similar to Heat shock protein 70	HSP70
Os01g0720700	50.7181	72.213	40.9004	21.6612	28.7622	13.9937	54.6105	21.4724	1.34309	0.000430753	0.0170865	serine acetyl transferase	1	30043446	30043783	+	338	protein_coding	Similar to satase isoform I	-
Os10g0492900	143.334	121.402	125.428	39.5552	60.4998	53.9756	130.054	51.3436	1.34216	2.07e-08	3.26e-06	-	10	18707782	18710608	+	979	protein_coding	Similar to alpha-galactosidase	-
Os11g0166201	67.2566	56.5145	59.0784	25.4284	26.7786	19.991	60.9498	24.066	1.33855	5.35e-05	0.00320453	-	11	3183224	3183778	-	455	protein_coding	Similar to BZIP transcription factor family protein, expressed	-
Os05g0545400	52.9232	130.821	62.714	36.7299	28.7622	31.9856	82.1526	32.4925	1.33618	0.000131132	0.00661716	-	5	27075999	27077365	-	1367	protein_coding	Serine/threonine protein kinase domain containing protein	Pkinase
Os12g0428000	48.5129	35.5832	37.2648	12.2433	18.8442	16.9923	40.4537	16.0266	1.33595	0.00111163	0.0347158	SULFURTRANSFERASE 7	12	13657101	13658736	+	1413	protein_coding	Similar to senescence-associated protein DIN1	Rhodanese
Os02g0658200	68.3591	42.9092	59.9873	30.1373	14.877	22.9896	57.0852	22.668	1.3289	0.000286776	0.012586	-	2	26616524	26617346	-	702	protein_coding	Zinc finger, PHD-type domain containing protein	-
Os02g0814000	757.463	720.037	731.663	276.887	328.286	277.875	736.388	294.349	1.32316	2.61e-32	4.81e-29	-	2	34879586	34880996	-	1218	protein_coding	Protein of unknown function DUF862, eukaryotic domain containing protein	-
Os01g0705200	129	152.799	108.159	50.8567	54.549	50.977	129.986	52.1276	1.31601	3e-08	4.54e-06	WATER STRESS INDUCIBLE PROTEIN 18	1	29233040	29234256	-	1006	protein_coding	Late embryogenesis abundant protein repeat containing protein	-
Os04g0541700	41.8975	54.4214	63.6229	16.0105	13.8852	34.9842	53.3139	21.6266	1.3084	0.00090799	0.0303751	HOMEOBOX GENE 22	4	27124166	27125512	+	1230	protein_coding	Similar to Homeobox-leucine zipper protein HOX22	Homeobox
Os07g0575600	33.077	48.142	44.536	14.1269	16.8606	19.991	41.9183	16.9928	1.30711	0.00110212	0.0345499	-	7	23278788	23281103	-	2316	protein_coding	Similar to Lectin receptor-type kinase	Pkinase
Os04g0225700	184.129	160.124	145.424	71.5762	67.4424	58.9734	163.226	65.9973	1.303	6.39e-10	1.33e-07	BURP domain-containing protein 5	4	8423730	8424629	+	900	protein_coding	Similar to BURP domain-containing protein 5	-
Os04g0529100	65.0514	64.887	49.9894	16.9522	34.713	21.9901	59.976	24.5518	1.28856	0.000254665	0.0113691	ETHYLENE RESPONSE FACTOR 45	4	26438670	26440540	-	1604	protein_coding	Pathogenesis-related transcriptional factor and ERF domain containing protein	AP2
Os03g0176700	48.5129	64.887	46.3538	24.4866	23.8032	16.9923	53.2513	21.7607	1.28792	0.000335801	0.0143173	-	3	4069860	4072360	-	696	protein_coding	Conserved hypothetical protein	-
Os06g0592500	192.949	209.313	197.231	73.4597	88.2702	88.9598	199.831	83.5633	1.25918	1.64e-11	4.45e-09	-	6	23293383	23294073	-	691	protein_coding	Similar to Ethylene-responsive transcriptional coactivator	HTH_3
Os11g0595200	340.693	372.577	266.307	128.084	125.959	157.929	326.526	137.324	1.2481	1.84e-13	6.89e-11	-	11	22660534	22662341	+	1265	protein_coding	PAP fibrillin family protein	-
Os02g0681200	124.59	170.59	92.7077	48.9732	66.4506	47.9783	129.296	54.4674	1.2448	2.57e-06	0.00024227	-	2	27807061	27808092	-	1032	protein_coding	Zinc finger, RING/FYVE/PHD-type domain containing protein	-
Os10g0140700	60.6412	83.7252	87.2543	36.7299	29.754	31.9856	77.2069	32.8231	1.23609	3.49e-05	0.00230612	-	10	2507002	2508368	+	1361	protein_coding	Hypothetical conserved gene	-
Os01g0889900	105.846	120.355	124.519	51.7985	45.6228	52.9761	116.907	50.1325	1.22294	2.69e-07	3.3e-05	-	1	38688239	38692619	-	2794	protein_coding	Serine/threonine protein kinase-related domain containing protein	Pkinase
Os01g0546400	67.2566	54.4214	78.1653	25.4284	34.713	25.9883	66.6144	28.7099	1.21796	0.000143074	0.00711474	Functioning in Cesium Over-transport 6	1	20299783	20302467	-	1188	protein_coding	Protein of unknown function DUF6, transmembrane domain containing protein	DUF6
Os09g0445600	61.7437	80.5855	43.6271	25.4284	24.795	29.9865	61.9855	26.7366	1.20945	0.000419599	0.0167833	-	9	16618039	16618783	+	745	protein_coding	Similar to oxidoreductase/ transition metal ion binding protein	-
Os04g0414500	47.4104	63.8405	35.447	24.4866	21.8196	16.9923	48.8993	21.0995	1.20677	0.00151808	0.0438009	F-box protein 208	4	20485797	20487086	-	711	protein_coding	Similar to H0622F05.2 protein	-
Os02g0574500	711.155	578.751	574.424	278.77	252.909	275.875	621.443	269.185	1.20539	4.28e-22	4.88e-19	-	2	22038664	22041979	-	1746	protein_coding	General substrate transporter domain containing protein	-
Os10g0533500	622.95	870.742	594.42	297.606	241.007	380.828	696.037	306.481	1.18308	2.35e-13	8.65e-11	beta-Carotene Hydroxylase 3, carotene beta-ring hydroxylase 2	10	20744421	20746446	+	1172	protein_coding	Similar to Beta-ring hydroxylase (Fragment)	-
Os03g0129400	237.052	165.357	183.598	84.7612	101.164	73.9666	195.336	86.6305	1.17119	1.18e-08	1.97e-06	-	3	1667248	1667899	+	652	protein_coding	Conserved hypothetical protein	-
Os03g0141200	138.923	211.406	129.972	65.9254	66.4506	81.963	160.101	71.4463	1.16323	6.09e-07	6.75e-05	beta-amylase 2	3	2272966	2276161	+	2063	protein_coding	Similar to Beta-amylase PCT-BMYI (EC 3.2.1.2)	-
Os02g0537000	67.2566	91.0512	83.6187	37.6717	28.7622	41.981	80.6421	36.1383	1.15941	6.45e-05	0.00374325	PMEI8	2	19834281	19835082	+	802	protein_coding	Pectinesterase inhibitor domain containing protein	-
Os04g0650700	277.847	309.783	286.303	131.851	138.852	122.944	291.311	131.216	1.15049	1.12e-13	4.25e-11	ASPARAGINASE 2	4	33161539	33164512	+	2889	protein_coding	Similar to OSIGBa0113E10.3 protein	Asparaginase_2
Os07g0267300	119.077	114.076	132.699	36.7299	70.4178	59.9729	121.951	55.7069	1.13468	7.52e-06	0.000617666	-	7	9564958	9565455	+	498	protein_coding	Hypothetical gene	-
Os02g0586900	127.898	185.242	120.884	58.3911	67.4424	71.9675	144.674	65.9337	1.13325	1.23e-06	0.000127279	endosperm-specific gene 40	2	22622384	22623161	+	696	protein_coding	Hypothetical conserved gene	-
Os01g0244000	362.744	445.837	351.744	135.618	191.417	202.908	386.775	176.648	1.13166	4.7e-12	1.42e-09	-	1	7945561	7946955	-	1395	protein_coding	Domain of unknown function DUF1618 domain containing protein	-
Os08g0546800	188.539	160.124	184.506	69.6926	92.2374	85.9612	177.723	82.6304	1.10663	2.35e-08	3.62e-06	HEAT STRESS TRANSCRIPTION FACTOR B2B	8	27382872	27384470	-	1498	protein_coding	Similar to Heat stress transcription factor B-2b	HSF_DNA-bind
Os03g0316200	218.308	231.291	210.864	105.481	108.106	94.9571	220.155	102.848	1.09702	2.52e-10	5.64e-08	GALACTINOL SYNTHASE 1	3	11367200	11368889	+	1402	protein_coding	Similar to Galactinol synthase (Fragment)	Glyco_transf_8
Os05g0586600	58.436	72.213	63.6229	21.6612	42.6474	26.9878	64.7573	30.4321	1.09226	0.000905126	0.0303217	SIGMA FACTOR 5	5	29225038	29227592	+	1645	protein_coding	Similar to SIGE (RNA polymerase sigma subunit E); DNA binding / DNA-directed RNA polymerase/ sigma factor/ transcription factor	Sigma70_r3
Os01g0846700	125.693	171.637	84.5276	68.7508	43.6392	66.9698	127.286	59.7866	1.08583	8.48e-05	0.00468529	-	1	36379625	36385146	-	1893	protein_coding	Hypothetical protein	-
Os09g0346500	14654.2	16232.2	13259	6624.56	6744.24	7536.6	14715.2	6968.47	1.07834	1.38e-42	4.13e-39	CHLOROPHYLL A/B BINDING PROTEIN 1R	9	10845779	10847012	+	1234	protein_coding	Similar to Chlorophyll a-b binding protein, chloroplast precursor (LHCII type I CAB) (LHCP)	-
Os01g0770700	148.846	255.362	172.691	104.539	90.2538	80.9634	192.3	91.9187	1.0637	1.31e-06	0.000134714	COPPER TRANSPORTER 1	1	32523314	32523953	+	640	protein_coding	Similar to Copper transporter 1	-
Os01g0720400	130.103	213.499	137.244	80.9941	75.3768	76.9653	160.282	77.7787	1.04198	4.71e-06	0.00041102	acid phosphatase 1	1	30025366	30026465	-	1100	protein_coding	HAD-superfamily subfamily IB hydrolase, hypothetical 1 protein	-
Os04g0393500	448.745	598.635	513.528	260.876	232.081	265.88	520.303	252.946	1.0408	1.05e-14	4.67e-12	GLUTAREDOXIN 13	4	19356400	19356807	+	408	protein_coding	CC-type glutaredoxin, Floral organ development and pathogen respons	-
Os08g0475500	61.7437	59.6542	79.0742	36.7299	33.7212	27.9874	66.824	32.8128	1.02825	0.000811977	0.0277057	C-TERMINALLY ENCODED PEPTIDE 6	8	23425460	23425905	+	446	protein_coding	C-terminally encoded peptide, Regulation of panicle and grain development, Regulation of root and seedling growt	-
Os01g0135700	95.9233	150.705	89.0721	46.1478	55.5408	63.9711	111.9	55.2199	1.01854	0.000135063	0.00677271	CALMODULIN-LIKE PROTEIN 16	1	1931016	1931904	-	889	protein_coding	EF-HAND 2 domain containing protein	-
Os03g0736900	410.155	709.571	429.909	242.982	245.966	281.873	516.545	256.94	1.00722	8.41e-09	1.45e-06	-	3	30204128	30204899	+	772	protein_coding	Similar to Sorghum bicolor protein targeted either to mitochondria or chloroplast proteins T50848	-
Os09g0491756	822.515	717.944	785.288	340.929	399.695	432.805	775.249	391.143	0.987757	3.56e-18	2.58e-15	ZINC FINGER CCCH DOMAIN-CONTAINING PROTEIN 60	9	18985507	18987182	+	1500	protein_coding	U2 snRNP auxiliary factor, small subunit	zf-CCCH
Os02g0606200	878.746	913.651	648.954	429.457	400.687	399.819	813.784	409.988	0.987057	6.08e-15	2.83e-12	B-box-containing protein 4	2	23759252	23760433	+	1078	protein_coding	Zinc finger, B-box domain containing protein	zf-B_box
Os11g0489250	82.6925	63.8405	67.2585	28.2537	44.631	35.9838	71.2638	36.2895	0.973768	0.0012051	0.0369548	-	11	17234743	17237925	-	1617	protein_coding	Similar to Cytochrome P450 family protein, expressed	p450
[truncated: 738 more rows]
